# Supplementary material for: Evaluating the link between immune characteristics and attention deficit hyperactivity disorder through a bi-directional Mendelian randomization study
Source: Front Immunol. 2024 Jun 5;15:1367418. doi: 10.3389/fimmu.2024.1367418 (PMC11188446; doi:10.3389/fimmu.2024.1367418)
Supplement: Supplementary file 1 [file Table_1.xls]

## Sheet: Sheet1
Supplementary Table 1 Results of the causal effect of immune cells on ADHD
Outcomes	Exposures	Trait type	Panel	Statistical trait name	Trait	N	beta	se	P-unadj	P-adj	Heter.Stat	Heter.p	Intercept	Intercept.p
ADHD	GCST90001946	MFI	Myeloid cell	Blue.780.60.MDSC.trait1	CD33 on CD14+ monocyte	59	0.0215853	0.00525794	4.04e-05	0.0147402	62.9722	0.27329	0.00759089	0.0330014
ADHD	GCST90001955	MFI	Myeloid cell	Blue.780.60.MDSC.trait7	CD33 on Im MDSC	40	0.0248826	0.00596594	3.04e-05	0.0147402	42.8072	0.272408	0.00364651	0.413683
ADHD	GCST90001631	Relative count	TBNK	TB_Trait549	CD8br NKT %T cell	17	0.0769765	0.0197007	9.33e-05	0.0227104	15.8555	0.391718	0.00595632	0.506804
ADHD	GCST90001632	Relative count	TBNK	TB_Trait550	CD8br NKT %lymphocyte	17	0.0754256	0.0211367	0.000359067	0.0655297	13.7402	0.54532	0.00912358	0.375539
ADHD	GCST90001533	Relative count	Myeloid cell	MDSC_Trait9	Basophil %CD33dim HLA DR- CD66b-	17	0.0398994	0.0133929	0.00289043	0.206978	18.895	0.218532	0.00807536	0.281282
ADHD	GCST90001572	Absolute count	Maturation stages of T cell	MT_Trait551	TD DN (CD4-CD8-) AC	24	-0.0441412	0.0145089	0.00234733	0.206978	7.69591	0.997878	0.0092446	0.345632
ADHD	GCST90001731	MFI	B cell	Bcells.trait318	CD19 on IgD- CD24-	19	-0.0530833	0.0181633	0.00347176	0.206978	19.413	0.30535	0.00489701	0.525463
ADHD	GCST90001804	MFI	B cell	Bcells.trait567	CD27 on IgD- CD38dim	60	0.0247007	0.00831034	0.00295589	0.206978	61.3583	0.356571	-0.011637	0.00225296
ADHD	GCST90001879	MFI	Maturation stages of T cell	HVEM1000_150630.trait6	HVEM on TD CD4+	18	-0.0519534	0.017797	0.00350901	0.206978	38.4802	0.00129199	0.0158586	0.218313
ADHD	GCST90001884	MFI	TBNK	Blue.585.42.TBNK.trait2	CD16-CD56 on NK	48	0.0242193	0.00834037	0.00368591	0.206978	60.576	0.0733287	-0.000992714	0.83579
ADHD	GCST90001948	MFI	Myeloid cell	Blue.780.60.MDSC.trait12	CD33 on CD33dim HLA DR+ CD11b+	60	0.0161552	0.005224	0.00198481	0.206978	67.1233	0.192829	0.00188744	0.596157
ADHD	GCST90001954	MFI	Myeloid cell	Blue.780.60.MDSC.trait6	CD33 on basophil	44	0.0183891	0.00600018	0.00217845	0.206978	53.0261	0.118447	-6.15e-05	0.988618
ADHD	GCST90001957	MFI	Myeloid cell	Blue.780.60.MDSC.trait9	CD33 on CD33br HLA DR+ CD14-	46	0.0193133	0.00642899	0.00266371	0.206978	69.5684	0.00832417	0.00344185	0.459572
ADHD	GCST90001840	MFI	Maturation stages of T cell	Blue.530.30.MT.trait12	CD3 on TD CD8br	20	0.0525303	0.0189149	0.00548306	0.266842	23.4085	0.175375	-0.00214087	0.85735
ADHD	GCST90001950	MFI	Myeloid cell	Blue.780.60.MDSC.trait14	CD33 on Gr MDSC	22	0.0216444	0.00778934	0.00545744	0.266842	22.0233	0.339249	-0.000493081	0.935805
ADHD	GCST90001953	MFI	Myeloid cell	Blue.780.60.MDSC.trait4	CD33 on CD33dim HLA DR-	46	0.0165652	0.00606963	0.006349	0.289673	55.8837	0.107933	0.000485545	0.911882
ADHD	GCST90001828	MFI	B cell	Bcells.trait787	IgD on transitional	21	-0.0525413	0.0200232	0.00868991	0.302078	23.6926	0.208209	-0.00276444	0.779872
ADHD	GCST90001831	MFI	cDC	Blue.530.30.cDC.trait1	CD62L on CD62L+ myeloid DC	15	-0.0469772	0.0177086	0.00798297	0.302078	15.8461	0.25754	0.0130726	0.240722
ADHD	GCST90001949	MFI	Myeloid cell	Blue.780.60.MDSC.trait13	CD33 on CD33dim HLA DR+ CD11b-	53	0.016588	0.00621561	0.00761326	0.302078	76.5514	0.0118081	0.00284611	0.49778
ADHD	GCST90001951	MFI	Myeloid cell	Blue.780.60.MDSC.trait2	CD33 on CD66b++ myeloid cell	29	0.0188936	0.00716324	0.0083499	0.302078	30.6034	0.287733	0.0119207	0.0455688
ADHD	GCST90001952	MFI	Myeloid cell	Blue.780.60.MDSC.trait3	CD33 on Mo MDSC	40	0.0159109	0.00603594	0.00838821	0.302078	47.4384	0.140244	0.00289486	0.484718
ADHD	GCST90001713	MFI	B cell	Bcells.trait150	BAFF-R on IgD- CD38br	20	0.0392509	0.0153487	0.0105495	0.334831	18.0253	0.453986	0.00433975	0.499907
ADHD	GCST90001956	MFI	Myeloid cell	Blue.780.60.MDSC.trait8	CD33 on CD33br HLA DR+	49	0.0160761	0.00625856	0.0102093	0.334831	73.6903	0.00770508	0.000148391	0.973687
ADHD	GCST90001697	Relative count	Treg	Treg_Trait702	CD45RA- CD28- CD8br %T cell	43	0.00658164	0.00261969	0.011992	0.364758	56.1205	0.0580356	0.00438628	0.501606
ADHD	GCST90001682	Relative count	Treg	Treg_Trait597	CD127- CD8br %T cell	19	0.0437663	0.0176971	0.0133953	0.376099	12.5293	0.767082	-0.00740456	0.521619
ADHD	GCST90001886	MFI	Treg	Blue.585.42.Treg.trait10	CD28 on CD39+ activated Treg	20	0.0366552	0.0147727	0.0130912	0.376099	15.6871	0.614377	0.0127994	0.0899994
ADHD	GCST90001947	MFI	Myeloid cell	Blue.780.60.MDSC.trait10	CD33 on CD33br HLA DR+ CD14dim	47	0.0155551	0.00633162	0.0140207	0.379078	70.6334	0.00866697	0.00194684	0.664681
ADHD	GCST90001443	Relative count	B cell	BC_Trait65	CD20- %lymphocyte	10	0.0622678	0.0261402	0.0172154	0.380826	9.49621	0.302179	0.00114993	0.925314
ADHD	GCST90001454	Absolute count	cDC	DC_Trait532	CD62L- HLA DR++ monocyte AC	14	-0.0496818	0.0207198	0.016494	0.380826	9.74368	0.638436	-0.00227523	0.792205
ADHD	GCST90001624	Absolute count	TBNK	TB_Trait542	HLA DR+ CD4+ AC	17	-0.0433543	0.0177617	0.0146515	0.380826	11.5667	0.711487	-0.0158834	0.116175
ADHD	GCST90001802	MFI	B cell	Bcells.trait565	CD27 on IgD- CD38-	44	0.0281674	0.0117764	0.0167636	0.380826	60.2561	0.0336036	-0.0120246	0.0478409
ADHD	GCST90001834	MFI	cDC	Blue.530.30.cDC.trait4	CD62L on monocyte	26	-0.0269351	0.0111264	0.0154851	0.380826	22.1939	0.567695	0.0118325	0.0500677
ADHD	GCST90001989	MFI	Monocyte	mono.trait22	CD40 on CD14- CD16+ monocyte	52	-0.0200363	0.00830198	0.0158028	0.380826	71.0657	0.0266858	0.00141902	0.745629
ADHD	GCST90001925	MFI	Treg	Blue.670.LP.Treg.trait12	CD127 on CD28+ DN (CD4-CD8-)	13	-0.0528991	0.0224556	0.0184868	0.396921	8.24502	0.691201	-0.0131481	0.335764
ADHD	GCST90001786	MFI	B cell	Bcells.trait501	CD25 on IgD- CD27-	15	-0.0553118	0.0236115	0.0191509	0.399433	18.0249	0.156577	0.0137535	0.274736
ADHD	GCST90001413	Relative count	B cell	BC_Trait33	IgD- CD24- %B cell	10	0.0532469	0.0228489	0.0197856	0.401208	3.4563	0.902555	0.021569	0.105891
ADHD	GCST90001657	Absolute count	Treg	Treg_Trait509	CD28+ DN (CD4-CD8-) AC	7	-0.0820642	0.0354164	0.0204971	0.404403	5.65807	0.340924	-0.00546001	0.795702
ADHD	GCST90001481	Relative count	Treg	f_Treg_Trait504	Resting Treg % CD4 Treg	53	-0.0218839	0.00956114	0.0220888	0.414682	56.0663	0.290657	-0.00295045	0.503146
ADHD	GCST90001981	MFI	Monocyte	mono.trait11	CD40 on CD14+ CD16+ monocyte	45	-0.019994	0.00873972	0.0221542	0.414682	59.423	0.0489353	0.000536784	0.907498
ADHD	GCST90001966	Morphological parameter	cDC	FSC.cDC.trait5	FSC-A on granulocyte	18	-0.0378813	0.0167198	0.0234726	0.428375	17.8674	0.331721	0.00818007	0.370977
ADHD	GCST90001824	MFI	B cell	Bcells.trait780	IgD on IgD+ CD38br	21	-0.0427998	0.0190938	0.0249905	0.444953	25.6271	0.14092	-0.00510386	0.553119
ADHD	GCST90002003	MFI	Monocyte	mono.trait44	CCR2 on CD14- CD16-	12	-0.0528215	0.0238088	0.0265158	0.456037	5.30272	0.870061	0.014487	0.24073
ADHD	GCST90002102	MFI	Treg	Violet.450.50.Treg.trait2	CD45RA on resting Treg	39	-0.021654	0.00978263	0.0268624	0.456037	38.7738	0.389629	0.00124108	0.786919
ADHD	GCST90001523	Absolute count	Myeloid cell	MDSC_Trait23	CD33- HLA DR+ AC	14	0.0326615	0.0149354	0.0287532	0.477041	12.9807	0.370448	0.00654282	0.528397
ADHD	GCST90001493	Relative count	Treg	f_Treg_Trait516	Secreting Treg % CD4 Treg	40	0.022371	0.0102951	0.0297826	0.481713	48.2866	0.122487	6.6e-05	0.98804
ADHD	GCST90001641	Relative count	TBNK	TB_Trait562	CD3- lymphocyte %leukocyte	14	-0.0538084	0.0248488	0.0303545	0.481713	14.3227	0.280578	0.0118568	0.33553
ADHD	GCST90001502	Relative count	Treg	f_Treg_Trait528	Activated & secreting Treg %CD4 Treg	53	0.0209968	0.00982806	0.0326456	0.486353	57.7772	0.239224	0.00182549	0.699182
ADHD	GCST90001798	MFI	B cell	Bcells.trait537	CD27 on CD24+ CD27+	57	0.0212289	0.00987347	0.0315478	0.486353	79.9995	0.0154973	-0.0079743	0.13938
ADHD	GCST90002086	Morphological parameter	TBNK	SSC.TBNK.trait9	SSC-A on HLA DR+ CD8br	14	-0.0465175	0.0217299	0.0322967	0.486353	12.3029	0.421667	-0.0118242	0.345973
ADHD	GCST90001494	Relative count	Treg	f_Treg_Trait517	Secreting Treg %CD4	22	0.0301311	0.0143951	0.0363352	0.500466	26.9802	0.135821	0.00175494	0.775457
ADHD	GCST90001666	Absolute count	Treg	Treg_Trait579	CD28+ CD45RA+ CD8dim AC	27	-0.0306528	0.0145881	0.0356218	0.500466	28.4737	0.286512	0.00686218	0.241598
ADHD	GCST90001907	MFI	Maturation stages of T cell	Blue.670.LP.MT.trait1	CCR7 on naive CD4+	15	-0.0330141	0.0157426	0.0359832	0.500466	6.25905	0.936214	0.00498811	0.540135
ADHD	GCST90002098	MFI	Maturation stages of T cell	Violet.450.50.MT.trait1	CD45RA on naive CD4+	77	-0.0158138	0.0075154	0.0353618	0.500466	91.6476	0.0928303	0.0054748	0.158711
ADHD	GCST90001455	Relative count	cDC	DC_Trait533	CD62L- HLA DR++ monocyte %monocyte	9	-0.0466367	0.0230515	0.0430576	0.508101	7.44365	0.384192	0.00318708	0.820285
ADHD	GCST90001507	Absolute count	Treg	f_Treg_Trait536	CD25hi CD45RA+ CD4 not Treg AC	25	-0.0281683	0.0136089	0.0384678	0.508101	26.2708	0.288248	0.00255507	0.741714
ADHD	GCST90001525	Absolute count	Myeloid cell	MDSC_Trait25	CD33dim HLA DR+ CD11b+ AC	16	-0.0297515	0.0144816	0.0399338	0.508101	14.2306	0.432676	-0.0120244	0.193582
ADHD	GCST90001611	Relative count	TBNK	TB_Trait523	CD4+ CD8dim %leukocyte	32	0.0310176	0.0151048	0.0400246	0.508101	45.0961	0.0378146	-0.00242392	0.770561
ADHD	GCST90001823	MFI	B cell	Bcells.trait779	IgD on IgD+ CD38- unsw mem	29	-0.0245593	0.0121266	0.0428438	0.508101	21.7778	0.748581	-0.0037926	0.810275
ADHD	GCST90001848	MFI	TBNK	Blue.530.30.TBNK.trait5	CD3 on NKT	14	-0.0393248	0.0191983	0.0405264	0.508101	4.72036	0.966673	0.00373991	0.666354
ADHD	GCST90001852	MFI	Treg	Blue.530.30.Treg.trait10	CD3 on CD39+ resting Treg	12	0.0360855	0.0176092	0.0404384	0.508101	9.76147	0.461664	0.00951864	0.381341
ADHD	GCST90001900	MFI	Treg	Blue.585.42.Treg.trait7	CD28 on resting Treg	31	0.0223688	0.0110615	0.0431538	0.508101	36.7147	0.153663	0.0112867	0.0646563
ADHD	GCST90001918	MFI	TBNK	Blue.670.LP.TBNK.trait6	CD45 on HLA DR+ T cell	10	-0.0479394	0.0234987	0.0413419	0.508101	9.00811	0.341612	-0.00521366	0.724621
ADHD	GCST90001875	MFI	Maturation stages of T cell	HVEM1000_150630.trait2	HVEM on CD4+	16	-0.0241776	0.0120258	0.0443806	0.508832	11.1887	0.671155	0.000672785	0.951225
ADHD	GCST90001892	MFI	Treg	Blue.585.42.Treg.trait19	CD28 on CD39+ CD4+	47	0.0170833	0.00850628	0.04461	0.508832	46.9549	0.392331	0.00138916	0.771207
ADHD	GCST90001695	Absolute count	Treg	Treg_Trait700	CD45RA- CD28- CD8br AC	69	0.000172475	8.69e-05	0.0472966	0.523129	75.0009	0.23499	0.00877736	0.0497831
ADHD	GCST90001805	MFI	B cell	Bcells.trait570	CD27 on memory B cell	38	0.0271062	0.013649	0.0470401	0.523129	66.1343	0.0016156	-0.00872129	0.2158
ADHD	GCST90001610	Relative count	TBNK	TB_Trait522	CD4+ CD8dim %lymphocyte	37	0.0274053	0.0140748	0.0515211	0.530449	53.0624	0.0257574	-0.00719103	0.35642
ADHD	GCST90001651	Absolute count	TBNK	TB_Trait575	Granulocyte AC	19	-0.0397157	0.0201849	0.049114	0.530449	21.3751	0.209961	0.00536448	0.514563
ADHD	GCST90001806	MFI	B cell	Bcells.trait571	CD27 on unsw mem	53	0.0231915	0.0118401	0.0501459	0.530449	85.3116	0.00184059	-0.0125547	0.0514716
ADHD	GCST90001893	MFI	Treg	Blue.585.42.Treg.trait2	CD28 on CD28+ CD45RA- CD8br	22	0.0266036	0.0135438	0.0495	0.530449	12.1327	0.911434	0.00196458	0.785506
ADHD	GCST90001906	MFI	cDC	Blue.670.LP.cDC.trait4	CD86 on granulocyte	14	0.0382571	0.0196541	0.0515916	0.530449	12.8881	0.377227	-0.000343672	0.97879
ADHD	GCST90001800	MFI	B cell	Bcells.trait561	CD27 on IgD+ CD24+	55	0.0201779	0.0104913	0.054443	0.551991	72.4077	0.0394314	-0.00723566	0.147589
ADHD	GCST90001401	Absolute count	B cell	BC_Trait20	IgD- CD27- AC	20	-0.0416943	0.0223258	0.0618264	0.560921	30.2823	0.0347905	0.00523669	0.656172
ADHD	GCST90001451	Relative count	cDC	DC_Trait527	CD62L- monocyte %monocyte	17	0.031486	0.0166915	0.0592484	0.560921	21.7095	0.115649	-0.00121019	0.905321
ADHD	GCST90001596	Absolute count	TBNK	TB_ry_Trait524	CD8dim AC	18	-0.035937	0.019221	0.0615297	0.560921	18.979	0.269753	-0.00492895	0.563927
ADHD	GCST90001607	Relative count	TBNK	TB_Trait517	CD8br %leukocyte	24	0.028537	0.0153047	0.0622392	0.560921	23.6257	0.367149	-0.00348284	0.694664
ADHD	GCST90001795	MFI	B cell	Bcells.trait512	CD25 on transitional	17	-0.0434882	0.0232255	0.0611462	0.560921	20.4596	0.155001	-0.00682833	0.529509
ADHD	GCST90001808	MFI	B cell	Bcells.trait574	CD27 on sw mem	58	0.018225	0.00974053	0.061338	0.560921	70.3007	0.0946497	-0.0181747	0.000436598
ADHD	GCST90001835	MFI	cDC	Blue.530.30.cDC.trait5	CD62L on granulocyte	7	-0.0580731	0.0304065	0.0561475	0.560921	6.55159	0.256181	-0.0110959	0.538674
ADHD	GCST90001850	MFI	TBNK	Blue.530.30.TBNK.trait7	CD3 on HLA DR+ CD8br	17	0.0418974	0.0221173	0.0581814	0.560921	38.3466	0.000801731	0.00579395	0.641196
ADHD	GCST90002059	MFI	TBNK	Red.780.60.TBNK.trait2	CD8 on NKT	15	0.0360997	0.0191066	0.058841	0.560921	9.75672	0.713697	0.00483798	0.610878
ADHD	GCST90001535	Relative count	Maturation stages of T cell	MT_ry_Trait515	CD45RA- CD4+ %CD4+	22	0.030877	0.0166535	0.0637265	0.567321	19.6802	0.478086	-0.00528288	0.446388
ADHD	GCST90001773	MFI	B cell	Bcells.trait450	CD24 on sw mem	29	0.0301621	0.0163725	0.0654397	0.568702	49.8405	0.00474772	0.00872851	0.188861
ADHD	GCST90001791	MFI	B cell	Bcells.trait508	CD25 on naive-mature B cell	26	-0.0235813	0.0127873	0.0651669	0.568702	25.7449	0.366236	0.000455234	0.93505
ADHD	GCST90001476	Relative count	TBNK	f_MONO_Trait504	HLA DR++ monocyte %leukocyte	12	0.0458124	0.0250614	0.0675485	0.570354	15.9528	0.100991	-0.00541517	0.796048
ADHD	GCST90001650	Relative count	TBNK	TB_Trait571	HLA DR+ NK %CD3- lymphocyte	43	0.0187028	0.0102471	0.0679737	0.570354	56.2194	0.0570136	-0.0010425	0.827964
ADHD	GCST90001985	MFI	Monocyte	mono.trait17	CD40 on monocytes	37	-0.0173859	0.00947344	0.0664716	0.570354	53.6844	0.0225633	0.000232131	0.96517
ADHD	GCST90001501	Absolute count	Treg	f_Treg_Trait527	Activated & secreting Treg AC	6	-0.0447536	0.0248467	0.0716735	0.594564	4.33359	0.362737	-0.0081685	0.574245
ADHD	GCST90001740	MFI	B cell	Bcells.trait331	CD19 on sw mem	16	0.0359699	0.0202443	0.0756017	0.59694	5.07549	0.984734	0.00390793	0.70875
ADHD	GCST90001760	MFI	B cell	Bcells.trait398	CD20 on unsw mem	30	0.0241731	0.0136406	0.0763717	0.59694	27.6356	0.48388	-0.00140942	0.853769
ADHD	GCST90001883	MFI	TBNK	Blue.585.42.TBNK.trait1	CD16-CD56 on NKT	34	0.0251962	0.0141304	0.0745665	0.59694	58.8243	0.0026484	-0.00737247	0.372938
ADHD	GCST90001944	MFI	cDC	Blue.780.60.cDC.trait1	CD123 on plasmacytoid DC	10	0.0318973	0.0179233	0.0751316	0.59694	7.77834	0.455417	-0.0132502	0.174569
ADHD	GCST90001945	MFI	cDC	Blue.780.60.cDC.trait2	CD123 on CD62L+ plasmacytoid DC	10	0.0319308	0.0180207	0.0764127	0.59694	7.82387	0.450862	-0.0132206	0.17655
ADHD	GCST90002052	MFI	Myeloid cell	Red.780.60.MDSC.trait8	CD45 on Im MDSC	10	-0.0221197	0.0125029	0.0768662	0.59694	6.97483	0.539351	0.00243239	0.806368
ADHD	GCST90001717	MFI	B cell	Bcells.trait157	BAFF-R on unsw mem	112	0.0118084	0.00674683	0.0800822	0.615368	172.395	0.000133859	0.00148781	0.664169
ADHD	GCST90001575	Relative count	Maturation stages of T cell	MT_Trait560	Naive CD4+ %T cell	23	-0.0332827	0.0191232	0.0817832	0.621893	24.7599	0.257714	-0.0104615	0.263388
ADHD	GCST90001437	Relative count	B cell	BC_Trait59	Naive-mature B cell %lymphocyte	17	-0.0413777	0.0239837	0.0844832	0.634676	22.435	0.0968949	-0.000286564	0.979485
ADHD	GCST90001720	MFI	B cell	Bcells.trait161	BAFF-R on transitional	91	0.0113504	0.00663405	0.0870953	0.634676	126.482	0.00556203	0.00154058	0.613029
ADHD	GCST90001813	MFI	B cell	Bcells.trait641	CD38 on IgD+ CD38dim	30	0.0191665	0.0112902	0.0895776	0.634676	25.4681	0.602258	-0.00478944	0.381019
ADHD	GCST90001832	MFI	cDC	Blue.530.30.cDC.trait2	CD62L on CD62L+ plasmacytoid DC	15	0.0284903	0.0167668	0.0892792	0.634676	15.8341	0.258205	-0.0071327	0.43431
ADHD	GCST90001897	MFI	Treg	Blue.585.42.Treg.trait4	CD28 on CD39+ CD8br	12	0.0331578	0.0195403	0.0897165	0.634676	5.70827	0.839149	-0.00627935	0.532018
ADHD	GCST90001927	MFI	Treg	Blue.670.LP.Treg.trait2	CD127 on CD8br	18	-0.0311948	0.0181517	0.0856942	0.634676	17.1441	0.376332	-0.00166147	0.880971
ADHD	GCST90002083	Morphological parameter	TBNK	SSC.TBNK.trait6	SSC-A on HLA DR+ T cell	19	-0.0293016	0.0171289	0.0871449	0.634676	9.31169	0.929973	-0.0219198	0.0470688
ADHD	GCST90002118	MFI	Treg	Violet.510.50.Treg.trait2	CD8 on CD28+ CD45RA- CD8br	50	0.0182646	0.0107871	0.0904196	0.634676	51.5962	0.335073	0.0108654	0.122901
ADHD	GCST90001880	MFI	Maturation stages of T cell	HVEM1000_150630.trait7	HVEM on CD45RA- CD4+	16	-0.01931	0.0114728	0.0923527	0.636014	8.7495	0.846755	0.00183105	0.819701
ADHD	GCST90001924	MFI	Treg	Blue.670.LP.Treg.trait11	CD127 on CD28+ CD4+	12	-0.0367332	0.0217774	0.0916501	0.636014	18.8765	0.0418592	-0.00199806	0.833997
ADHD	GCST90001462	Absolute count	cDC	f_DC_Trait508	CD62L- DC AC	34	-0.0167809	0.0101722	0.0990055	0.650558	37.7454	0.223186	0.00382692	0.449954
ADHD	GCST90001504	Absolute count	Treg	f_Treg_Trait533	CD25hi AC	7	-0.0437223	0.0263731	0.0973506	0.650558	5.10351	0.403379	-0.011536	0.422489
ADHD	GCST90001564	Relative count	Maturation stages of T cell	MT_Trait543	CM DN (CD4-CD8-) %DN	8	-0.0653329	0.0392743	0.0962119	0.650558	7.04235	0.316948	-0.0283406	0.190881
ADHD	GCST90001646	Relative count	TBNK	TB_Trait567	NK %CD3- lymphocyte	15	0.0277654	0.0168708	0.0998116	0.650558	7.81045	0.855726	-6.16e-05	0.99397
ADHD	GCST90001684	Absolute count	Treg	Treg_Trait599	CD127- CD8br AC	30	0.0236587	0.0142559	0.0970016	0.650558	30.0201	0.362256	0.00219175	0.767715
ADHD	GCST90001744	MFI	B cell	Bcells.trait354	CD20 on CD20- CD38-	10	-0.0485562	0.0294134	0.0987751	0.650558	7.91437	0.441879	0.0139219	0.385229
ADHD	GCST90001485	Relative count	Treg	f_Treg_Trait508	CD39+ resting Treg % CD4 Treg	99	-0.00836007	0.00513973	0.103831	0.667287	93.3836	0.58508	-0.00164349	0.557707
ADHD	GCST90001581	Absolute count	Monocyte	N_MONO_Trait505	CD14- CD16- AC	18	-0.0328952	0.0202992	0.105121	0.667287	17.8902	0.330364	-0.0149725	0.175696
ADHD	GCST90001997	MFI	Monocyte	mono.trait36	CX3CR1 on CD14+ CD16- monocyte	28	-0.0192528	0.0118527	0.104303	0.667287	26.5716	0.432057	-0.0115047	0.0609955
ADHD	GCST90001719	MFI	B cell	Bcells.trait160	BAFF-R on IgD+	111	0.0112679	0.00697779	0.106349	0.667611	174.697	6.61e-05	0.000474805	0.890116
ADHD	GCST90001801	MFI	B cell	Bcells.trait563	CD27 on IgD+ CD38- unsw mem	43	0.0142706	0.00885371	0.107001	0.667611	56.5746	0.0534695	-0.0106292	0.0708026
ADHD	GCST90001499	Relative count	Treg	f_Treg_Trait522	Activated & resting Treg % CD4 Treg	39	-0.0163709	0.0102394	0.109861	0.679652	46.0464	0.146281	0.00106411	0.803585
ADHD	GCST90002037	MFI	cDC	Red.780.60.cDC.trait3	CD80 on plasmacytoid DC	15	0.0306759	0.0192747	0.111495	0.683961	18.5756	0.136862	0.00183648	0.888915
ADHD	GCST90001471	Relative count	cDC	f_DC_Trait519	CD62L- plasmacytoid DC %DC	16	0.0279932	0.0179867	0.119631	0.684854	7.03708	0.933273	-0.0128735	0.179349
ADHD	GCST90001703	MFI	B cell	Bcells.trait137	BAFF-R on IgD+ CD24+	108	0.0112124	0.00706707	0.112609	0.684854	180.91	7.97e-06	-0.00079533	0.831062
ADHD	GCST90001709	MFI	B cell	Bcells.trait143	BAFF-R on IgD+ CD38dim	109	0.010888	0.00696615	0.118056	0.684854	171.997	6.86e-05	0.00118147	0.737602
ADHD	GCST90001735	MFI	B cell	Bcells.trait322	CD19 on IgD- CD38dim	16	0.0309034	0.019881	0.120084	0.684854	6.48434	0.95277	-0.00767845	0.445963
ADHD	GCST90001878	MFI	Maturation stages of T cell	HVEM1000_150630.trait5	HVEM on EM CD4+	11	-0.0198329	0.0127058	0.118539	0.684854	3.72072	0.928815	-0.0161929	0.143374
ADHD	GCST90001912	MFI	TBNK	Blue.670.LP.TBNK.trait12	CD45 on HLA DR+ NK	5	-0.0532817	0.0342289	0.119558	0.684854	0.843241	0.839099	-0.0270767	0.287485
ADHD	GCST90002000	MFI	Monocyte	mono.trait41	PDL-1 on CD14- CD16-	15	0.0446319	0.0283996	0.116051	0.684854	17.6808	0.170019	0.0250369	0.042749
ADHD	GCST90002038	MFI	cDC	Red.780.60.cDC.trait4	CD80 on CD62L+ plasmacytoid DC	15	0.0306279	0.0193767	0.113956	0.684854	18.6028	0.135944	0.00219095	0.868808
ADHD	GCST90002053	MFI	Myeloid cell	Red.780.60.MDSC.trait9	CD45 on CD33br HLA DR+	9	0.0396805	0.0252874	0.116605	0.684854	13.6058	0.0586542	0.0191354	0.396759
ADHD	GCST90001896	MFI	Treg	Blue.585.42.Treg.trait3	CD28 on CD28+ CD45RA+ CD8br	21	0.0271763	0.0176084	0.122741	0.694582	42.8617	0.00135393	0.00536631	0.583916
ADHD	GCST90001626	Relative count	TBNK	TB_Trait544	HLA DR+ CD4+ %lymphocyte	13	-0.0338312	0.022027	0.124564	0.699477	15.2425	0.171661	-0.00115441	0.901622
ADHD	GCST90001446	Absolute count	B cell	BC_Trait8	IgD- CD38- AC	5	-0.111631	0.0737045	0.12988	0.711379	9.31097	0.0254297	-0.0502754	0.386866
ADHD	GCST90001568	Relative count	Maturation stages of T cell	MT_Trait547	Naive DN (CD4-CD8-) %T cell	21	-0.029007	0.0191438	0.129718	0.711379	19.7577	0.40929	0.00656554	0.544993
ADHD	GCST90001901	MFI	Treg	Blue.585.42.Treg.trait8	CD28 on CD39+ resting Treg	11	0.0314133	0.0207786	0.130582	0.711379	6.04548	0.735358	0.00715492	0.518939
ADHD	GCST90001902	MFI	Treg	Blue.585.42.Treg.trait9	CD28 on activated Treg	15	0.0248223	0.0163793	0.129655	0.711379	10.3579	0.664439	0.00523423	0.477564
ADHD	GCST90001483	Absolute count	Treg	f_Treg_Trait506	CD39+ resting Treg AC	93	-0.00791763	0.00527976	0.133713	0.712485	85.8393	0.633199	-0.00333154	0.25466
ADHD	GCST90001662	Relative count	Treg	Treg_Trait575	CD28- CD8dim %CD8dim	9	-0.039857	0.0265472	0.133261	0.712485	5.335	0.619153	0.0230761	0.2038
ADHD	GCST90002033	MFI	Treg	Red.660.20.Treg.trait6	CD39 on granulocyte	19	-0.0247142	0.0164639	0.133327	0.712485	17.3219	0.43277	0.00413894	0.663057
ADHD	GCST90001470	Absolute count	cDC	f_DC_Trait518	CD62L- plasmacytoid DC AC	19	0.0254475	0.0170212	0.134903	0.713615	16.4	0.495679	-0.0136114	0.123201
ADHD	GCST90001765	MFI	B cell	Bcells.trait438	CD24 on IgD+ CD24+	20	0.019925	0.0134864	0.139564	0.732965	13.589	0.755464	0.0105565	0.0557554
ADHD	GCST90001741	MFI	B cell	Bcells.trait332	CD19 on IgD+	13	-0.0317493	0.0216083	0.141748	0.739116	8.81832	0.638658	0.00470998	0.633597
ADHD	GCST90001881	MFI	Maturation stages of T cell	HVEM1000_150630.trait8	HVEM on CD8br	14	-0.0215652	0.0147154	0.142789	0.739264	14.5402	0.267551	-0.00892663	0.434997
ADHD	GCST90001931	MFI	Treg	Blue.670.LP.Treg.trait6	CD127 on CD4+	11	-0.0262421	0.0179549	0.143863	0.739577	9.28388	0.411493	0.0026043	0.765224
ADHD	GCST90001432	Relative count	B cell	BC_Trait54	Unsw Mem %lymphocyte	18	0.0288957	0.0202054	0.152688	0.747019	19.7676	0.230871	-0.000628939	0.945412
ADHD	GCST90001433	Relative count	B cell	BC_Trait55	IgD- CD27- %lymphocyte	16	-0.0325615	0.0226515	0.150575	0.747019	24.0224	0.0455376	0.0113544	0.301098
ADHD	GCST90001527	Absolute count	Myeloid cell	MDSC_Trait27	CD33dim HLA DR+ CD11b- AC	17	-0.0206786	0.0144282	0.151799	0.747019	10.0533	0.816376	-0.00841866	0.32091
ADHD	GCST90001803	MFI	B cell	Bcells.trait566	CD27 on IgD- CD38br	14	0.0473262	0.0332263	0.154343	0.747019	29.4188	0.00341299	-0.00251732	0.917085
ADHD	GCST90001818	MFI	B cell	Bcells.trait649	CD38 on IgD+	11	-0.0380087	0.0266204	0.153349	0.747019	3.02741	0.963198	-0.0260966	0.0508681
ADHD	GCST90002030	MFI	Treg	Red.660.20.Treg.trait2	CD39 on CD39+ activated Treg	142	0.00614556	0.00428389	0.151409	0.747019	169.742	0.0441567	-0.00155339	0.565129
ADHD	GCST90002076	Morphological parameter	TBNK	SSC.TBNK.trait11	SSC-A on NK	18	-0.0270186	0.0187623	0.149854	0.747019	25.5684	0.060411	0.00678401	0.450585
ADHD	GCST90002115	MFI	TBNK	Violet.510.50.TBNK.trait4	HLA DR on HLA DR+ CD8br	10	0.0499659	0.0344089	0.146468	0.747019	18.5438	0.0174995	0.0107006	0.48789
ADHD	GCST90002116	MFI	TBNK	Violet.510.50.TBNK.trait5	HLA DR on B cell	55	-0.0128674	0.00903771	0.15452	0.747019	80.4148	0.00892682	0.00389334	0.418495
ADHD	GCST90001980	MFI	Monocyte	mono.trait10	CD40 on CD14+ CD16- monocyte	28	-0.0171	0.0120814	0.156951	0.75378	48.4038	0.00484966	0.00331971	0.632273
ADHD	GCST90001799	MFI	B cell	Bcells.trait539	CD27 on T cell	14	0.0247889	0.017564	0.158144	0.754544	17.7342	0.124002	0.000586958	0.962404
ADHD	GCST90001466	Absolute count	cDC	f_DC_Trait514	CD86+ plasmacytoid DC AC	9	-0.0401544	0.0285526	0.159626	0.756669	8.49516	0.290959	-0.0119662	0.314496
ADHD	GCST90001410	Relative count	B cell	BC_Trait3	IgD- CD38br %B cell	11	0.0312263	0.0223012	0.161451	0.759294	5.62299	0.776977	0.0185044	0.057743
ADHD	GCST90001574	Relative count	Maturation stages of T cell	MT_Trait553	TD DN (CD4-CD8-) %T cell	23	-0.0186398	0.0133379	0.16226	0.759294	16.8413	0.72068	-0.00809037	0.253876
ADHD	GCST90001398	Absolute count	B cell	BC_Trait18	Unsw mem AC	11	0.048085	0.0363647	0.186069	0.772994	17.9411	0.035863	-0.00569888	0.743153
ADHD	GCST90001404	Relative count	B cell	BC_Trait23	PB/PC %B cell	13	0.0322361	0.0235212	0.170528	0.772994	16.4511	0.125192	0.00343191	0.772278
ADHD	GCST90001421	Absolute count	B cell	BC_Trait40	CD20- AC	15	0.0470357	0.0369512	0.203049	0.772994	34.9787	0.000853074	-0.00758817	0.616958
ADHD	GCST90001434	Relative count	B cell	BC_Trait56	Sw mem %lymphocyte	13	0.0373573	0.0278567	0.179903	0.772994	16.9852	0.108314	0.011959	0.44523
ADHD	GCST90001438	Absolute count	B cell	BC_Trait6	IgD- CD38dim AC	9	0.0577623	0.0431124	0.180308	0.772994	13.4584	0.0616965	-0.0226087	0.570098
ADHD	GCST90001450	Absolute count	cDC	DC_Trait526	CD62L- monocyte AC	15	0.0292776	0.0225379	0.193931	0.772994	19.9105	0.0974651	-0.0200663	0.186167
ADHD	GCST90001456	Absolute count	cDC	DC_Trait534	CD11c+ HLA DR++ monocyte AC	12	0.030653	0.0227775	0.178381	0.772994	6.58105	0.764315	0.0115839	0.278669
ADHD	GCST90001457	Relative count	cDC	DC_Trait535	CD11c+ HLA DR++ monocyte %monocyte	10	0.0265294	0.0218601	0.2249	0.772994	1.73646	0.988053	-0.00528354	0.619854
ADHD	GCST90001458	Absolute count	cDC	f_DC_Trait502	Myeloid DC AC	33	-0.0119331	0.00999293	0.232419	0.772994	26.5332	0.695404	0.00366251	0.444771
ADHD	GCST90001477	Absolute count	TBNK	f_MONO_Trait505	HLA DR++ monocyte AC	25	0.0286404	0.0222403	0.197825	0.772994	44.6921	0.00433448	-0.0131893	0.422791
ADHD	GCST90001480	Absolute count	Treg	f_Treg_Trait503	Resting Treg AC	24	-0.0226459	0.0186133	0.223737	0.772994	33.8411	0.0509816	-0.00930413	0.336462
ADHD	GCST90001484	Relative count	Treg	f_Treg_Trait507	CD39+ resting Treg %resting Treg	97	-0.00747555	0.00568054	0.188176	0.772994	89.6297	0.636297	-0.00155396	0.610622
ADHD	GCST90001486	Absolute count	Treg	f_Treg_Trait509	Activated Treg AC	6	-0.0449815	0.0348057	0.196233	0.772994	5.82175	0.212861	0.0119278	0.425123
ADHD	GCST90001512	Relative count	Treg	f_Treg_Trait541	CD25hi CD45RA- CD4 not Treg %T cell	14	0.0236526	0.0184302	0.199366	0.772994	14.6432	0.261531	0.0085155	0.270118
ADHD	GCST90001513	Absolute count	Treg	f_Treg_Trait542	CD4 Treg AC	12	-0.0276026	0.0229208	0.228489	0.772994	10.9509	0.361354	0.00762254	0.603873
ADHD	GCST90001519	Relative count	Myeloid cell	MDSC_Trait14	CD33br HLA DR+ CD14- %CD33br HLA DR+	14	0.0259323	0.0189238	0.170575	0.772994	20.2933	0.061737	-0.0173458	0.193733
ADHD	GCST90001524	Absolute count	Myeloid cell	MDSC_Trait24	Gr MDSC AC	18	0.0233056	0.0195952	0.234302	0.772994	23.2855	0.106312	-0.0268262	0.0368224
ADHD	GCST90001529	Absolute count	Myeloid cell	MDSC_Trait3	CD66b++ myeloid cell AC	9	-0.030471	0.0236712	0.198003	0.772994	9.3194	0.230531	0.0202098	0.376563
ADHD	GCST90001530	Absolute count	Myeloid cell	MDSC_Trait4	Mo MDSC AC	31	0.0164808	0.0122312	0.17784	0.772994	47.4627	0.0166984	0.00181746	0.857947
ADHD	GCST90001543	Relative count	Maturation stages of T cell	MT_Trait509	EM CD4+ %CD4+	20	0.0363386	0.0270311	0.178842	0.772994	31.6727	0.0240312	0.024269	0.0591416
ADHD	GCST90001545	Absolute count	Maturation stages of T cell	MT_Trait511	TD CD4+ AC	11	-0.0462033	0.0355452	0.193653	0.772994	23.7851	0.00465424	0.0183754	0.566766
ADHD	GCST90001546	Relative count	Maturation stages of T cell	MT_Trait512	TD CD4+ %CD4+	31	0.0200049	0.0159258	0.209067	0.772994	37.0866	0.144023	0.00079658	0.931433
ADHD	GCST90001552	Relative count	Maturation stages of T cell	MT_Trait526	Naive CD8br %CD8br	16	-0.0383759	0.0300632	0.201777	0.772994	23.7701	0.0488362	0.00659794	0.474769
ADHD	GCST90001558	Relative count	Maturation stages of T cell	MT_Trait532	TD CD8br %CD8br	33	0.0231013	0.0173732	0.183614	0.772994	53.0369	0.008147	-0.000512455	0.95836
ADHD	GCST90001583	Absolute count	Monocyte	N_MONO_Trait513	Monocyte AC	17	0.0281944	0.02127	0.18499	0.772994	15.2359	0.43456	0.0172459	0.137598
ADHD	GCST90001612	Relative count	TBNK	TB_Trait526	CD8dim %leukocyte	15	-0.0245373	0.0205535	0.232546	0.772994	13.6946	0.3957	0.00234976	0.808769
ADHD	GCST90001639	Absolute count	TBNK	TB_Trait560	CD3- lymphocyte AC	12	0.0326251	0.0240976	0.175776	0.772994	8.67606	0.563098	-0.013524	0.334131
ADHD	GCST90001649	Relative count	TBNK	TB_Trait570	HLA DR+ NK %NK	48	0.0110867	0.00903688	0.219887	0.772994	51.769	0.258852	-0.00304886	0.482061
ADHD	GCST90001668	Relative count	Treg	Treg_Trait581	CD28+ CD45RA- CD8dim %CD8dim	17	0.0218185	0.0181165	0.228457	0.772994	18.0867	0.258132	0.00679508	0.309367
ADHD	GCST90001679	Relative count	Treg	Treg_Trait594	CD25++ CD8br %T cell	9	-0.029626	0.0229412	0.196569	0.772994	10.9731	0.139797	0.00540767	0.604879
ADHD	GCST90001686	Relative count	Treg	Treg_Trait601	CD28- CD8br %CD8br	23	0.0254746	0.0192049	0.184686	0.772994	24.5667	0.266417	0.00858316	0.524198
ADHD	GCST90001690	Absolute count	Treg	Treg_Trait605	CD28+ CD45RA+ CD8br AC	22	0.0325692	0.024432	0.182514	0.772994	19.7402	0.474284	0.0162816	0.100978
ADHD	GCST90001692	Relative count	Treg	Treg_Trait607	CD28+ CD45RA- CD8br %CD8br	38	-0.0146017	0.0111174	0.189048	0.772994	39.3802	0.321107	-0.00602039	0.327959
ADHD	GCST90001702	MFI	B cell	Bcells.trait112	BAFF-R on CD24+ CD27+	118	0.00874576	0.00669179	0.191234	0.772994	191.241	1.37e-05	0.000383363	0.910262
ADHD	GCST90001704	MFI	B cell	Bcells.trait138	BAFF-R on IgD+ CD24-	107	0.00882811	0.00721806	0.221307	0.772994	174.88	2.22e-05	-0.000447495	0.89929
ADHD	GCST90001705	MFI	B cell	Bcells.trait139	BAFF-R on IgD+ CD38-	109	0.00851193	0.00718484	0.236134	0.772994	178.595	1.74e-05	-0.000109005	0.975539
ADHD	GCST90001715	MFI	B cell	Bcells.trait154	BAFF-R on memory B cell	109	0.00872326	0.00702372	0.214247	0.772994	179.12	1.55e-05	0.000509782	0.887956
ADHD	GCST90001728	MFI	B cell	Bcells.trait312	CD19 on IgD+ CD38- unsw mem	11	0.0276625	0.0233059	0.235254	0.772994	15.6103	0.0754789	0.0151435	0.348078
ADHD	GCST90001746	MFI	B cell	Bcells.trait378	CD20 on IgD+ CD24+	25	0.0222107	0.0170798	0.193462	0.772994	25.5324	0.323431	0.00314856	0.787052
ADHD	GCST90001749	MFI	B cell	Bcells.trait381	CD20 on IgD+ CD38- naive	17	0.0200503	0.016177	0.215187	0.772994	19.9739	0.172938	0.00130707	0.926137
ADHD	GCST90001759	MFI	B cell	Bcells.trait397	CD20 on naive-mature B cell	30	-0.0185166	0.0150843	0.21962	0.772994	34.7176	0.178238	-0.000460662	0.954391
ADHD	GCST90001769	MFI	B cell	Bcells.trait445	CD24 on IgD- CD38-	21	0.022819	0.0182485	0.211131	0.772994	31.0832	0.0395325	-0.00149993	0.858815
ADHD	GCST90001780	MFI	B cell	Bcells.trait492	CD25 on IgD+ CD38-	21	-0.0172805	0.0145255	0.234176	0.772994	14.8669	0.73102	-0.00754684	0.421427
ADHD	GCST90001789	MFI	B cell	Bcells.trait504	CD25 on IgD- CD38dim	26	-0.0140958	0.0112842	0.211607	0.772994	22.5677	0.545419	-0.00252282	0.67152
ADHD	GCST90001809	MFI	B cell	Bcells.trait597	CD38 on CD20-	12	-0.0329562	0.0239966	0.169638	0.772994	7.79879	0.648484	-0.0110072	0.37578
ADHD	GCST90001812	MFI	B cell	Bcells.trait640	CD38 on IgD+ CD38br	16	0.022241	0.0176365	0.207281	0.772994	7.51693	0.912946	-0.00170651	0.827766
ADHD	GCST90001855	MFI	Treg	Blue.530.30.Treg.trait13	CD3 on secreting Treg	41	0.0148767	0.0117276	0.204611	0.772994	71.625	0.00111568	0.0164686	0.0114852
ADHD	GCST90001856	MFI	Treg	Blue.530.30.Treg.trait14	CD3 on CD39+ secreting Treg	39	0.0183518	0.013471	0.173097	0.772994	72.5312	0.000430243	0.016764	0.0215382
ADHD	GCST90001866	MFI	Treg	Blue.530.30.Treg.trait6	CD3 on CD39+ CD8br	22	0.0227521	0.0173918	0.190802	0.772994	42.0521	0.00272269	0.000678043	0.95206
ADHD	GCST90001867	MFI	Treg	Blue.530.30.Treg.trait7	CD3 on CD4+	35	-0.0179914	0.0134046	0.179538	0.772994	45.5224	0.0720652	-0.00431188	0.518012
ADHD	GCST90001868	MFI	Treg	Blue.530.30.Treg.trait8	CD3 on CD4 Treg	56	0.012754	0.0102505	0.213415	0.772994	91.3963	0.00111465	0.0156785	0.00339767
ADHD	GCST90001932	MFI	Treg	Blue.670.LP.Treg.trait7	CD127 on CD45RA+ CD4+	35	-0.0166456	0.0140273	0.235362	0.772994	48.2836	0.0418195	0.0101404	0.221104
ADHD	GCST90001938	MFI	Treg	Blue.780.60.CD25.trait4	CD25 on CD39+ resting Treg	10	-0.034292	0.0270357	0.204656	0.772994	12.8533	0.116999	-0.00709375	0.522541
ADHD	GCST90001968	Morphological parameter	TBNK	FSC.TBNK.trait10	FSC-A on B cell	16	-0.0214577	0.0178045	0.228134	0.772994	13.1262	0.516609	0.00265725	0.769621
ADHD	GCST90001984	MFI	Monocyte	mono.trait16	HLA DR on CD14- CD16+ monocyte	81	-0.00990222	0.00796609	0.213851	0.772994	119.988	0.0020247	-0.00531428	0.300442
ADHD	GCST90001995	MFI	Monocyte	mono.trait33	CX3CR1 on monocyte	26	-0.0141282	0.0113884	0.214761	0.772994	22.6634	0.539734	0.00130025	0.828673
ADHD	GCST90002007	MFI	Monocyte	mono.trait50	HLA DR on CD14+ CD16+ monocyte	89	-0.0091561	0.00711384	0.198065	0.772994	116.258	0.0197777	-0.00149545	0.759577
ADHD	GCST90002026	MFI	Maturation stages of T cell	Red.660.20.MT.trait5	CD4 on TD CD4+	17	-0.0238935	0.0195965	0.22274	0.772994	24.0344	0.0645122	-0.00278653	0.785054
ADHD	GCST90002048	MFI	Myeloid cell	Red.780.60.MDSC.trait3	CD45 on CD66b++ myelod cell	7	-0.0341933	0.0277719	0.218242	0.772994	4.7435	0.447978	-0.028058	0.172287
ADHD	GCST90002058	MFI	TBNK	Red.780.60.TBNK.trait1	CD8 on CD8br	44	0.0150571	0.0112336	0.180126	0.772994	52.8996	0.120808	0.00142173	0.81922
ADHD	GCST90002061	MFI	Treg	Red.780.60.Treg.trait15	CD4 on CD39+ CD4+	62	0.0105543	0.00771772	0.171455	0.772994	71.1301	0.154041	0.00201837	0.620371
ADHD	GCST90002069	MFI	Treg	Red.780.60.Treg.trait8	CD4 on CD39+ secreting Treg	27	0.0186144	0.0148942	0.211382	0.772994	34.406	0.0995109	0.00878495	0.190913
ADHD	GCST90002070	MFI	Treg	Red.780.60.Treg.trait9	CD4 on activated & secreting Treg	23	0.0215623	0.0180764	0.232932	0.772994	33.2707	0.0432999	-0.00734596	0.495364
ADHD	GCST90002071	Morphological parameter	cDC	SSC.cDC.trait2	SSC-A on myeloid DC	24	-0.0167656	0.0140896	0.234075	0.772994	20.4263	0.556391	0.00383104	0.626115
ADHD	GCST90002093	MFI	Myeloid cell	Violet.450.50.MDSC.trait2	CD11b on CD66b++ myeloid cell	9	0.0249247	0.0191578	0.193251	0.772994	2.6588	0.914673	0.00554793	0.690438
ADHD	GCST90002109	MFI	Myeloid cell	Violet.510.50.MDSC.trait4	HLA DR on CD33br HLA DR+ CD14dim	49	-0.0117935	0.0093814	0.208712	0.772994	81.3451	0.00138733	0.00369591	0.706666
ADHD	GCST90002112	MFI	Myeloid cell	Violet.510.50.MDSC.trait7	HLA DR on CD33- HLA DR+	72	-0.00699904	0.00570874	0.220191	0.772994	83.5598	0.128204	-0.00943313	0.0397688
ADHD	GCST90001399	Relative count	B cell	BC_Trait19	IgD- CD27- %B cell	20	-0.0225462	0.0193164	0.243128	0.78376	19.51	0.361072	0.0230769	0.00843617
ADHD	GCST90001710	MFI	B cell	Bcells.trait147	BAFF-R on IgD- CD24-	103	0.00856262	0.00737869	0.245864	0.78376	171.141	1.64e-05	0.00109667	0.765564
ADHD	GCST90001729	MFI	B cell	Bcells.trait313	CD19 on IgD+ CD38br	12	-0.0289931	0.0249234	0.244713	0.78376	13.6799	0.1881	-0.0106365	0.364053
ADHD	GCST90001973	Morphological parameter	TBNK	FSC.TBNK.trait4	FSC-A on CD4+	21	-0.0247218	0.0210891	0.241094	0.78376	34.4472	0.0162664	0.00138447	0.903254
ADHD	GCST90001992	MFI	Monocyte	mono.trait28	CCR2 on CD14+ CD16+ monocyte	16	-0.0264421	0.0227666	0.245462	0.78376	25.8059	0.0273967	-0.00602831	0.535123
ADHD	GCST90002119	MFI	Treg	Violet.510.50.Treg.trait3	CD8 on CD28+ CD45RA+ CD8br	70	0.00886837	0.00757757	0.241862	0.78376	92.2146	0.027003	-0.00154179	0.703942
ADHD	GCST90002121	MFI	Treg	Violet.510.50.Treg.trait5	CD8 on CD39+ CD8br	44	0.0116748	0.010113	0.248322	0.788152	40.0791	0.555578	0.0086304	0.122941
ADHD	GCST90001436	Relative count	B cell	BC_Trait58	Memory B cell %lymphocyte	18	0.0204074	0.0177783	0.251018	0.79326	10.2249	0.854624	-0.00800982	0.267013
ADHD	GCST90001538	Relative count	Maturation stages of T cell	MT_Trait504	CM CD4+ %CD4+	21	0.0165168	0.0144546	0.253175	0.794073	18.9096	0.462649	-0.00233712	0.735905
ADHD	GCST90001580	Absolute count	Monocyte	N_MONO_Trait503	CD14+ CD16+ monocyte AC	33	0.0118577	0.0103832	0.253451	0.794073	24.562	0.786956	-0.00419775	0.414704
ADHD	GCST90001448	Absolute count	cDC	DC_Trait524	CD11c+ monocyte AC	10	0.0311557	0.0278633	0.263497	0.797052	11.3767	0.181252	0.0105754	0.437537
ADHD	GCST90001464	Absolute count	cDC	f_DC_Trait512	CD86+ myeloid DC AC	38	-0.00931142	0.00821485	0.25701	0.797052	34.2463	0.552167	0.00104365	0.811392
ADHD	GCST90001472	Absolute count	cDC	f_DC_Trait520	CD62L- CD86+ myeloid DC AC	43	-0.00915353	0.00823279	0.266208	0.797052	43.1826	0.378179	0.00619742	0.187334
ADHD	GCST90001661	Relative count	Treg	Treg_Trait574	CD28- CD8dim %T cell	17	0.0249906	0.0222403	0.261157	0.797052	24.5281	0.0566514	-0.00805497	0.447672
ADHD	GCST90001725	MFI	B cell	Bcells.trait309	CD19 on IgD+ CD24-	15	-0.024326	0.0218646	0.26589	0.797052	16.7886	0.20915	-0.00611306	0.545823
ADHD	GCST90001727	MFI	B cell	Bcells.trait311	CD19 on IgD+ CD38- naive	10	-0.0257409	0.0231616	0.266412	0.797052	10.1408	0.255284	-0.00930382	0.647165
ADHD	GCST90001857	MFI	Treg	Blue.530.30.Treg.trait15	CD3 on activated & secreting Treg	54	0.0116596	0.0103852	0.261558	0.797052	86.7663	0.00177224	0.0166622	0.00228526
ADHD	GCST90001874	MFI	Maturation stages of T cell	HVEM1000_150630.trait12	HVEM on TD CD8br	21	-0.0144137	0.0128513	0.262042	0.797052	30.3076	0.0480117	-0.0114581	0.236617
ADHD	GCST90001920	MFI	TBNK	Blue.670.LP.TBNK.trait8	CD45 on HLA DR+ CD4+	15	-0.0320539	0.0285622	0.261757	0.797052	23.2384	0.0389027	-0.0391453	0.0770682
ADHD	GCST90001933	MFI	Treg	Blue.780.60.CD25.trait1	CD25 on CD45RA- CD4 not Treg	14	0.0225526	0.0202613	0.265671	0.797052	15.431	0.218708	0.00950569	0.223562
ADHD	GCST90002049	MFI	Myeloid cell	Red.780.60.MDSC.trait4	CD45 on Mo MDSC	12	-0.0147131	0.0130235	0.258588	0.797052	11.4189	0.325829	0.000359641	0.971283
ADHD	GCST90001929	MFI	Treg	Blue.670.LP.Treg.trait4	CD127 on CD28+ CD45RA+ CD8br	15	-0.0232062	0.0209759	0.268585	0.798153	14.5255	0.337906	0.0056045	0.716326
ADHD	GCST90001965	Morphological parameter	cDC	FSC.cDC.trait4	FSC-A on monocyte	15	-0.0212243	0.0191998	0.268967	0.798153	13.3239	0.423116	0.00147452	0.904375
ADHD	GCST90001526	Relative count	Myeloid cell	MDSC_Trait26	CD33dim HLA DR+ CD11b+ %CD33dim HLA DR+	20	0.00998992	0.00909397	0.271977	0.80294	11.9704	0.84876	6.64e-05	0.991941
ADHD	GCST90002017	MFI	cDC	Red.660.20.cDC.trait5	CCR2 on monocyte	27	-0.0129059	0.0117682	0.272779	0.80294	28.6592	0.278411	0.0133463	0.0733854
ADHD	GCST90001836	MFI	Myeloid cell	Blue.530.30.MDSC.trait1	CD66b on CD66b++ myeloid cell	12	-0.0175106	0.0162129	0.280125	0.811472	4.48866	0.922622	0.00127615	0.920354
ADHD	GCST90001888	MFI	Treg	Blue.585.42.Treg.trait12	CD28 on CD39+ secreting Treg	29	0.0147309	0.0136187	0.279401	0.811472	37.3162	0.0893159	0.00469044	0.461094
ADHD	GCST90001889	MFI	Treg	Blue.585.42.Treg.trait13	CD28 on activated & secreting Treg	22	0.0158066	0.014612	0.279362	0.811472	24.4181	0.224606	0.00631407	0.366216
ADHD	GCST90002056	MFI	Maturation stages of T cell	Red.780.60.MT.trait4	CD8 on EM CD8br	25	-0.0115161	0.0106526	0.27967	0.811472	19.5591	0.668341	0.00194593	0.759291
ADHD	GCST90001691	Relative count	Treg	Treg_Trait606	CD28+ CD45RA- CD8br %T cell	22	0.0182446	0.0170147	0.28359	0.811847	35.4546	0.0178127	-0.000388724	0.951545
ADHD	GCST90001736	MFI	B cell	Bcells.trait325	CD19 on memory B cell	19	-0.0184551	0.0171942	0.283122	0.811847	11.0146	0.855803	0.00856012	0.223811
ADHD	GCST90001826	MFI	B cell	Bcells.trait785	IgD on unsw mem	40	-0.0136934	0.012759	0.283166	0.811847	47.7016	0.134535	-0.00869411	0.299615
ADHD	GCST90002088	MFI	cDC	Violet.450.50.cDC.trait2	CD11c on CD62L+ myeloid DC	19	0.0152489	0.0143145	0.286753	0.817695	18.3906	0.364608	0.00462249	0.567535
ADHD	GCST90001687	Absolute count	Treg	Treg_Trait602	CD28- CD8br AC	25	0.0163754	0.0155045	0.290891	0.823415	17.1186	0.803391	-0.0150783	0.241017
ADHD	GCST90001844	MFI	Maturation stages of T cell	Blue.530.30.MT.trait6	CD3 on TD CD4+	12	0.0187539	0.0177611	0.291015	0.823415	6.03527	0.812292	-0.00298394	0.726025
ADHD	GCST90001427	Relative count	B cell	BC_Trait49	IgD- CD38- %lymphocyte	19	-0.0239645	0.0227753	0.292702	0.824348	23.0132	0.148823	-0.0063226	0.543955
ADHD	GCST90001652	Relative count	TBNK	TB_Trait576	Granulocyte %leukocyte	15	-0.0242453	0.0230853	0.293603	0.824348	16.9315	0.202454	-0.00667693	0.557649
ADHD	GCST90001482	Relative count	Treg	f_Treg_Trait505	Resting Treg %CD4	32	-0.0143465	0.0137519	0.296839	0.830239	44.6889	0.041251	0.00341454	0.594473
ADHD	GCST90001518	Absolute count	Myeloid cell	MDSC_Trait13	CD33br HLA DR+ CD14- AC	16	0.0205806	0.0198878	0.300745	0.832207	29.6888	0.00842122	0.000590732	0.964369
ADHD	GCST90001598	Absolute count	TBNK	TB_ry_Trait527	DN (CD4-CD8-) AC	17	-0.0223983	0.021654	0.300963	0.832207	21.1788	0.131214	-0.00958139	0.322197
ADHD	GCST90001784	MFI	B cell	Bcells.trait496	CD25 on IgD+ CD38dim	21	-0.0143409	0.01384	0.300111	0.832207	17.5958	0.549569	0.00307918	0.636778
ADHD	GCST90001403	Absolute count	B cell	BC_Trait22	Sw mem AC	11	0.0312567	0.0308936	0.311656	0.852093	12.6053	0.181293	0.00624301	0.793998
ADHD	GCST90001726	MFI	B cell	Bcells.trait310	CD19 on IgD+ CD38-	18	0.0214862	0.0211712	0.310165	0.852093	24.1224	0.0868656	0.00330186	0.744314
ADHD	GCST90001758	MFI	B cell	Bcells.trait395	CD20 on memory B cell	35	-0.0131127	0.0129515	0.311325	0.852093	32.0155	0.515967	-0.00444143	0.537053
ADHD	GCST90001393	Relative count	B cell	BC_Trait11	IgD+ CD38dim %B cell	11	-0.0359607	0.0364205	0.323458	0.852434	18.6153	0.02867	-0.0194814	0.363937
ADHD	GCST90001400	Absolute count	B cell	BC_Trait2	IgD+ AC	7	0.0245052	0.0248108	0.323307	0.852434	5.20341	0.391564	0.00232437	0.877841
ADHD	GCST90001463	Relative count	cDC	f_DC_Trait509	CD62L- DC %DC	36	-0.01006	0.0101089	0.319657	0.852434	36.3937	0.357843	0.00587049	0.230139
ADHD	GCST90001515	Absolute count	Myeloid cell	MDSC_Trait10	Im MDSC AC	17	0.01281	0.0129559	0.322791	0.852434	12.6586	0.628648	-0.00158794	0.84985
ADHD	GCST90001642	Absolute count	TBNK	TB_Trait563	B cell AC	22	-0.0190977	0.0192744	0.321767	0.852434	27.8831	0.112197	-0.000938368	0.912636
ADHD	GCST90001696	Relative count	Treg	Treg_Trait701	CD45RA- CD28- CD8br %CD8br	46	0.00101868	0.00101301	0.314611	0.852434	55.3365	0.11748	0.000644258	0.935643
ADHD	GCST90002020	MFI	Myeloid cell	Red.660.20.MDSC.trait3	CD14 on CD33br HLA DR+ CD14dim	14	0.0125546	0.0125068	0.315462	0.852434	11.309	0.502638	-0.00235861	0.772013
ADHD	GCST90002055	MFI	Maturation stages of T cell	Red.780.60.MT.trait3	CD8 on naive CD8br	33	0.0103521	0.0104174	0.320353	0.852434	30.8019	0.476225	0.00225149	0.695874
ADHD	GCST90002096	MFI	Myeloid cell	Violet.450.50.MDSC.trait6	CD11b on basophil	16	-0.0122146	0.0123493	0.322618	0.852434	13.715	0.471156	-0.00864251	0.313686
ADHD	GCST90002113	MFI	TBNK	Violet.510.50.TBNK.trait2	HLA DR on HLA DR+ T cell	14	-0.0188336	0.0188725	0.318311	0.852434	12.163	0.432681	-0.00301283	0.752852
ADHD	GCST90001460	Absolute count	cDC	f_DC_Trait504	Plasmacytoid DC AC	14	0.0217726	0.0226702	0.336849	0.856099	13.8553	0.310044	-0.0102689	0.354328
ADHD	GCST90001465	Relative count	cDC	f_DC_Trait513	CD86+ myeloid DC %DC	45	-0.00791081	0.00806296	0.326528	0.856099	37.0304	0.72686	-7.81e-05	0.984941
ADHD	GCST90001569	Absolute count	Maturation stages of T cell	MT_Trait548	EM DN (CD4-CD8-) AC	13	0.0257229	0.0266661	0.334731	0.856099	17.5128	0.093595	-0.00823144	0.524308
ADHD	GCST90001614	Relative count	TBNK	TB_Trait532	CD8br and CD8dim %leukocyte	23	0.0159008	0.0165625	0.337031	0.856099	21.6672	0.418901	-0.00566625	0.621221
ADHD	GCST90001770	MFI	B cell	Bcells.trait446	CD24 on IgD- CD38dim	21	0.0136308	0.0142192	0.337749	0.856099	23.2297	0.227376	-0.000872874	0.892983
ADHD	GCST90001772	MFI	B cell	Bcells.trait449	CD24 on unsw mem	19	-0.0171842	0.0178259	0.335045	0.856099	30.1439	0.0253255	0.00600453	0.483652
ADHD	GCST90001853	MFI	Treg	Blue.530.30.Treg.trait11	CD3 on activated Treg	52	0.0102572	0.0106016	0.333286	0.856099	94.6114	0.000141818	0.0118637	0.0317727
ADHD	GCST90001890	MFI	Treg	Blue.585.42.Treg.trait15	CD28 on CD45RA+ CD4+	19	0.0144749	0.0148334	0.329148	0.856099	15.7175	0.543943	-0.000935972	0.90579
ADHD	GCST90002041	MFI	Myeloid cell	Red.780.60.MDSC.trait1	CD45 on lymphocyte	15	-0.0160299	0.0166113	0.334545	0.856099	14.6629	0.328869	0.0142915	0.196796
ADHD	GCST90002043	MFI	Myeloid cell	Red.780.60.MDSC.trait11	CD45 on CD33br HLA DR+ CD14dim	8	0.0253496	0.0260132	0.329813	0.856099	10.9412	0.090211	-0.0204475	0.244379
ADHD	GCST90002081	Morphological parameter	TBNK	SSC.TBNK.trait4	SSC-A on CD4+	29	0.0177308	0.0183103	0.332869	0.856099	42.8726	0.0269442	0.00024306	0.978185
ADHD	GCST90001737	MFI	B cell	Bcells.trait327	CD19 on naive-mature B cell	18	-0.0180956	0.0189968	0.340814	0.857911	14.6795	0.548225	-0.0109151	0.239775
ADHD	GCST90001926	MFI	Treg	Blue.670.LP.Treg.trait13	CD127 on granulocyte	24	0.0165236	0.0173363	0.340529	0.857911	33.6011	0.0539045	0.00597175	0.44037
ADHD	GCST90001402	Relative count	B cell	BC_Trait21	Sw mem %B cell	9	-0.0261429	0.0275786	0.343158	0.858773	5.47934	0.601677	0.0131742	0.424095
ADHD	GCST90001830	MFI	B cell	Bcells.trait85	BAFF-R on CD20-	9	0.0213391	0.0226083	0.345239	0.858773	6.45314	0.487943	-0.000840629	0.937712
ADHD	GCST90001943	MFI	Treg	Blue.780.60.CD25.trait9	CD25 on activated & secreting Treg	8	-0.0265256	0.0280438	0.344217	0.858773	8.46259	0.206133	-0.00203938	0.868954
ADHD	GCST90002040	MFI	cDC	Red.780.60.cDC.trait6	CD80 on granulocyte	24	0.0140098	0.0148622	0.345862	0.858773	13.2785	0.925101	0.0169901	0.0790168
ADHD	GCST90001392	Absolute count	B cell	BC_Trait10	IgD+ CD38br AC	19	0.0185904	0.0200507	0.353839	0.860286	17.4932	0.421467	-0.00712206	0.45462
ADHD	GCST90001498	Absolute count	Treg	f_Treg_Trait521	Activated & resting Treg AC	13	-0.0258606	0.0292384	0.376442	0.860286	17.3997	0.0965956	0.022284	0.0914762
ADHD	GCST90001503	Relative count	Treg	f_Treg_Trait529	Activated & secreting Treg %CD4+	22	0.0133123	0.0143642	0.354045	0.860286	25.3901	0.186913	-0.00312943	0.607329
ADHD	GCST90001528	Relative count	Myeloid cell	MDSC_Trait28	CD33dim HLA DR+ CD11b- %CD33dim HLA DR+	19	-0.00828928	0.00912827	0.363831	0.860286	9.5784	0.920353	0.00134103	0.83007
ADHD	GCST90001539	Relative count	Maturation stages of T cell	MT_Trait505	CM CD4+ %T cell	15	0.0196615	0.0213957	0.358123	0.860286	11.6485	0.556657	-0.00203816	0.884521
ADHD	GCST90001541	Relative count	Maturation stages of T cell	MT_Trait507	Naive CD4+ %CD4+	25	-0.0173757	0.019746	0.37888	0.860286	32.0885	0.0983161	-0.000578921	0.956417
ADHD	GCST90001548	Absolute count	Maturation stages of T cell	MT_Trait522	CM CD8br AC	18	0.0238908	0.0268994	0.374457	0.860286	32.4731	0.00867268	-0.00456537	0.722627
ADHD	GCST90001559	Relative count	Maturation stages of T cell	MT_Trait533	TD CD8br %T cell	23	0.0182988	0.0209236	0.381818	0.860286	31.8225	0.0610165	0.0139355	0.274666
ADHD	GCST90001605	Relative count	TBNK	TB_Trait511	T cell %leukocyte	13	-0.0258294	0.0295237	0.381646	0.860286	17.5166	0.093496	0.0158542	0.195191
ADHD	GCST90001613	Relative count	TBNK	TB_Trait529	DN (CD4-CD8-) %leukocyte	16	-0.0239157	0.0271831	0.378968	0.860286	22.5674	0.0676831	-0.0210012	0.127398
ADHD	GCST90001616	Relative count	TBNK	TB_Trait534	TCRgd %T cell	11	-0.0216245	0.0238273	0.364116	0.860286	1.81004	0.994128	0.00809978	0.449781
ADHD	GCST90001664	Relative count	Treg	Treg_Trait577	CD28+ CD45RA+ CD8dim %T cell	34	-0.0117057	0.0130588	0.370049	0.860286	40.5432	0.142958	0.00312346	0.578765
ADHD	GCST90001676	Relative count	Treg	Treg_Trait591	CD28- CD25++ CD8br %T cell	16	-0.0191281	0.0216671	0.377333	0.860286	6.41483	0.954929	-0.0102308	0.310506
ADHD	GCST90001678	Absolute count	Treg	Treg_Trait593	CD28- CD25++ CD8br AC	11	-0.0194683	0.0211067	0.356334	0.860286	4.4518	0.879245	-0.000887135	0.925754
ADHD	GCST90001683	Relative count	Treg	Treg_Trait598	CD127- CD8br %CD8br	10	0.0309941	0.0354405	0.381825	0.860286	12.3926	0.134529	-0.0081153	0.713082
ADHD	GCST90001708	MFI	B cell	Bcells.trait142	BAFF-R on IgD+ CD38br	100	0.00671896	0.00728858	0.356608	0.860286	157.36	0.000134092	-0.00212313	0.556042
ADHD	GCST90001722	MFI	B cell	Bcells.trait282	CD19 on CD20- CD38-	13	0.0214288	0.0242416	0.376714	0.860286	6.82783	0.81285	-0.0164808	0.242979
ADHD	GCST90001742	MFI	B cell	Bcells.trait333	CD19 on transitional	16	-0.019603	0.02122	0.35559	0.860286	15.5769	0.339886	0.00643428	0.589199
ADHD	GCST90001748	MFI	B cell	Bcells.trait380	CD20 on IgD+ CD38-	26	0.0126646	0.0143359	0.377009	0.860286	22.4496	0.552453	0.00057407	0.936011
ADHD	GCST90001787	MFI	B cell	Bcells.trait502	CD25 on IgD- CD38-	22	-0.0124662	0.0134825	0.355165	0.860286	14.5992	0.798864	-0.00846437	0.236401
ADHD	GCST90001863	MFI	Treg	Blue.530.30.Treg.trait3	CD3 on CD28+ CD45RA- CD8br	28	0.0135349	0.015204	0.373348	0.860286	38.469	0.054747	0.0225248	0.00559519
ADHD	GCST90001871	MFI	Maturation stages of T cell	HVEM1000_150630.trait1	HVEM on T cell	16	-0.0136232	0.0145394	0.348765	0.860286	20.4634	0.116196	0.00431301	0.714066
ADHD	GCST90001876	MFI	Maturation stages of T cell	HVEM1000_150630.trait3	HVEM on CM CD4+	12	-0.0121324	0.0133922	0.364971	0.860286	7.76217	0.652055	-0.00095227	0.910626
ADHD	GCST90001958	MFI	TBNK	Blue.780.60.TBNK.trait1	CD4 on monocyte	14	-0.0161756	0.0180463	0.370072	0.860286	12.965	0.371588	-0.00445081	0.607798
ADHD	GCST90001974	Morphological parameter	TBNK	FSC.TBNK.trait5	FSC-A on CD8br	14	0.0195528	0.0220051	0.374241	0.860286	10.8803	0.539203	-0.00375113	0.700762
ADHD	GCST90002015	MFI	cDC	Red.660.20.cDC.trait3	CCR2 on plasmacytoid DC	24	0.013138	0.0146936	0.371254	0.860286	35.119	0.0376501	0.00529731	0.495799
ADHD	GCST90002016	MFI	cDC	Red.660.20.cDC.trait4	CCR2 on CD62L+ plasmacytoid DC	24	0.0131818	0.0147289	0.370807	0.860286	35.1208	0.037634	0.00528149	0.496933
ADHD	GCST90002063	MFI	Treg	Red.780.60.Treg.trait2	CD4 on CD4 Treg	23	0.0159158	0.017761	0.370194	0.860286	31.0593	0.0726772	-0.00437434	0.666193
ADHD	GCST90002078	Morphological parameter	TBNK	SSC.TBNK.trait13	SSC-A on granulocyte	24	-0.0215597	0.0233519	0.355877	0.860286	66.972	1.96e-06	-0.000833517	0.950433
ADHD	GCST90002117	MFI	TBNK	Violet.510.50.TBNK.trait6	HLA DR on HLA DR+ NK	61	0.00897259	0.00978899	0.359352	0.860286	90.45	0.00527287	-0.00061093	0.920962
ADHD	GCST90001468	Absolute count	cDC	f_DC_Trait516	CD62L- myeloid DC AC	33	-0.00853953	0.00981539	0.384293	0.863181	33.1773	0.361439	0.00508977	0.278051
ADHD	GCST90001643	Relative count	TBNK	TB_Trait564	B cell % CD3- lymphocyte	14	-0.017547	0.0202575	0.386381	0.865209	14.3438	0.279293	-0.00454698	0.6492
ADHD	GCST90001562	Relative count	Maturation stages of T cell	MT_Trait539	CD45RA+ CD8br %T cell	20	-0.0178247	0.0207443	0.390198	0.865788	21.7122	0.245012	0.0115326	0.167046
ADHD	GCST90001600	Absolute count	TBNK	TB_Trait501	Leukocyte AC	18	-0.0135887	0.015788	0.389406	0.865788	14.2101	0.583069	-0.00707582	0.496561
ADHD	GCST90001794	MFI	B cell	Bcells.trait511	CD25 on IgD+	21	-0.0126658	0.014696	0.388767	0.865788	15.5948	0.68412	0.00494441	0.480735
ADHD	GCST90001395	Relative count	B cell	BC_Trait13	IgD+ CD38- %B cell	12	0.0259786	0.0328864	0.429557	0.870865	15.6695	0.109493	0.020737	0.15708
ADHD	GCST90001412	Absolute count	B cell	BC_Trait32	IgD+ CD24+ AC	16	-0.0173488	0.0218932	0.428112	0.870865	13.7061	0.471831	-0.0167719	0.105608
ADHD	GCST90001435	Relative count	B cell	BC_Trait57	PB/PC %lymphocyte	10	0.0315509	0.0396193	0.425828	0.870865	18.5363	0.0175461	-0.00548131	0.832984
ADHD	GCST90001440	Relative count	B cell	BC_Trait62	IgD- CD24- %lymphocyte	17	0.0172615	0.0209633	0.41027	0.870865	14.4092	0.494745	-0.00100906	0.908495
ADHD	GCST90001478	Relative count	Treg	f_Treg_Trait501	CD4 Treg %CD4	15	0.0128182	0.016314	0.432031	0.870865	10.3568	0.664529	0.00717969	0.427333
ADHD	GCST90001510	Absolute count	Treg	f_Treg_Trait539	CD25hi CD45RA- CD4 not Treg AC	4	-0.0197936	0.0234507	0.398641	0.870865	0.0492533	0.975674	-0.000752857	0.949134
ADHD	GCST90001517	Absolute count	Myeloid cell	MDSC_Trait12	CD33br HLA DR+ AC	19	0.0143325	0.0173256	0.408099	0.870865	30.2048	0.0249054	-0.00782203	0.507778
ADHD	GCST90001531	Absolute count	Myeloid cell	MDSC_Trait5	CD33dim HLA DR- AC	16	-0.00956675	0.0120783	0.428326	0.870865	9.22222	0.816557	-0.00404281	0.524306
ADHD	GCST90001566	Absolute count	Maturation stages of T cell	MT_Trait545	Naive DN (CD4-CD8-) AC	14	-0.0205972	0.0260419	0.428989	0.870865	14.9737	0.242879	-0.0105176	0.309543
ADHD	GCST90001599	Relative count	TBNK	TB_ry_Trait528	DN (CD4-CD8-) %T cell	13	-0.0176755	0.0213821	0.408436	0.870865	8.00653	0.712719	-0.00616271	0.497345
ADHD	GCST90001609	Absolute count	TBNK	TB_Trait521	CD4+ CD8dim AC	22	0.0137506	0.0162972	0.398814	0.870865	23.7701	0.252577	-0.0096545	0.264328
ADHD	GCST90001615	Absolute count	TBNK	TB_Trait533	TCRgd AC	15	0.0164918	0.0197998	0.404886	0.870865	7.69949	0.862612	0.01149	0.294584
ADHD	GCST90001688	Relative count	Treg	Treg_Trait603	CD28+ CD45RA+ CD8br %T cell	18	-0.0261937	0.0315313	0.406131	0.870865	27.9849	0.031751	0.000178271	0.988741
ADHD	GCST90001707	MFI	B cell	Bcells.trait141	BAFF-R on IgD+ CD38- unsw mem	71	0.00474429	0.00595358	0.42552	0.870865	97.0632	0.0146178	0.00321407	0.384339
ADHD	GCST90001711	MFI	B cell	Bcells.trait148	BAFF-R on IgD- CD27-	98	0.00612679	0.00731859	0.402506	0.870865	146.933	0.000640806	-0.0010456	0.777248
ADHD	GCST90001724	MFI	B cell	Bcells.trait308	CD19 on IgD+ CD24+	19	0.0152579	0.0194196	0.432046	0.870865	20.2666	0.26082	-0.00138561	0.88206
ADHD	GCST90001747	MFI	B cell	Bcells.trait379	CD20 on IgD+ CD24-	31	-0.0129576	0.0160877	0.420567	0.870865	48.4133	0.0133112	0.000911404	0.918193
ADHD	GCST90001757	MFI	B cell	Bcells.trait392	CD20 on IgD- CD38dim	43	0.00947734	0.0117192	0.418685	0.870865	44.9323	0.31057	0.00119883	0.859205
ADHD	GCST90001781	MFI	B cell	Bcells.trait493	CD25 on IgD+ CD38- naive	19	0.0114236	0.0138051	0.40796	0.870865	13.0305	0.734142	0.00776992	0.473016
ADHD	GCST90001796	MFI	B cell	Bcells.trait514	CD27 on CD20-	8	-0.020418	0.0255704	0.424579	0.870865	4.16947	0.653755	0.00276667	0.816436
ADHD	GCST90001829	MFI	B cell	Bcells.trait84	BAFF-R on B cell	103	0.00577794	0.00728108	0.427454	0.870865	167.629	3.5e-05	-0.000312272	0.934522
ADHD	GCST90001845	MFI	Maturation stages of T cell	Blue.530.30.MT.trait7	CD3 on CD45RA- CD4+	40	-0.00905815	0.0113313	0.424063	0.870865	61.2969	0.0097027	0.00138748	0.815707
ADHD	GCST90001846	MFI	Maturation stages of T cell	Blue.530.30.MT.trait9	CD3 on CM CD8br	31	0.0104957	0.0133602	0.432107	0.870865	45.7866	0.0246364	0.0145308	0.0362682
ADHD	GCST90001851	MFI	Treg	Blue.530.30.Treg.trait1	CD3 on T cell	35	-0.0120783	0.0141604	0.393681	0.870865	60.0448	0.00273526	-0.00423306	0.56754
ADHD	GCST90001865	MFI	Treg	Blue.530.30.Treg.trait5	CD3 on CD28- CD8br	14	0.0159587	0.0188365	0.39687	0.870865	14.2126	0.287337	-0.00836125	0.376958
ADHD	GCST90001894	MFI	Treg	Blue.585.42.Treg.trait20	CD28 on CD28+ CD4+	29	0.00999572	0.0127498	0.433046	0.870865	27.5969	0.431972	-0.0135307	0.0659404
ADHD	GCST90001970	Morphological parameter	TBNK	FSC.TBNK.trait12	FSC-A on HLA DR+ NK	24	0.0103394	0.0126797	0.414824	0.870865	29.383	0.134247	-0.00836416	0.261057
ADHD	GCST90001979	MFI	Monocyte	mono.trait1	CD16 on CD14- CD16+ monocyte	92	0.00492156	0.006164	0.424617	0.870865	123.114	0.0117328	0.0003686	0.910905
ADHD	GCST90001998	MFI	Monocyte	mono.trait39	PDL-1 on CD14+ CD16+ monocyte	22	-0.0134796	0.015873	0.39576	0.870865	13.2841	0.864864	-0.00566305	0.481787
ADHD	GCST90002023	MFI	Maturation stages of T cell	Red.660.20.MT.trait2	CD4 on CM CD4 +	17	-0.0137233	0.0174656	0.432024	0.870865	20.3914	0.157428	-0.0118954	0.330902
ADHD	GCST90002024	MFI	Maturation stages of T cell	Red.660.20.MT.trait3	CD4 on naive CD4+	25	-0.0144778	0.0180111	0.421498	0.870865	38.2771	0.0237813	-0.0194485	0.147396
ADHD	GCST90002031	MFI	Treg	Red.660.20.Treg.trait3	CD39 on CD39+ secreting Treg	95	0.00508621	0.00625902	0.416435	0.870865	122.422	0.0221072	-0.00637307	0.101591
ADHD	GCST90002068	MFI	Treg	Red.780.60.Treg.trait7	CD4 on secreting Treg	17	-0.0130812	0.0156257	0.402503	0.870865	16.278	0.363822	-0.0105967	0.253147
ADHD	GCST90002105	MFI	cDC	Violet.510.50.cDC.trait3	HLA DR on plasmacytoid DC	122	-0.00341956	0.00434855	0.431651	0.870865	138.431	0.119742	0.000140331	0.962382
ADHD	GCST90001469	Relative count	cDC	f_DC_Trait517	CD62L- myeloid DC %DC	40	-0.00774073	0.0105259	0.462096	0.879443	61.3407	0.00960774	0.00373517	0.477406
ADHD	GCST90001534	Absolute count	Maturation stages of T cell	MT_ry_Trait514	CD45RA- CD4+ AC	10	-0.0172497	0.0236151	0.465115	0.879443	11.1889	0.191222	0.000119874	0.992674
ADHD	GCST90001536	Relative count	Maturation stages of T cell	MT_ry_Trait516	CD45RA- CD4+ %T cell	20	0.0139925	0.018324	0.445097	0.879443	22.7213	0.201529	-0.0103156	0.216974
ADHD	GCST90001565	Relative count	Maturation stages of T cell	MT_Trait544	CM DN (CD4-CD8-) %T cell	7	-0.0407463	0.0547718	0.45692	0.879443	19.752	0.00139098	0.00022533	0.994298
ADHD	GCST90001588	Relative count	TBNK	RATIO_CD3_B	T/B	25	-0.0128924	0.0174315	0.459541	0.879443	30.1069	0.146356	-0.00247672	0.772838
ADHD	GCST90001669	Absolute count	Treg	Treg_Trait582	CD28+ CD45RA- CD8dim AC	17	-0.0137354	0.0179462	0.444056	0.879443	16.7463	0.334258	-0.000644882	0.926375
ADHD	GCST90001700	Relative count	Treg	Treg_Trait708	CD45RA+ CD28- CD8br %T cell	19	0.00215492	0.00281233	0.443535	0.879443	27.4482	0.0518136	-0.00302865	0.748852
ADHD	GCST90001712	MFI	B cell	Bcells.trait149	BAFF-R on IgD- CD38-	113	0.00502583	0.00661877	0.447655	0.879443	183.308	1.89e-05	-0.000619677	0.861986
ADHD	GCST90001714	MFI	B cell	Bcells.trait151	BAFF-R on IgD- CD38dim	111	0.00508001	0.00692342	0.463105	0.879443	177.715	3.57e-05	-0.00308274	0.393981
ADHD	GCST90001716	MFI	B cell	Bcells.trait156	BAFF-R on naive-mature B cell	110	0.0054205	0.00714954	0.448355	0.879443	178.91	2.13e-05	0.000642591	0.856694
ADHD	GCST90001751	MFI	B cell	Bcells.trait383	CD20 on IgD+ CD38br	27	0.0105658	0.0144242	0.463858	0.879443	20.7498	0.706473	-0.00519311	0.488699
ADHD	GCST90001761	MFI	B cell	Bcells.trait399	CD20 on sw mem	40	0.0101376	0.013382	0.448718	0.879443	48.4257	0.11975	0.0128008	0.0892664
ADHD	GCST90001775	MFI	B cell	Bcells.trait453	CD25 on B cell	20	-0.0104387	0.0142625	0.464231	0.879443	14.4132	0.701782	0.00475209	0.512495
ADHD	GCST90001817	MFI	B cell	Bcells.trait647	CD38 on PB/PC	9	0.0296592	0.0399919	0.458311	0.879443	16.826	0.0185532	-0.00355984	0.840993
ADHD	GCST90001903	MFI	cDC	Blue.670.LP.cDC.trait1	CD86 on myeloid DC	21	-0.0140504	0.018727	0.453089	0.879443	35.1718	0.0133159	-0.0124078	0.161829
ADHD	GCST90001913	MFI	TBNK	Blue.670.LP.TBNK.trait13	CD45 on granulocyte	14	0.013707	0.0180891	0.448602	0.879443	13.0486	0.36552	-0.00686859	0.418494
ADHD	GCST90001915	MFI	TBNK	Blue.670.LP.TBNK.trait3	CD45 on T cell	10	-0.0284781	0.0387545	0.462441	0.879443	20.2402	0.00946453	-0.0127254	0.711537
ADHD	GCST90001988	MFI	Monocyte	mono.trait21	HLA DR on CD14+ CD16- monocyte	84	0.00590965	0.0077531	0.445922	0.879443	140.462	6.28e-05	-0.00203987	0.726067
ADHD	GCST90002018	MFI	cDC	Red.660.20.cDC.trait6	CCR2 on granulocyte	11	-0.0216016	0.0285085	0.448615	0.879443	14.0835	0.119387	-0.0171044	0.250527
ADHD	GCST90002022	MFI	Maturation stages of T cell	Red.660.20.MT.trait1	CD4 on CD4+	24	-0.011098	0.0152312	0.466225	0.879443	28.1462	0.170888	-0.0148287	0.120407
ADHD	GCST90002062	MFI	Treg	Red.780.60.Treg.trait16	CD4 on CD28+ CD4+	15	-0.0189379	0.0257655	0.462333	0.879443	22.1125	0.0536429	-0.0279883	0.214362
ADHD	GCST90002066	MFI	Treg	Red.780.60.Treg.trait5	CD4 on activated Treg	28	0.0143596	0.0195565	0.46279	0.879443	53.4699	0.00118333	-0.00751014	0.509172
ADHD	GCST90002103	MFI	Treg	Violet.450.50.Treg.trait3	CD45RA on CD39+ resting Treg	10	-0.0150512	0.0204277	0.461243	0.879443	5.11064	0.745688	0.00648537	0.507902
ADHD	GCST90002106	MFI	cDC	Violet.510.50.cDC.trait4	HLA DR on DC	110	0.00380318	0.00518017	0.462839	0.879443	147.649	0.00678698	0.00332255	0.316524
ADHD	GCST90001560	Absolute count	Maturation stages of T cell	MT_Trait537	CD45RA+ CD8br AC	22	0.0160391	0.0224474	0.474905	0.880653	29.7533	0.0739511	-0.00263762	0.817086
ADHD	GCST90001621	Absolute count	TBNK	TB_Trait539	NKT AC	32	-0.0121782	0.0171455	0.477527	0.880653	54.5245	0.00401639	0.00168821	0.811651
ADHD	GCST90001625	Relative count	TBNK	TB_Trait543	HLA DR+ CD4+ %T cell	15	-0.0147009	0.020315	0.469284	0.880653	14.6164	0.331907	0.00403846	0.630088
ADHD	GCST90001653	Relative count	Treg	Treg_Trait505	CD28- DN (CD4-CD8-) %DN	18	0.013292	0.0188559	0.480857	0.880653	19.0517	0.265992	0.00622693	0.548884
ADHD	GCST90001654	Absolute count	Treg	Treg_Trait506	CD28- DN (CD4-CD8-) AC	21	-0.0138937	0.0197213	0.481121	0.880653	27.0963	0.10243	-0.00377549	0.758449
ADHD	GCST90001656	Relative count	Treg	Treg_Trait508	CD28+ DN (CD4-CD8-) %DN	18	-0.013292	0.0188559	0.480857	0.880653	19.0517	0.265992	-0.00622693	0.548884
ADHD	GCST90001754	MFI	B cell	Bcells.trait389	CD20 on IgD- CD27-	19	0.0150197	0.0210028	0.47453	0.880653	29.359	0.0313559	0.00591299	0.649404
ADHD	GCST90001882	MFI	Maturation stages of T cell	HVEM1000_150630.trait9	HVEM on CM CD8br	13	-0.0109813	0.0152041	0.470137	0.880653	15.9338	0.143607	-0.00177621	0.917105
ADHD	GCST90002004	MFI	Monocyte	mono.trait46	CCR2 on CD14+ CD16- monocyte	23	0.0128205	0.0178681	0.47306	0.880653	33.4512	0.0414472	0.005698	0.559559
ADHD	GCST90002028	MFI	TBNK	Red.660.20.TBNK.trait2	CD19 on B cell	17	0.015167	0.0211108	0.472482	0.880653	18.5263	0.236007	0.00224679	0.804082
ADHD	GCST90002073	Morphological parameter	cDC	SSC.cDC.trait4	SSC-A on monocyte	68	-0.00510459	0.00724936	0.481343	0.880653	82.373	0.0839826	0.00591416	0.125073
ADHD	GCST90002090	MFI	cDC	Violet.450.50.cDC.trait4	CD11c on granulocyte	22	0.0106336	0.0149573	0.477127	0.880653	13.3648	0.861188	0.0119334	0.260531
ADHD	GCST90001420	Absolute count	B cell	BC_Trait4	IgD- CD38br AC	13	0.0160595	0.0232887	0.490457	0.892851	11.6363	0.391592	-0.00436853	0.690869
ADHD	GCST90002044	MFI	Myeloid cell	Red.780.60.MDSC.trait13	CD45 on CD33dim HLA DR+ CD11b-	7	0.0147227	0.0213352	0.490153	0.892851	3.93948	0.558162	-0.0360456	0.3109
ADHD	GCST90001423	Absolute count	B cell	BC_Trait44	CD20- CD38- AC	9	-0.0216666	0.0321538	0.50041	0.897542	7.89308	0.342117	-0.0210412	0.229109
ADHD	GCST90001637	Relative count	TBNK	TB_Trait555	DN (CD4-CD8-) NKT %T cell	30	-0.0109486	0.0161286	0.497246	0.897542	29.1331	0.405801	0.0120179	0.103049
ADHD	GCST90001674	Relative count	Treg	Treg_Trait589	CD28- CD127- CD25++ CD8br %CD8br	9	0.0203793	0.0299745	0.496575	0.897542	11.2004	0.130112	-0.00697591	0.742214
ADHD	GCST90001816	MFI	B cell	Bcells.trait646	CD38 on naive-mature B cell	22	0.0100517	0.0149007	0.499944	0.897542	20.4236	0.43173	-0.00868733	0.160099
ADHD	GCST90001971	Morphological parameter	TBNK	FSC.TBNK.trait2	FSC-A on lymphocyte	7	-0.020416	0.0301792	0.498728	0.897542	4.12148	0.532062	0.00837746	0.554854
ADHD	GCST90001987	MFI	Monocyte	mono.trait2	CD64 on CD14+ CD16- monocyte	56	0.00534568	0.00785932	0.496396	0.897542	50.0199	0.628627	0.00349206	0.345451
ADHD	GCST90001453	Relative count	cDC	DC_Trait531	CD11c+ CD62L- monocyte %monocyte	10	0.0166999	0.0250002	0.50414	0.902016	9.62582	0.292277	-0.0167043	0.218847
ADHD	GCST90001414	Absolute count	B cell	BC_Trait34	IgD- CD24- AC	11	0.0148302	0.0246325	0.547135	0.903714	4.67186	0.861924	-0.0131913	0.26583
ADHD	GCST90001416	Absolute count	B cell	BC_Trait36	IgD+ CD24- AC	14	0.0158399	0.0254246	0.533275	0.903714	20.2058	0.0632918	-0.0148087	0.275336
ADHD	GCST90001431	Relative count	B cell	BC_Trait52	IgD+ CD38- %lymphocyte	13	0.0143351	0.0235138	0.542096	0.903714	3.93117	0.971887	-0.00132521	0.897653
ADHD	GCST90001447	Relative count	B cell	BC_Trait9	IgD+ CD38br %B cell	15	0.0122434	0.0195528	0.531203	0.903714	10.6671	0.638685	0.00146838	0.8559
ADHD	GCST90001459	Relative count	cDC	f_DC_Trait503	Myeloid DC %DC	28	-0.00747626	0.0119805	0.532603	0.903714	28.1641	0.35043	-0.00146134	0.789013
ADHD	GCST90001461	Absolute count	cDC	f_DC_Trait505	DC AC	28	-0.00746728	0.0120375	0.535036	0.903714	21.3362	0.72441	0.0090076	0.119894
ADHD	GCST90001467	Relative count	cDC	f_DC_Trait515	CD86+ plasmacytoid DC %DC	15	-0.01121	0.0195577	0.566525	0.903714	10.9601	0.614162	-0.00624221	0.502868
ADHD	GCST90001474	Relative count	cDC	f_DC_Trait522	Plasmacytoid DC %DC	26	-0.0102382	0.0168219	0.542773	0.903714	47.0211	0.00333005	-0.00590631	0.486454
ADHD	GCST90001475	Relative count	TBNK	f_MONO_Trait503	HLA DR++ monocyte %monocyte	37	-0.0087978	0.0147395	0.550583	0.903714	63.9057	0.00202515	-0.0154288	0.111536
ADHD	GCST90001479	Relative count	Treg	f_Treg_Trait502	CD4 Treg %T cell	15	-0.011599	0.0192669	0.547164	0.903714	15.1264	0.299526	-0.00244847	0.806059
ADHD	GCST90001509	Relative count	Treg	f_Treg_Trait538	CD25hi CD45RA+ CD4 not Treg %T cell	24	-0.00757439	0.0130065	0.560327	0.903714	18.0597	0.702443	0.00142413	0.826168
ADHD	GCST90001532	Absolute count	Myeloid cell	MDSC_Trait8	Basophil AC	17	0.00703676	0.0109886	0.521934	0.903714	15.9977	0.382203	-0.00197858	0.734477
ADHD	GCST90001551	Absolute count	Maturation stages of T cell	MT_Trait525	Naive CD8br AC	23	-0.0172465	0.0270101	0.523136	0.903714	28.9811	0.114456	0.00592872	0.574721
ADHD	GCST90001557	Absolute count	Maturation stages of T cell	MT_Trait531	TD CD8br AC	18	0.0130728	0.0222424	0.556707	0.903714	23.2301	0.107721	0.0109967	0.419044
ADHD	GCST90001573	Relative count	Maturation stages of T cell	MT_Trait552	TD DN (CD4-CD8-) %DN	19	-0.0133971	0.0234013	0.566988	0.903714	30.7793	0.0212427	-0.00242535	0.839941
ADHD	GCST90001590	Absolute count	TBNK	TB_ry_Trait512	CD4+ AC	14	0.0213015	0.0324845	0.511989	0.903714	28.6838	0.00438871	0.0160534	0.472967
ADHD	GCST90001592	Absolute count	TBNK	TB_ry_Trait515	CD8br AC	34	0.00739439	0.0126776	0.559716	0.903714	29.8419	0.576189	-0.00666555	0.278792
ADHD	GCST90001597	Relative count	TBNK	TB_ry_Trait525	CD8dim %T cell	15	-0.0131799	0.0223049	0.55459	0.903714	18.1423	0.152192	0.0052716	0.629036
ADHD	GCST90001606	Relative count	TBNK	TB_Trait514	CD4+ %leukocyte	8	-0.0223438	0.0375553	0.551871	0.903714	10.8763	0.0922759	0.0041242	0.796643
ADHD	GCST90001622	Relative count	TBNK	TB_Trait540	NKT %T cell	31	0.0100528	0.017477	0.565155	0.903714	39.1536	0.0987575	0.0157371	0.0411946
ADHD	GCST90001638	Relative count	TBNK	TB_Trait556	DN (CD4-CD8-) NKT %lymphocyte	31	-0.0100054	0.0164114	0.542085	0.903714	33.1461	0.271887	0.0105272	0.134903
ADHD	GCST90001698	Absolute count	Treg	Treg_Trait706	CD45RA+ CD28- CD8br AC	169	-2.08e-05	3.34e-05	0.534	0.903714	197.348	0.0542007	-0.00787464	0.0330283
ADHD	GCST90001706	MFI	B cell	Bcells.trait140	BAFF-R on IgD+ CD38- naive	63	0.00422519	0.0071223	0.553025	0.903714	87.7399	0.0140699	0.00183955	0.71076
ADHD	GCST90001718	MFI	B cell	Bcells.trait159	BAFF-R on sw mem	111	0.00403198	0.00649707	0.534872	0.903714	167.36	0.000277857	-0.000826785	0.81228
ADHD	GCST90001723	MFI	B cell	Bcells.trait283	CD19 on CD24+ CD27+	20	0.0108606	0.0179241	0.544567	0.903714	18.0735	0.450824	0.00601941	0.443715
ADHD	GCST90001755	MFI	B cell	Bcells.trait390	CD20 on IgD- CD38-	35	-0.00905102	0.0156351	0.562663	0.903714	46.0289	0.0654235	0.00102096	0.901881
ADHD	GCST90001777	MFI	B cell	Bcells.trait471	CD25 on CD24+ CD27+	32	0.00737187	0.0112971	0.514051	0.903714	33.3239	0.30866	0.0103418	0.0886404
ADHD	GCST90001797	MFI	B cell	Bcells.trait536	CD27 on CD20- CD38-	14	0.0251707	0.0383664	0.511786	0.903714	31.8131	0.00147871	0.0220817	0.167446
ADHD	GCST90001807	MFI	B cell	Bcells.trait572	CD27 on PB/PC	11	0.018618	0.0284358	0.512637	0.903714	8.57444	0.477446	0.022178	0.221301
ADHD	GCST90001811	MFI	B cell	Bcells.trait637	CD38 on IgD+ CD24-	15	0.00989783	0.0171898	0.564753	0.903714	4.9739	0.975763	-0.00927407	0.182357
ADHD	GCST90001833	MFI	cDC	Blue.530.30.cDC.trait3	CD62L on CD62L+ DC	15	-0.0108421	0.0176973	0.540112	0.903714	3.72803	0.993755	0.00644936	0.498774
ADHD	GCST90001839	MFI	Maturation stages of T cell	Blue.530.30.MT.trait11	CD3 on EM CD8br	22	-0.00996204	0.0154104	0.517988	0.903714	30.3099	0.0649856	0.0038575	0.637948
ADHD	GCST90001843	MFI	Maturation stages of T cell	Blue.530.30.MT.trait5	CD3 on EM CD4+	27	0.00891547	0.0142214	0.530721	0.903714	41.174	0.0220083	0.015203	0.0863439
ADHD	GCST90001854	MFI	Treg	Blue.530.30.Treg.trait12	CD3 on CD39+ activated Treg	49	0.00620845	0.0105727	0.557058	0.903714	77.8446	0.00311069	0.0108934	0.0461296
ADHD	GCST90001869	MFI	Treg	Blue.530.30.Treg.trait9	CD3 on resting Treg	55	0.00665096	0.0102398	0.516001	0.903714	84.9775	0.00347151	0.0104281	0.0621226
ADHD	GCST90001872	MFI	Maturation stages of T cell	HVEM1000_150630.trait10	HVEM on naive CD8br	24	-0.00630903	0.00976067	0.518038	0.903714	23.0345	0.399783	0.00139985	0.849632
ADHD	GCST90001904	MFI	cDC	Blue.670.LP.cDC.trait2	CD86 on CD62L+ myeloid DC	13	-0.0122801	0.0213192	0.564608	0.903714	14.4951	0.206797	0.00613489	0.528419
ADHD	GCST90001935	MFI	Treg	Blue.780.60.CD25.trait10	CD25 on CD39+ CD4 Treg	11	0.0255479	0.0385703	0.507733	0.903714	30.9257	0.000304846	-0.020234	0.38248
ADHD	GCST90001959	MFI	TBNK	Blue.780.60.TBNK.trait3	CD4 on HLA DR+ CD4+	28	0.00815038	0.0138408	0.555952	0.903714	21.0995	0.736811	0.00796364	0.242519
ADHD	GCST90001961	MFI	Treg	Blue.780.60.Treg.trait5	CD25 on CD39+ CD4+	60	-0.00463139	0.00714447	0.516825	0.903714	71.7051	0.106573	0.00301936	0.467576
ADHD	GCST90001991	MFI	Monocyte	mono.trait25	HLA DR on CD14+ monocyte	79	0.00529599	0.00822397	0.519595	0.903714	138.274	2.3e-05	-0.00211645	0.734486
ADHD	GCST90002006	MFI	Monocyte	mono.trait48	CD64 on monocyte	50	0.00510983	0.00816816	0.531591	0.903714	41.7812	0.724254	-0.00115452	0.765921
ADHD	GCST90002029	MFI	Treg	Red.660.20.Treg.trait1	CD39 on CD39+ CD8br	27	0.00888087	0.0151587	0.557971	0.903714	33.1857	0.126491	-0.00693831	0.452775
ADHD	GCST90002039	MFI	cDC	Red.780.60.cDC.trait5	CD80 on monocyte	34	-0.00713388	0.010949	0.514688	0.903714	19.8032	0.954592	-0.00130873	0.797117
ADHD	GCST90002047	MFI	Myeloid cell	Red.780.60.MDSC.trait16	CD45 on Gr MDSC	14	0.0107687	0.0174404	0.536934	0.903714	21.7442	0.0404885	-0.00767987	0.613016
ADHD	GCST90002051	MFI	Myeloid cell	Red.780.60.MDSC.trait7	CD45 on basophil	13	0.00882325	0.0147455	0.549593	0.903714	6.41294	0.844441	-0.00138046	0.897578
ADHD	GCST90002064	MFI	Treg	Red.780.60.Treg.trait3	CD4 on resting Treg	5	-0.0318647	0.0555075	0.565926	0.903714	9.63628	0.0219249	-0.0487946	0.443891
ADHD	GCST90002100	MFI	Maturation stages of T cell	Violet.450.50.MT.trait3	CD45RA on naive CD8br	21	0.00964478	0.0163415	0.555056	0.903714	16.5042	0.623417	0.0201866	0.0985685
ADHD	GCST90002104	MFI	cDC	Violet.510.50.cDC.trait2	HLA DR on myeloid DC	88	-0.00344223	0.00587775	0.558119	0.903714	115.962	0.0173289	0.00241453	0.556806
ADHD	GCST90002120	MFI	Treg	Violet.510.50.Treg.trait4	CD8 on CD28- CD8br	29	0.00844232	0.0138244	0.541411	0.903714	30.0932	0.309983	-0.0106288	0.229664
ADHD	GCST90001521	Relative count	Myeloid cell	MDSC_Trait16	CD33br HLA DR+ CD14dim %CD33br HLA DR+	15	-0.0148246	0.0259943	0.568472	0.904106	31.4903	0.00285702	0.0313952	0.037984
ADHD	GCST90001522	Absolute count	Myeloid cell	MDSC_Trait22	CD33- HLA DR- AC	12	0.0111181	0.0197941	0.57433	0.905531	14.6068	0.147068	-0.0098899	0.481465
ADHD	GCST90001847	MFI	TBNK	Blue.530.30.TBNK.trait4	CD3 on HLA DR+ T cell	25	0.0102128	0.0181136	0.572877	0.905531	55.7503	0.000153367	-0.00425559	0.637437
ADHD	GCST90001860	MFI	Treg	Blue.530.30.Treg.trait21	CD3 on CD39+ CD4+	53	0.00577856	0.010237	0.572429	0.905531	104.115	1.66e-05	0.00797733	0.164191
ADHD	GCST90001870	MFI	Myeloid cell	Blue.585.42.MDSC.trait1	CD34 on HSC	12	-0.0090612	0.0161213	0.574072	0.905531	11.5411	0.316943	0.0196732	0.120042
ADHD	GCST90001895	MFI	Treg	Blue.585.42.Treg.trait21	CD28 on CD28+ DN (CD4-CD8-)	23	0.00754	0.0135479	0.57784	0.909102	17.1159	0.704059	-0.00873075	0.200618
ADHD	GCST90001771	MFI	B cell	Bcells.trait448	CD24 on memory B cell	20	0.00915786	0.0165811	0.580738	0.909741	24.9564	0.126123	0.00445744	0.499174
ADHD	GCST90002087	MFI	cDC	Violet.450.50.cDC.trait1	CD11c on myeloid DC	28	0.00711578	0.0128774	0.580553	0.909741	24.2666	0.560726	0.00264157	0.689185
ADHD	GCST90001909	MFI	TBNK	Blue.670.LP.TBNK.trait1	CD45 on CD14+ monocyte	8	-0.0196911	0.035979	0.584177	0.913167	7.54335	0.273503	-0.0272043	0.100525
ADHD	GCST90001577	Absolute count	B cell	N_BC_Trait4	Transitional AC	19	-0.0163412	0.0299738	0.585628	0.913479	37.5817	0.00280452	0.000170192	0.989448
ADHD	GCST90001790	MFI	B cell	Bcells.trait506	CD25 on memory B cell	31	0.00604235	0.0111204	0.586883	0.913485	31.738	0.331492	0.00903857	0.139105
ADHD	GCST90001648	Absolute count	TBNK	TB_Trait569	HLA DR+ NK AC	40	0.00644997	0.012114	0.594422	0.919339	64.0075	0.00520863	-0.0053793	0.376171
ADHD	GCST90002001	MFI	Monocyte	mono.trait42	CD64 on CD14- CD16-	9	-0.0199316	0.0372636	0.592733	0.919339	14.7265	0.0396693	0.0128291	0.588915
ADHD	GCST90002107	MFI	Myeloid cell	Violet.510.50.MDSC.trait1	HLA DR on HSC	56	0.00436892	0.00818103	0.593321	0.919339	82.2515	0.0079098	-0.00855039	0.182263
ADHD	GCST90001544	Relative count	Maturation stages of T cell	MT_Trait510	EM CD4+ %T cell	19	0.00964674	0.0182347	0.596784	0.920498	19.9628	0.276136	-0.00691331	0.479937
ADHD	GCST90001659	Relative count	Treg	Treg_Trait513	CD39+ CD4+ %CD4+	141	-0.00253041	0.00481154	0.598954	0.920498	139.4	0.474506	-0.00512572	0.0594347
ADHD	GCST90001914	MFI	TBNK	Blue.670.LP.TBNK.trait2	CD45 on lymphocyte	9	-0.0130822	0.0248579	0.598694	0.920498	8.15236	0.319351	0.00591641	0.624538
ADHD	GCST90001842	MFI	Maturation stages of T cell	Blue.530.30.MT.trait4	CD3 on Naive CD4+	61	0.00445446	0.00855737	0.602687	0.924288	89.4461	0.00643481	0.00460564	0.272023
ADHD	GCST90001396	Absolute count	B cell	BC_Trait14	IgD+ CD38- AC	13	0.00986527	0.0208388	0.635921	0.927515	7.31616	0.772932	-0.00623847	0.511615
ADHD	GCST90001405	Absolute count	B cell	BC_Trait24	PB/PC AC	11	0.0131734	0.0275087	0.632023	0.927515	9.31753	0.408495	-0.0129594	0.245985
ADHD	GCST90001426	Relative count	B cell	BC_Trait48	IgD- CD38dim %lymphocyte	16	0.0101289	0.0207973	0.626239	0.927515	15.1738	0.366378	0.00297447	0.736117
ADHD	GCST90001442	Relative count	B cell	BC_Trait64	CD24+ CD27+ %lymphocyte	19	-0.00890215	0.0188061	0.635954	0.927515	9.44065	0.925416	-0.0103272	0.261078
ADHD	GCST90001505	Relative count	Treg	f_Treg_Trait534	CD25hi %CD4+	13	-0.00892651	0.0177675	0.615381	0.927515	11.7075	0.386027	-0.00302804	0.704849
ADHD	GCST90001547	Relative count	Maturation stages of T cell	MT_Trait513	TD CD4+ %T cell	35	0.00651798	0.0132977	0.624021	0.927515	28.6054	0.685768	-0.00390481	0.627178
ADHD	GCST90001556	Relative count	Maturation stages of T cell	MT_Trait530	EM CD8br %T cell	14	-0.00977412	0.0195226	0.616613	0.927515	12.0995	0.437726	0.00162922	0.874877
ADHD	GCST90001570	Relative count	Maturation stages of T cell	MT_Trait549	EM DN (CD4-CD8-) %DN	21	0.0089926	0.0191031	0.637825	0.927515	26.0055	0.130035	0.00873924	0.302882
ADHD	GCST90001594	Absolute count	TBNK	TB_ry_Trait518	DP (CD4+CD8+) AC	11	0.00947831	0.0200405	0.636244	0.927515	3.1704	0.957154	-0.00106549	0.915242
ADHD	GCST90001628	Relative count	TBNK	TB_Trait546	HLA DR+ CD8br %T cell	27	-0.00696253	0.0147477	0.636848	0.927515	30.9585	0.190395	0.00552581	0.418889
ADHD	GCST90001644	Relative count	TBNK	TB_Trait565	B cell %lymphocyte	29	-0.00649893	0.0133312	0.625907	0.927515	21.174	0.778072	0.00280737	0.594587
ADHD	GCST90001645	Absolute count	TBNK	TB_Trait566	NK AC	14	0.00989599	0.0198316	0.617778	0.927515	8.82255	0.718008	-0.00227307	0.792029
ADHD	GCST90001655	Relative count	Treg	Treg_Trait507	CD28+ DN (CD4-CD8-) %T cell	17	-0.00925132	0.0193088	0.63185	0.927515	6.52033	0.969621	0.0115048	0.330082
ADHD	GCST90001693	Absolute count	Treg	Treg_Trait608	CD28+ CD45RA- CD8br AC	17	0.00671171	0.0142283	0.63713	0.927515	12.4901	0.64162	0.00250598	0.651083
ADHD	GCST90001810	MFI	B cell	Bcells.trait619	CD38 on CD3- CD19-	11	-0.0111329	0.0217824	0.609286	0.927515	10.3752	0.32097	-0.0239618	0.0831973
ADHD	GCST90001822	MFI	B cell	Bcells.trait777	IgD on IgD+ CD38-	24	0.00936002	0.0189582	0.621505	0.927515	31.6036	0.0844093	-0.0171448	0.0841555
ADHD	GCST90001841	MFI	Maturation stages of T cell	Blue.530.30.MT.trait3	CD3 on CM CD4+	37	0.00594102	0.0124166	0.632312	0.927515	68.8958	0.000542951	0.00419949	0.528235
ADHD	GCST90001999	MFI	Monocyte	mono.trait4	PDL-1 on CD14- CD16+ monocyte	29	-0.0057931	0.01222	0.635452	0.927515	32.0761	0.229278	0.00173646	0.816544
ADHD	GCST90002002	MFI	Monocyte	mono.trait43	PDL-1 on monocyte	9	-0.0155663	0.0313094	0.619064	0.927515	10.3712	0.168495	-0.0133369	0.439527
ADHD	GCST90002008	MFI	Monocyte	mono.trait52	CCR2 on monocyte	16	-0.00995894	0.019973	0.618047	0.927515	18.1517	0.19996	0.00436562	0.724237
ADHD	GCST90002009	MFI	Monocyte	mono.trait53	HLA DR on CD14- CD16-	105	0.00345765	0.00692743	0.617692	0.927515	170.701	3.13e-05	-0.00380231	0.428822
ADHD	GCST90002014	MFI	cDC	Red.660.20.cDC.trait2	CCR2 on CD62L+ myeloid DC	18	-0.00798095	0.0159103	0.615934	0.927515	17.2656	0.368615	0.00024026	0.976207
ADHD	GCST90002036	MFI	cDC	Red.780.60.cDC.trait2	CD80 on CD62L+ myeloid DC	17	-0.00762521	0.0159489	0.632577	0.927515	8.60945	0.897037	-0.00289981	0.706815
ADHD	GCST90002065	MFI	Treg	Red.780.60.Treg.trait4	CD4 on CD39+ resting Treg	12	0.0109792	0.0217722	0.614069	0.927515	11.9424	0.28893	0.0116634	0.258751
ADHD	GCST90002077	Morphological parameter	TBNK	SSC.TBNK.trait12	SSC-A on HLA DR+ NK	29	0.00762437	0.015552	0.623957	0.927515	51.9569	0.00268366	-0.00512877	0.500392
ADHD	GCST90002091	MFI	Myeloid cell	Violet.450.50.MDSC.trait1	CD11b on CD14+ monocyte	22	0.00467621	0.00911125	0.607787	0.927515	21.0354	0.395051	-0.00201804	0.774386
ADHD	GCST90001595	Relative count	TBNK	TB_ry_Trait519	DP (CD4+CD8+) %T cell	14	0.00864443	0.0187801	0.645303	0.936524	6.39022	0.895149	0.00268478	0.771229
ADHD	GCST90001495	Absolute count	Treg	f_Treg_Trait518	CD39+ secreting Treg AC	111	0.00235277	0.00515531	0.648118	0.938742	96.5258	0.797806	0.00117345	0.696891
ADHD	GCST90001428	Relative count	B cell	BC_Trait5	IgD- CD38dim %B cell	14	0.0105168	0.0238	0.658574	0.940232	17.585	0.128884	-0.00114508	0.904125
ADHD	GCST90001508	Relative count	Treg	f_Treg_Trait537	CD25hi CD45RA+ CD4 not Treg %CD4+	32	-0.00521564	0.0116528	0.654451	0.940232	33.8973	0.284958	0.00460786	0.376421
ADHD	GCST90001604	Relative count	TBNK	TB_Trait510	T cell %lymphocyte	13	0.00915746	0.0208649	0.660739	0.940232	4.39557	0.956887	0.023461	0.0724177
ADHD	GCST90001640	Relative count	TBNK	TB_Trait561	CD3- lymphocyte %lymphocyte	13	-0.00915746	0.0208649	0.660739	0.940232	4.39557	0.956887	-0.023461	0.0724177
ADHD	GCST90001685	Relative count	Treg	Treg_Trait600	CD28- CD8br %T cell	18	0.00838859	0.0185255	0.650683	0.940232	14.5229	0.559822	-0.0243622	0.0631161
ADHD	GCST90001788	MFI	B cell	Bcells.trait503	CD25 on IgD- CD38br	11	0.0116306	0.0262644	0.657891	0.940232	8.67265	0.468023	0.0155279	0.378123
ADHD	GCST90001983	MFI	Monocyte	mono.trait14	CD14 on CD14+ CD16+ monocyte	16	0.00855777	0.0192386	0.656448	0.940232	9.53609	0.795254	-0.0249705	0.127335
ADHD	GCST90001990	MFI	Monocyte	mono.trait24	CD64 on CD14- CD16+ monocyte	15	-0.00919203	0.0204835	0.65361	0.940232	15.2445	0.292339	-0.00197482	0.87437
ADHD	GCST90002108	MFI	Myeloid cell	Violet.510.50.MDSC.trait3	HLA DR on CD33br HLA DR+ CD14-	85	-0.00239162	0.00544426	0.66045	0.940232	113.369	0.0150394	0.00312423	0.579424
ADHD	GCST90002025	MFI	Maturation stages of T cell	Red.660.20.MT.trait4	CD4 on EM CD4+	24	-0.00631911	0.0144648	0.662212	0.940496	26.9068	0.214789	-0.00376102	0.636532
ADHD	GCST90001537	Absolute count	Maturation stages of T cell	MT_Trait503	CM CD4+ AC	15	-0.00869644	0.0203954	0.669822	0.943009	14.7475	0.323378	-0.00349911	0.688159
ADHD	GCST90001776	MFI	B cell	Bcells.trait470	CD25 on CD20- CD38-	8	0.0129101	0.0303378	0.67044	0.943009	7.48522	0.278293	0.0111682	0.512623
ADHD	GCST90001814	MFI	B cell	Bcells.trait643	CD38 on IgD- CD38br	8	0.0142273	0.0330116	0.666483	0.943009	2.33119	0.886862	-0.0142286	0.406607
ADHD	GCST90001905	MFI	cDC	Blue.670.LP.cDC.trait3	CD86 on monocyte	12	-0.00756938	0.0176698	0.668375	0.943009	7.66124	0.661888	0.00840328	0.294824
ADHD	GCST90001941	MFI	Treg	Blue.780.60.CD25.trait7	CD25 on secreting Treg	7	0.0136924	0.0320443	0.669163	0.943009	6.49482	0.261001	0.00584329	0.770502
ADHD	GCST90001673	Relative count	Treg	Treg_Trait588	CD28- CD127- CD25++ CD8br %T cell	10	-0.0139168	0.0328447	0.671774	0.943067	14.9846	0.0594457	-0.00908516	0.608677
ADHD	GCST90001910	MFI	TBNK	Blue.670.LP.TBNK.trait10	CD45 on B cell	19	0.0107896	0.0256675	0.674224	0.943657	32.0959	0.0146405	-0.00504334	0.740533
ADHD	GCST90001922	MFI	Treg	Blue.670.LP.Treg.trait1	CD127 on T cell	12	-0.00859601	0.020573	0.676072	0.943657	1.48273	0.998988	0.0299266	0.0333623
ADHD	GCST90002054	MFI	Maturation stages of T cell	Red.780.60.MT.trait2	CD8 on CM CD8br	36	0.00412382	0.00986884	0.676047	0.943657	35.9507	0.377234	-0.00365865	0.523212
ADHD	GCST90001942	MFI	Treg	Blue.780.60.CD25.trait8	CD25 on CD39+ secreting Treg	9	-0.0125047	0.0303223	0.68005	0.945593	9.29512	0.232157	0.00113374	0.938074
ADHD	GCST90002060	MFI	TBNK	Red.780.60.TBNK.trait3	CD8 on HLA DR+ CD8br	20	0.00891609	0.0215586	0.679186	0.945593	34.6941	0.0103259	0.00526211	0.676073
ADHD	GCST90001586	Relative count	Monocyte	N_MONO_Trait516	CD14+ CD16- monocyte %monocyte	19	-0.00670244	0.0164208	0.68315	0.946299	17.5236	0.419471	-0.00593071	0.453452
ADHD	GCST90001601	Absolute count	TBNK	TB_Trait507	Lymphocyte AC	10	0.0112029	0.0273547	0.682142	0.946299	6.64351	0.575537	0.0203604	0.261058
ADHD	GCST90001571	Relative count	Maturation stages of T cell	MT_Trait550	EM DN (CD4-CD8-) %T cell	16	-0.00816143	0.0201756	0.685831	0.946421	7.5268	0.912495	-0.0049771	0.648895
ADHD	GCST90001672	Absolute count	Treg	Treg_Trait587	CD39+ CD8br AC	128	-0.00204178	0.0050317	0.684901	0.946421	135.153	0.272598	-0.00212966	0.460333
ADHD	GCST90001792	MFI	B cell	Bcells.trait509	CD25 on unsw mem	26	-0.00489485	0.0122964	0.690576	0.947595	27.8572	0.266109	0.00842007	0.239025
ADHD	GCST90001825	MFI	B cell	Bcells.trait781	IgD on IgD+ CD38dim	11	0.00926047	0.0231083	0.68861	0.947595	15.5229	0.0775379	-0.000113802	0.993991
ADHD	GCST90001977	Morphological parameter	TBNK	FSC.TBNK.trait8	FSC-A on HLA DR+ CD4+	11	0.0113958	0.0286099	0.690398	0.947595	16.9804	0.0490232	-0.00548415	0.695171
ADHD	GCST90001491	Relative count	Treg	f_Treg_Trait514	CD39+ activated Treg %CD4 Treg	100	-0.00216822	0.00561522	0.699399	0.956557	92.0174	0.651162	0.00115091	0.724626
ADHD	GCST90001783	MFI	B cell	Bcells.trait495	CD25 on IgD+ CD38br	15	-0.00979851	0.0254053	0.699728	0.956557	22.3409	0.0502995	-0.0117472	0.339997
ADHD	GCST90001406	Relative count	B cell	BC_Trait25	Memory B cell %B cell	17	0.00721308	0.0188179	0.70149	0.957173	13.7847	0.54192	-0.00296136	0.774618
ADHD	GCST90001397	Relative count	B cell	BC_Trait17	Unsw mem %B cell	22	-0.00678536	0.0180025	0.706238	0.95724	28.9242	0.0892629	0.0036511	0.625793
ADHD	GCST90001407	Absolute count	B cell	BC_Trait26	Memory B cell AC	11	0.00855157	0.0240753	0.722439	0.95724	12.3776	0.192848	-0.00331724	0.718334
ADHD	GCST90001411	Relative count	B cell	BC_Trait31	IgD+ CD24+ %B cell	12	-0.00948831	0.0252357	0.706927	0.95724	7.54093	0.673579	-0.0071272	0.5226
ADHD	GCST90001449	Relative count	cDC	DC_Trait525	CD11c+ monocyte %monocyte	12	0.00657652	0.0187243	0.725417	0.95724	11.9258	0.290055	-0.00434669	0.602904
ADHD	GCST90001473	Relative count	cDC	f_DC_Trait521	CD62L- CD86+ myeloid DC %DC	44	-0.00293726	0.00876472	0.737532	0.95724	48.6805	0.222019	0.00715197	0.138534
ADHD	GCST90001492	Absolute count	Treg	f_Treg_Trait515	Secreting Treg AC	10	-0.00617682	0.0172758	0.720686	0.95724	7.19603	0.515638	-0.000384361	0.962634
ADHD	GCST90001540	Absolute count	Maturation stages of T cell	MT_Trait506	Naive CD4+ AC	20	0.00605365	0.0175273	0.729806	0.95724	18.873	0.39968	-0.00446589	0.607966
ADHD	GCST90001550	Relative count	Maturation stages of T cell	MT_Trait524	CM CD8br %T cell	15	-0.0108666	0.0314042	0.729325	0.95724	19.8773	0.0983115	-0.0282341	0.0346159
ADHD	GCST90001555	Relative count	Maturation stages of T cell	MT_Trait529	EM CD8br %CD8br	21	-0.00853165	0.0232771	0.713973	0.95724	33.7409	0.0197134	-0.0028344	0.750065
ADHD	GCST90001561	Relative count	Maturation stages of T cell	MT_Trait538	CD45RA+ CD8br %CD8br	23	0.00774253	0.0213584	0.716975	0.95724	38.8798	0.0101447	0.0082589	0.314539
ADHD	GCST90001578	Relative count	B cell	N_BC_Trait6	Transitional %lymphocyte	17	-0.0112419	0.0316332	0.722302	0.95724	36.2735	0.00161403	-0.00236074	0.850212
ADHD	GCST90001591	Relative count	TBNK	TB_ry_Trait513	CD4+ %T cell	14	-0.00885337	0.0265399	0.738691	0.95724	18.651	0.0973074	-0.00452734	0.714544
ADHD	GCST90001620	Relative count	TBNK	TB_Trait538	HLA DR+ T cell%lymphocyte	26	0.00579948	0.016302	0.722025	0.95724	42.8986	0.0102154	-0.000549447	0.937767
ADHD	GCST90001627	Absolute count	TBNK	TB_Trait545	HLA DR+ CD8br AC	34	0.00612372	0.0163198	0.707487	0.95724	63.7386	0.000709442	0.00616714	0.459711
ADHD	GCST90001667	Relative count	Treg	Treg_Trait580	CD28+ CD45RA- CD8dim %T cell	16	-0.00829149	0.0236583	0.725987	0.95724	23.1565	0.0577709	-0.00273908	0.765935
ADHD	GCST90001721	MFI	B cell	Bcells.trait255	CD19 on CD20-	13	0.0114642	0.0344908	0.739598	0.95724	21.1593	0.0317582	-0.00405523	0.811447
ADHD	GCST90001734	MFI	B cell	Bcells.trait321	CD19 on IgD- CD38br	10	0.00868808	0.0266371	0.7443	0.95724	9.11346	0.332815	-0.00227137	0.860103
ADHD	GCST90001753	MFI	B cell	Bcells.trait388	CD20 on IgD- CD24-	26	-0.00681004	0.0200384	0.733969	0.95724	43.7943	0.00806083	0.0109869	0.326322
ADHD	GCST90001766	MFI	B cell	Bcells.trait439	CD24 on IgD+ CD38-	13	0.00842398	0.0234707	0.719659	0.95724	15.0513	0.18016	0.0205733	0.179574
ADHD	GCST90001815	MFI	B cell	Bcells.trait644	CD38 on IgD- CD38dim	18	-0.00824711	0.021963	0.707289	0.95724	24.8999	0.0716089	-0.0231165	0.0110426
ADHD	GCST90001859	MFI	Treg	Blue.530.30.Treg.trait2	CD3 on CD8br	31	0.00515201	0.0155021	0.739631	0.95724	63.9723	0.000193081	-0.00442706	0.596289
ADHD	GCST90001864	MFI	Treg	Blue.530.30.Treg.trait4	CD3 on CD28+ CD45RA+ CD8br	49	-0.00302071	0.00891359	0.734694	0.95724	65.276	0.0399422	0.0023325	0.602747
ADHD	GCST90001919	MFI	TBNK	Blue.670.LP.TBNK.trait7	CD45 on NKT	12	0.00630557	0.017974	0.725727	0.95724	6.4846	0.77304	-0.00826363	0.30982
ADHD	GCST90001937	MFI	Treg	Blue.780.60.CD25.trait3	CD25 on resting Treg	12	-0.00981378	0.027199	0.718239	0.95724	15.7408	0.107297	-0.000527577	0.973482
ADHD	GCST90001982	MFI	Monocyte	mono.trait12	CCR2 on CD14- CD16+ monocyte	12	0.00985911	0.0265692	0.710583	0.95724	17.7532	0.0592726	-0.00136998	0.922568
ADHD	GCST90002010	MFI	Monocyte	mono.trait54	HLA DR on monocyte	76	0.00277332	0.0083952	0.741139	0.95724	122.967	0.000305599	-0.00546238	0.423827
ADHD	GCST90002021	MFI	Myeloid cell	Red.660.20.MDSC.trait4	CD14 on CD33dim HLA DR+ CD11b+	10	0.0064138	0.0183471	0.726653	0.95724	9.4018	0.309542	-0.027339	0.0767827
ADHD	GCST90002050	MFI	Myeloid cell	Red.780.60.MDSC.trait5	CD45 on CD33dim HLA DR-	12	-0.00563194	0.0166156	0.734644	0.95724	12.6088	0.246376	0.0103735	0.434919
ADHD	GCST90002057	MFI	Maturation stages of T cell	Red.780.60.MT.trait5	CD8 on TD CD8br	21	-0.00419874	0.012735	0.741627	0.95724	12.1659	0.87841	0.00942722	0.241913
ADHD	GCST90002080	Morphological parameter	TBNK	SSC.TBNK.trait3	SSC-A on T cell	19	-0.00692277	0.0207394	0.738532	0.95724	12.4355	0.773081	-0.00552247	0.676787
ADHD	GCST90002085	Morphological parameter	TBNK	SSC.TBNK.trait8	SSC-A on HLA DR+ CD4+	12	-0.01092	0.0302224	0.717858	0.95724	22.2984	0.0136544	-0.00610947	0.726207
ADHD	GCST90002094	MFI	Myeloid cell	Violet.450.50.MDSC.trait3	CD11b on Mo MDSC	12	0.00460506	0.0141481	0.744811	0.95724	16.6801	0.0817487	0.00530184	0.617732
ADHD	GCST90002099	MFI	Maturation stages of T cell	Violet.450.50.MT.trait2	CD4RA on TD CD4+	15	0.00632979	0.0192958	0.742882	0.95724	19.4717	0.109188	-0.00197577	0.854075
ADHD	GCST90001506	Relative count	Treg	f_Treg_Trait535	CD25hi %T cell	12	0.00612861	0.0194278	0.752415	0.96025	10.809	0.37259	0.00638806	0.456567
ADHD	GCST90001733	MFI	B cell	Bcells.trait320	CD19 on IgD- CD38-	16	-0.00608857	0.0191086	0.750007	0.96025	7.09023	0.931177	0.00840334	0.339247
ADHD	GCST90001923	MFI	Treg	Blue.670.LP.Treg.trait10	CD127 on CD45RA- CD4 not Treg	8	0.00940761	0.0298178	0.75238	0.96025	8.85863	0.181686	0.0164181	0.367001
ADHD	GCST90001962	MFI	Treg	Blue.780.60.Treg.trait6	CD25 on CD28+ CD4+	13	0.0071076	0.0224899	0.751976	0.96025	17.5965	0.0914283	0.00233877	0.841302
ADHD	GCST90001603	Absolute count	TBNK	TB_Trait509	T cell AC	14	0.00780345	0.0255369	0.759928	0.962723	18.4347	0.103116	0.00628535	0.655483
ADHD	GCST90001630	Absolute count	TBNK	TB_Trait548	CD8br NKT AC	21	0.00638647	0.0209917	0.760947	0.962723	27.2524	0.098909	-0.00658232	0.477011
ADHD	GCST90001634	Relative count	TBNK	TB_Trait552	CD8dim NKT %T cell	30	-0.0053126	0.0173161	0.758995	0.962723	46.7602	0.0145197	0.00991015	0.236007
ADHD	GCST90001774	MFI	B cell	Bcells.trait451	CD24 on transitional	16	-0.00607079	0.0197431	0.758471	0.962723	16.6587	0.274821	-0.00963462	0.313781
ADHD	GCST90001996	MFI	Monocyte	mono.trait35	CX3CR1 on CD14+ CD16+ monocyte	26	-0.00348806	0.0113705	0.759023	0.962723	24.6742	0.423636	-0.00536428	0.442934
ADHD	GCST90001419	Relative count	B cell	BC_Trait39	CD20- %B cell	12	0.00815707	0.029358	0.781129	0.964486	14.3806	0.15633	0.0196745	0.142618
ADHD	GCST90001445	Relative count	B cell	BC_Trait7	IgD- CD38- %B cell	8	-0.0153697	0.0552631	0.780922	0.964486	20.0531	0.00270978	-0.0309567	0.265861
ADHD	GCST90001496	Relative count	Treg	f_Treg_Trait519	CD39+ secreting Treg %secreting Treg	123	0.00146743	0.00500468	0.76936	0.964486	125.681	0.366979	0.000298939	0.916491
ADHD	GCST90001689	Relative count	Treg	Treg_Trait604	CD28+ CD45RA+ CD8br %CD8br	15	-0.00812452	0.0272498	0.765589	0.964486	17.0957	0.194967	0.00620107	0.466422
ADHD	GCST90001858	MFI	Treg	Blue.530.30.Treg.trait17	CD3 on CD45RA+ CD4+	57	0.00253285	0.00873335	0.771801	0.964486	79.4473	0.0171758	0.0029798	0.477608
ADHD	GCST90001877	MFI	Maturation stages of T cell	HVEM1000_150630.trait4	HVEM on naive CD4+	10	-0.00528914	0.0176102	0.763913	0.964486	12.2724	0.139459	-0.0141222	0.628266
ADHD	GCST90001885	MFI	TBNK	Blue.585.42.TBNK.trait3	CD16-CD56 on HLA DR+ NK	19	0.00701921	0.0245608	0.775039	0.964486	28.7624	0.0367812	-0.0182944	0.0688278
ADHD	GCST90001930	MFI	Treg	Blue.670.LP.Treg.trait5	CD127 on CD28- CD8br	13	-0.00586182	0.0199656	0.769067	0.964486	14.35	0.214226	0.00317311	0.723341
ADHD	GCST90001934	MFI	Treg	Blue.780.60.CD25.trait13	CD25 on CD45RA+ CD4 not Treg	13	0.00497791	0.0180028	0.782159	0.964486	9.84528	0.544356	0.00438421	0.649861
ADHD	GCST90001967	Morphological parameter	TBNK	FSC.TBNK.trait1	FSC-A on CD14+ monocyte	9	-0.00698401	0.0249587	0.779613	0.964486	7.79239	0.351257	-0.00365288	0.79528
ADHD	GCST90002032	MFI	Treg	Red.660.20.Treg.trait5	CD39 on CD39+ CD4+	109	0.00150001	0.00520566	0.773232	0.964486	108.466	0.442227	-0.00442697	0.172305
ADHD	GCST90002035	MFI	cDC	Red.780.60.cDC.trait1	CD80 on myeloid DC	19	0.00456047	0.0158337	0.773329	0.964486	11.3917	0.835493	-0.00437465	0.599387
ADHD	GCST90002075	Morphological parameter	TBNK	SSC.TBNK.trait10	SSC-A on B cell	8	0.00746024	0.0255499	0.770296	0.964486	2.5546	0.862308	0.0155947	0.261253
ADHD	GCST90002095	MFI	Myeloid cell	Violet.450.50.MDSC.trait4	CD11b on CD33dim HLA DR-	18	0.00330146	0.0118139	0.779895	0.964486	11.3087	0.79004	-0.00846593	0.351867
ADHD	GCST90002101	MFI	Maturation stages of T cell	Violet.450.50.MT.trait4	CD45RA on TD CD8br	12	-0.00951733	0.0337967	0.778246	0.964486	22.324	0.0135364	-0.0183035	0.493541
ADHD	GCST90001452	Absolute count	cDC	DC_Trait530	CD11c+ CD62L- monocyte AC	13	-0.00611944	0.0228353	0.788713	0.969294	7.78909	0.732063	-0.0137336	0.227657
ADHD	GCST90001585	Relative count	Monocyte	N_MONO_Trait515	CD14+ CD16+ monocyte %monocyte	37	0.00239267	0.00890887	0.788259	0.969294	28.0217	0.792695	-0.00695323	0.183926
ADHD	GCST90001490	Relative count	Treg	f_Treg_Trait513	CD39+ activated Treg %activated Treg	151	0.001055	0.00398075	0.79099	0.970459	155.177	0.347725	0.000237404	0.918727
ADHD	GCST90001439	Relative count	B cell	BC_Trait61	IgD+ CD24+ %lymphocyte	12	-0.0061218	0.0238362	0.797312	0.972745	8.45505	0.584479	-0.0155868	0.239222
ADHD	GCST90001516	Relative count	Myeloid cell	MDSC_Trait11	Im MDSC %CD33dim HLA DR- CD66b-	12	-0.00665875	0.0263455	0.800464	0.972745	32.296	0.000357393	-0.000226906	0.990307
ADHD	GCST90001520	Absolute count	Myeloid cell	MDSC_Trait15	CD33br HLA DR+ CD14dim AC	12	0.00384649	0.0155678	0.804847	0.972745	11.9919	0.285596	0.00480353	0.617084
ADHD	GCST90001633	Absolute count	TBNK	TB_Trait551	CD8dim NKT AC	30	0.00445991	0.0171748	0.795112	0.972745	42.6068	0.037972	0.00407472	0.621619
ADHD	GCST90001762	MFI	B cell	Bcells.trait400	CD20 on IgD+	29	-0.00445944	0.0176469	0.800497	0.972745	50.2669	0.00423844	0.000509241	0.964762
ADHD	GCST90001767	MFI	B cell	Bcells.trait441	CD24 on IgD+ CD38- unsw mem	20	-0.00305041	0.012166	0.80202	0.972745	24.9548	0.126167	0.00658577	0.456125
ADHD	GCST90001936	MFI	Treg	Blue.780.60.CD25.trait2	CD25 on CD4 Treg	14	-0.00503142	0.0201171	0.802504	0.972745	13.2795	0.349057	0.00404336	0.63594
ADHD	GCST90001978	Morphological parameter	TBNK	FSC.TBNK.trait9	FSC-A on HLA DR+ CD8br	10	0.0064935	0.0261949	0.804218	0.972745	10.7095	0.218709	0.0158522	0.133451
ADHD	GCST90002089	MFI	cDC	Violet.450.50.cDC.trait3	CD11c on monocyte	17	0.00389205	0.0152475	0.798524	0.972745	5.96561	0.98032	0.000915605	0.911076
ADHD	GCST90001409	Absolute count	B cell	BC_Trait28	Naive-mature B cell AC	15	0.00539433	0.0238652	0.821175	0.9763	20.4572	0.0843818	-0.0121767	0.355605
ADHD	GCST90001415	Relative count	B cell	BC_Trait35	IgD+ CD24- %B cell	11	0.00627143	0.0278951	0.822118	0.9763	3.92176	0.916486	0.0144018	0.384079
ADHD	GCST90001422	Relative count	B cell	BC_Trait43	CD20- CD38- %B cell	12	0.00598065	0.028398	0.833199	0.9763	14.8417	0.137941	0.01266	0.263798
ADHD	GCST90001567	Relative count	Maturation stages of T cell	MT_Trait546	Naive DN (CD4-CD8-) %DN	14	0.00526842	0.0224978	0.814849	0.9763	12.871	0.378484	-3.83e-05	0.996683
ADHD	GCST90001671	Relative count	Treg	Treg_Trait586	CD39+ CD8br %CD8br	118	0.00122932	0.00524488	0.814687	0.9763	126.591	0.236157	0.00170211	0.550998
ADHD	GCST90001677	Relative count	Treg	Treg_Trait592	CD28- CD25++ CD8br %CD8br	14	-0.00515555	0.0232832	0.824759	0.9763	8.27217	0.763516	-0.0134684	0.215868
ADHD	GCST90001680	Relative count	Treg	Treg_Trait595	CD25++ CD8br %CD8br	15	0.00355378	0.0163348	0.827773	0.9763	10.3185	0.667709	0.00837628	0.200341
ADHD	GCST90001738	MFI	B cell	Bcells.trait328	CD19 on unsw mem	12	0.00552566	0.0258622	0.830814	0.9763	11.8581	0.294664	-0.00147387	0.880216
ADHD	GCST90001764	MFI	B cell	Bcells.trait418	CD24 on CD24+ CD27+	22	0.00314052	0.0132124	0.812118	0.9763	25.4005	0.186537	0.00202101	0.704971
ADHD	GCST90001793	MFI	B cell	Bcells.trait510	CD25 on sw mem	28	-0.00304481	0.0129343	0.813894	0.9763	35.4337	0.102586	0.00291852	0.643067
ADHD	GCST90001911	MFI	TBNK	Blue.670.LP.TBNK.trait11	CD45 on NK	14	0.00475529	0.0216666	0.82628	0.9763	14.5137	0.269114	-0.00672904	0.655865
ADHD	GCST90001916	MFI	TBNK	Blue.670.LP.TBNK.trait4	CD45 on CD4+	13	0.00453522	0.0198434	0.819218	0.9763	8.28996	0.687118	-0.0181926	0.0986637
ADHD	GCST90001928	MFI	Treg	Blue.670.LP.Treg.trait3	CD127 on CD28+ CD45RA- CD8br	8	-0.00679855	0.0292443	0.81617	0.9763	9.02614	0.172113	0.0159177	0.653038
ADHD	GCST90001940	MFI	Treg	Blue.780.60.CD25.trait6	CD25 on CD39+ activated Treg	11	0.00728531	0.0317138	0.818309	0.9763	17.5355	0.0409609	-0.00214035	0.919818
ADHD	GCST90001972	Morphological parameter	TBNK	FSC.TBNK.trait3	FSC-A on T cell	13	-0.0048308	0.0217604	0.824314	0.9763	5.80963	0.88576	-0.00454595	0.640693
ADHD	GCST90002011	MFI	Monocyte	mono.trait6	CD64 on CD14+ CD16+ monocyte	35	0.0021833	0.0102953	0.832054	0.9763	33.9177	0.42312	0.00208515	0.709119
ADHD	GCST90002012	MFI	Monocyte	mono.trait7	CX3CR1 on CD14- CD16+ monocyte	23	-0.00346488	0.0161811	0.830445	0.9763	18.8217	0.596577	-0.0112146	0.203224
ADHD	GCST90002019	MFI	Myeloid cell	Red.660.20.MDSC.trait2	CD14 on Mo MDSC	16	-0.00386689	0.0170379	0.820456	0.9763	25.4024	0.0307964	-0.0109643	0.447059
ADHD	GCST90002045	MFI	Myeloid cell	Red.780.60.MDSC.trait14	CD45 on CD33- HLA DR-	11	-0.00488815	0.0227872	0.830147	0.9763	15.409	0.0802973	0.0187345	0.286814
ADHD	GCST90001429	Relative count	B cell	BC_Trait50	IgD+ CD38br %lymphocyte	19	-0.00378315	0.0183379	0.836554	0.977095	19.9248	0.278092	-0.00251471	0.737193
ADHD	GCST90001743	MFI	B cell	Bcells.trait335	CD20 on B cell	34	0.00270963	0.0131065	0.836214	0.977095	37.5675	0.229181	-0.00551019	0.449696
ADHD	GCST90001976	Morphological parameter	TBNK	FSC.TBNK.trait7	FSC-A on NKT	11	0.00518509	0.0253876	0.838169	0.977417	6.55496	0.683345	-0.0128462	0.43249
ADHD	GCST90001394	Absolute count	B cell	BC_Trait12	IgD+ CD38dim AC	14	-0.00584727	0.0298772	0.844837	0.977493	20.0485	0.0661732	-0.0197167	0.15026
ADHD	GCST90001408	Relative count	B cell	BC_Trait27	Naive-mature B cell %B cell	18	-0.00335769	0.0182798	0.854262	0.977493	10.675	0.829089	0.00690649	0.472291
ADHD	GCST90001424	Relative count	B cell	BC_Trait46	IgD+ %Lymphocyte	11	0.0062368	0.040563	0.877802	0.977493	20.1082	0.0172566	-0.00788949	0.711448
ADHD	GCST90001441	Relative count	B cell	BC_Trait63	IgD+ CD24- %lymphocyte	16	0.00640262	0.0371218	0.863063	0.977493	34.7724	0.00158837	0.012085	0.508034
ADHD	GCST90001554	Absolute count	Maturation stages of T cell	MT_Trait528	EM CD8br AC	25	-0.00252181	0.01472	0.863973	0.977493	16.0674	0.85237	-0.00891391	0.385411
ADHD	GCST90001576	Relative count	B cell	N_BC_Trait3	Transitional %B cell	12	0.00687576	0.0440858	0.876062	0.977493	35.17	0.00011679	-0.010375	0.596197
ADHD	GCST90001584	Relative count	Monocyte	N_MONO_Trait514	CD14- CD16+ monocyte %monocyte	21	-0.00361376	0.0182072	0.84267	0.977493	25.8688	0.133887	0.000800487	0.91206
ADHD	GCST90001587	Relative count	Monocyte	N_MONO_Trait517	CD16+ monocyte %monocyte	21	0.00310763	0.0158114	0.844185	0.977493	19.2883	0.438486	0.00241421	0.735918
ADHD	GCST90001618	Absolute count	TBNK	TB_Trait536	HLA DR+ T cell AC	31	-0.00297117	0.0174052	0.864455	0.977493	62.6606	0.00028499	0.00507925	0.534406
ADHD	GCST90001636	Absolute count	TBNK	TB_Trait554	DN (CD4-CD8-) NKT AC	27	-0.00345424	0.0192432	0.857542	0.977493	33.5483	0.11792	0.00859707	0.282852
ADHD	GCST90001675	Absolute count	Treg	Treg_Trait590	CD28- CD127- CD25++ CD8br AC	23	-0.00273559	0.016943	0.871732	0.977493	26.1238	0.201769	0.001559	0.840628
ADHD	GCST90001699	Relative count	Treg	Treg_Trait707	CD45RA+ CD28- CD8br %CD8br	14	-0.000338273	0.0018914	0.858057	0.977493	19.594	0.0751659	-0.0137775	0.341136
ADHD	GCST90001739	MFI	B cell	Bcells.trait329	CD19 on PB/PC	10	0.00499239	0.0257218	0.846104	0.977493	9.1992	0.325771	0.00941312	0.450199
ADHD	GCST90001820	MFI	B cell	Bcells.trait775	IgD on IgD+ CD24+	39	0.00192154	0.0127007	0.879744	0.977493	42.3255	0.251954	0.0122454	0.0962114
ADHD	GCST90001821	MFI	B cell	Bcells.trait776	IgD on IgD+ CD24-	25	0.00253144	0.0157477	0.87229	0.977493	33.1576	0.0783592	0.00469886	0.516416
ADHD	GCST90001849	MFI	TBNK	Blue.530.30.TBNK.trait6	CD3 on HLA DR+ CD4+	20	-0.00281758	0.0163471	0.863154	0.977493	32.7152	0.0180645	-0.00664268	0.507479
ADHD	GCST90001861	MFI	Treg	Blue.530.30.Treg.trait22	CD3 on CD28+ CD4+	30	-0.00189857	0.0122956	0.877285	0.977493	39.8558	0.0681069	-0.00170323	0.788874
ADHD	GCST90001873	MFI	Maturation stages of T cell	HVEM1000_150630.trait11	HVEM on EM CD8br	13	0.00184435	0.0120448	0.878301	0.977493	11.6171	0.393098	0.00408687	0.661094
ADHD	GCST90001887	MFI	Treg	Blue.585.42.Treg.trait11	CD28 on secreting Treg	19	0.00251151	0.0146477	0.863861	0.977493	23.8255	0.124254	0.0032849	0.694023
ADHD	GCST90001891	MFI	Treg	Blue.585.42.Treg.trait18	CD28 on CD45RA- CD4 not Treg	22	0.00324524	0.0183935	0.859953	0.977493	36.7347	0.0125891	-0.0162229	0.120157
ADHD	GCST90001908	MFI	Maturation stages of T cell	Blue.670.LP.MT.trait3	CCR7 on naive CD8br	16	-0.00285198	0.0171847	0.868188	0.977493	16.0286	0.31163	0.00638917	0.481857
ADHD	GCST90001917	MFI	TBNK	Blue.670.LP.TBNK.trait5	CD45 on CD8br	10	0.00347955	0.0211302	0.869202	0.977493	12.1009	0.146757	-0.00398509	0.676122
ADHD	GCST90001921	MFI	TBNK	Blue.670.LP.TBNK.trait9	CD45 on HLA DR+ CD8br	12	-0.0038885	0.0254376	0.878506	0.977493	18.7861	0.0430646	0.00134168	0.909713
ADHD	GCST90001964	Morphological parameter	cDC	FSC.cDC.trait3	FSC-A on plasmacytoid DC	15	-0.00350801	0.0209971	0.867314	0.977493	15.1404	0.298673	0.020151	0.0354877
ADHD	GCST90001986	MFI	Monocyte	mono.trait19	CD14 on CD14+ CD16- monocyte	11	0.00452881	0.0239814	0.850213	0.977493	12.1255	0.206329	-0.0114165	0.37818
ADHD	GCST90001993	MFI	Monocyte	mono.trait29	PDL-1 on CD14+ CD16- monocyte	7	-0.00733712	0.0383769	0.84838	0.977493	8.10202	0.150702	0.00860481	0.839654
ADHD	GCST90002027	MFI	Maturation stages of T cell	Red.660.20.MT.trait6	CD4 on CD45RA+ CD4+	21	-0.00202847	0.0130464	0.876442	0.977493	20.2443	0.380013	0.00153422	0.827358
ADHD	GCST90002034	MFI	Treg	Red.660.20.Treg.trait7	CD39 on monocyte	12	-0.00357537	0.0207175	0.862984	0.977493	11.1759	0.343976	0.00750556	0.592837
ADHD	GCST90002079	Morphological parameter	TBNK	SSC.TBNK.trait2	SSC-A on lymphocyte	21	-0.00403679	0.0217669	0.852872	0.977493	23.5438	0.214238	-0.0113636	0.443706
ADHD	GCST90002082	Morphological parameter	TBNK	SSC.TBNK.trait5	SSC-A on CD8br	12	0.00547784	0.030312	0.856591	0.977493	5.89392	0.824095	-0.0100375	0.56507
ADHD	GCST90002097	MFI	Myeloid cell	Violet.450.50.MDSC.trait9	CD11b on CD33br HLA DR+ CD14dim	14	0.00227641	0.0150017	0.879389	0.977493	18.4801	0.101871	0.0153049	0.288928
ADHD	GCST90001629	Relative count	TBNK	TB_Trait547	HLA DR+ CD8br %lymphocyte	33	-0.0020259	0.0139405	0.884455	0.979253	38.9423	0.15467	0.0097662	0.116863
ADHD	GCST90001660	Absolute count	Treg	Treg_Trait514	CD39+ CD4+ AC	134	-0.000701229	0.00475642	0.882794	0.979253	123.583	0.687289	-0.001217	0.664669
ADHD	GCST90001785	MFI	B cell	Bcells.trait500	CD25 on IgD- CD24-	28	0.00238631	0.01655	0.885352	0.979253	33.6722	0.143478	0.00368486	0.661219
ADHD	GCST90001862	MFI	Treg	Blue.530.30.Treg.trait23	CD3 on CD28+ DN (CD4-CD8-)	8	-0.0050361	0.0355077	0.887213	0.979827	15.5229	0.016557	-0.00366374	0.850014
ADHD	GCST90001647	Relative count	TBNK	TB_Trait568	NK %lymphocyte	19	-0.00240984	0.0176312	0.891284	0.982835	10.6343	0.87493	-0.00744724	0.34036
ADHD	GCST90002110	MFI	Myeloid cell	Violet.510.50.MDSC.trait5	HLA DR on CD33dim HLA DR+ CD11b+	63	0.00100376	0.00753741	0.894058	0.984408	92.9678	0.00522077	-0.00700308	0.325348
ADHD	GCST90001778	MFI	B cell	Bcells.trait490	CD25 on IgD+ CD24+	27	-0.00180874	0.0139095	0.896538	0.985197	33.073	0.129252	0.0111905	0.175398
ADHD	GCST90002005	MFI	Monocyte	mono.trait47	CD16 on CD14+ CD16+ monocyte	47	-0.00108774	0.00844167	0.897474	0.985197	48.2931	0.341294	-0.00424638	0.320489
ADHD	GCST90001763	MFI	B cell	Bcells.trait401	CD20 on transitional	18	0.00216907	0.0171103	0.899123	0.985525	7.17945	0.969645	0.00011597	0.990019
ADHD	GCST90001391	Relative count	B cell	BC_Trait1	IgD+ %B cell	10	-0.00377171	0.0414757	0.927542	0.988982	17.4933	0.0253628	-0.0255695	0.319337
ADHD	GCST90001487	Relative count	Treg	f_Treg_Trait510	Activated Treg %CD4 Treg	18	0.00310632	0.0371394	0.933343	0.988982	56.9088	1.72e-06	0.0101261	0.600765
ADHD	GCST90001489	Absolute count	Treg	f_Treg_Trait512	CD39+ activated Treg AC	103	-0.000563386	0.00574216	0.921842	0.988982	107.566	0.308888	0.00208674	0.523557
ADHD	GCST90001497	Relative count	Treg	f_Treg_Trait520	CD39+ secreting Treg %CD4 Treg	120	-0.000576599	0.00491475	0.906606	0.988982	111.538	0.649862	-0.00207732	0.464848
ADHD	GCST90001500	Relative count	Treg	f_Treg_Trait523	Activated & resting Treg %CD4+	23	0.00128421	0.0148006	0.930856	0.988982	27.9879	0.140495	0.00730843	0.240139
ADHD	GCST90001511	Relative count	Treg	f_Treg_Trait540	CD25hi CD45RA- CD4 not Treg %CD4+	14	-0.00188367	0.0176125	0.914828	0.988982	15.5486	0.212795	-0.000463322	0.954705
ADHD	GCST90001514	Absolute count	Myeloid cell	MDSC_Trait1	HSC AC	14	0.0020997	0.0174749	0.90436	0.988982	24.487	0.01745	-0.00163686	0.871429
ADHD	GCST90001542	Absolute count	Maturation stages of T cell	MT_Trait508	EM CD4+ AC	11	-0.0019778	0.0218545	0.927891	0.988982	8.70387	0.465047	-0.00328538	0.773661
ADHD	GCST90001549	Relative count	Maturation stages of T cell	MT_Trait523	CM CD8br %CD8br	18	0.00235866	0.0257486	0.927013	0.988982	26.8258	0.0434607	-0.0178132	0.090688
ADHD	GCST90001602	Relative count	TBNK	TB_Trait508	Lymphocyte %leukocyte	13	-0.00285806	0.0299349	0.923937	0.988982	17.7334	0.0879774	0.00150467	0.920472
ADHD	GCST90001617	Relative count	TBNK	TB_Trait535	TCRgd %lymphocyte	11	0.00212362	0.0242941	0.930343	0.988982	5.61202	0.778032	0.0175938	0.113631
ADHD	GCST90001635	Relative count	TBNK	TB_Trait553	CD8dim NKT %lymphocyte	32	-0.00163782	0.0153222	0.914875	0.988982	43.9218	0.0484771	0.00804384	0.282508
ADHD	GCST90001663	Absolute count	Treg	Treg_Trait576	CD28- CD8dim AC	19	-0.00199017	0.0187799	0.915604	0.988982	22.57	0.16378	-0.0142719	0.0847523
ADHD	GCST90001681	Absolute count	Treg	Treg_Trait596	CD25++ CD8br AC	16	0.00262819	0.023255	0.910018	0.988982	25.9314	0.0264115	0.00824264	0.38506
ADHD	GCST90001694	Relative count	Treg	Treg_Trait611	CD28- DN (CD4-CD8-) %T cell	19	0.00224507	0.0201788	0.911411	0.988982	22.6502	0.160989	0.00852565	0.547748
ADHD	GCST90001701	MFI	B cell	Bcells.trait111	BAFF-R on CD20- CD38-	13	-0.00167204	0.0191691	0.930492	0.988982	5.29738	0.915914	-0.00901668	0.240929
ADHD	GCST90001745	MFI	B cell	Bcells.trait355	CD20 on CD24+ CD27+	39	-0.00107797	0.0126017	0.931831	0.988982	31.8499	0.708989	-0.00275561	0.716092
ADHD	GCST90001837	MFI	Myeloid cell	Blue.530.30.MDSC.trait2	CD66b on Gr MDSC	15	0.00138013	0.015122	0.927281	0.988982	20.2379	0.0894352	-0.00534403	0.648915
ADHD	GCST90001838	MFI	Maturation stages of T cell	Blue.530.30.MT.trait10	CD3 on naive CD8br	56	-0.000775231	0.00898251	0.931224	0.988982	86.2487	0.00346417	0.000252406	0.95577
ADHD	GCST90001939	MFI	Treg	Blue.780.60.CD25.trait5	CD25 on activated Treg	13	0.00188744	0.0225982	0.933437	0.988982	11.6573	0.389944	0.00705609	0.505635
ADHD	GCST90002013	MFI	cDC	Red.660.20.cDC.trait1	CCR2 on myeloid DC	14	-0.0015521	0.0178668	0.930774	0.988982	19.1744	0.0844064	0.00544162	0.695801
ADHD	GCST90002074	Morphological parameter	TBNK	SSC.TBNK.trait1	SSC-A on CD14+ monocyte	48	-0.000806573	0.00935519	0.931294	0.988982	53.6537	0.204342	0.00957919	0.0239878
ADHD	GCST90002114	MFI	TBNK	Violet.510.50.TBNK.trait3	HLA DR on HLA DR+ CD4+	10	0.00267794	0.0276718	0.922905	0.988982	13.0201	0.111159	0.013829	0.359135
ADHD	GCST90001488	Relative count	Treg	f_Treg_Trait511	Activated Treg %CD4	11	0.00185082	0.024318	0.939333	0.990196	6.62529	0.676067	0.0117427	0.246598
ADHD	GCST90001768	MFI	B cell	Bcells.trait442	CD24 on IgD+ CD38br	20	-0.00153015	0.0199322	0.938808	0.990196	30.766	0.0306327	0.000642724	0.943464
ADHD	GCST90002067	MFI	Treg	Red.780.60.Treg.trait6	CD4 on CD39+ activated Treg	37	-0.001039	0.0133121	0.937789	0.990196	46.9931	0.0847233	0.0017592	0.863254
ADHD	GCST90002092	MFI	Myeloid cell	Violet.450.50.MDSC.trait13	CD11b on Gr MDSC	7	-0.00208303	0.0276777	0.940008	0.990196	10.9502	0.0523757	-0.0268744	0.421201
ADHD	GCST90001593	Relative count	TBNK	TB_ry_Trait516	CD8br %T cell	24	0.00118902	0.0162778	0.94177	0.990622	19.2238	0.631469	-0.0042131	0.663089
ADHD	GCST90001579	Absolute count	Monocyte	N_MONO_Trait501	CD14- CD16+ monocyte AC	18	0.00142073	0.0212168	0.946612	0.990848	22.5889	0.125173	-0.0134451	0.249691
ADHD	GCST90001582	Absolute count	Monocyte	N_MONO_Trait507	CD14+ CD16- monocyte AC	17	0.00140484	0.0204592	0.945256	0.990848	16.173	0.370651	-0.00183008	0.881774
ADHD	GCST90001589	Relative count	TBNK	RATIO_CD4_CD8B	CD4/CD8br	14	0.00147233	0.0229155	0.948771	0.990848	12.2399	0.42661	0.00789248	0.54017
ADHD	GCST90001658	Relative count	Treg	Treg_Trait512	CD39+ CD4+ %T cell	139	-0.00031482	0.00485147	0.94826	0.990848	122.31	0.810742	-0.00320372	0.226963
ADHD	GCST90001750	MFI	B cell	Bcells.trait382	CD20 on IgD+ CD38- unsw mem	20	0.00101478	0.0150295	0.946169	0.990848	24.5827	0.136848	-0.00424654	0.721209
ADHD	GCST90001975	Morphological parameter	TBNK	FSC.TBNK.trait6	FSC-A on HLA DR+ T cell	12	-0.00123822	0.0214819	0.954035	0.994923	10.1787	0.424954	0.00293646	0.84442
ADHD	GCST90001670	Relative count	Treg	Treg_Trait585	CD39+ CD8br %T cell	127	0.000244643	0.00515522	0.96215	0.996429	136.331	0.230283	-0.000794741	0.78519
ADHD	GCST90001752	MFI	B cell	Bcells.trait384	CD20 on IgD+ CD38dim	39	-0.000738865	0.0149193	0.960502	0.996429	58.7384	0.0129419	0.0173924	0.049653
ADHD	GCST90001756	MFI	B cell	Bcells.trait391	CD20 on IgD- CD38br	7	-0.00252459	0.0473933	0.957518	0.996429	11.4846	0.0425752	-0.0231408	0.317806
ADHD	GCST90001779	MFI	B cell	Bcells.trait491	CD25 on IgD+ CD24-	23	0.000597385	0.0126398	0.962304	0.996429	15.0458	0.820647	0.0048412	0.454667
ADHD	GCST90001899	MFI	Treg	Blue.585.42.Treg.trait6	CD28 on CD4 Treg	21	-0.000877284	0.0184876	0.962153	0.996429	30.2601	0.0485805	-0.00658621	0.53137
ADHD	GCST90001619	Relative count	TBNK	TB_Trait537	HLA DR+ T cell%T cell	22	0.000949858	0.0225586	0.966414	0.996444	58.5815	1.18e-05	-0.00491851	0.587227
ADHD	GCST90001819	MFI	B cell	Bcells.trait650	CD38 on transitional	26	-0.000562548	0.0129263	0.965287	0.996444	25.0711	0.401903	-0.00556232	0.399008
ADHD	GCST90001960	MFI	Treg	Blue.780.60.Treg.trait4	CD25 on CD4+	10	-0.000823624	0.0192783	0.965922	0.996444	5.41416	0.712531	-0.0164307	0.296435
ADHD	GCST90001430	Relative count	B cell	BC_Trait51	IgD+ CD38dim %lymphocyte	21	-0.00115893	0.0291851	0.968325	0.996971	42.9638	0.00131113	-0.0121711	0.430358
ADHD	GCST90001553	Relative count	Maturation stages of T cell	MT_Trait527	Naive CD8br %T cell	20	-0.00111494	0.02955	0.969903	0.996971	29.2364	0.045565	-0.00118018	0.911161
ADHD	GCST90002111	MFI	Myeloid cell	Violet.510.50.MDSC.trait6	HLA DR on CD33dim HLA DR+ CD11b-	59	0.000238573	0.0065675	0.971022	0.996971	50.455	0.717373	-0.0121506	0.084217
ADHD	GCST90001963	Morphological parameter	cDC	FSC.cDC.trait2	FSC-A on myeloid DC	17	0.000539001	0.0158654	0.972898	0.997494	19.3012	0.200407	0.00183408	0.845657
ADHD	GCST90001417	Relative count	B cell	BC_Trait37	CD24+ CD27+ %B cell	17	-0.000597095	0.0200964	0.976297	0.998175	16.3554	0.358833	-0.00927365	0.344375
ADHD	GCST90001418	Absolute count	B cell	BC_Trait38	CD24+ CD27+ AC	15	0.00067608	0.0226421	0.976179	0.998175	15.3762	0.284459	0.00713853	0.461087
ADHD	GCST90001425	Relative count	B cell	BC_Trait47	IgD- CD38br %lymphocyte	17	0.000371797	0.020045	0.985202	0.998421	12.3253	0.654256	0.00773711	0.339603
ADHD	GCST90001444	Relative count	B cell	BC_Trait67	CD20- CD38- %lymphocyte	13	-0.000523614	0.0268945	0.984467	0.998421	14.5123	0.205929	-0.00343474	0.788489
ADHD	GCST90001608	Relative count	TBNK	TB_Trait520	DP (CD4+CD8+) %leukocyte	10	-0.000362943	0.0212495	0.986373	0.998421	4.95532	0.762341	-0.00231455	0.861469
ADHD	GCST90001730	MFI	B cell	Bcells.trait314	CD19 on IgD+ CD38dim	16	0.000251103	0.0237761	0.991574	0.998421	22.4938	0.0690222	-0.00267467	0.827463
ADHD	GCST90001732	MFI	B cell	Bcells.trait319	CD19 on IgD- CD27-	16	-0.000393287	0.0232816	0.986522	0.998421	15.981	0.314535	0.00654787	0.544873
ADHD	GCST90001782	MFI	B cell	Bcells.trait494	CD25 on IgD+ CD38- unsw mem	24	-0.000145074	0.0126737	0.990867	0.998421	32.0571	0.0764283	0.00423104	0.614846
ADHD	GCST90001827	MFI	B cell	Bcells.trait786	IgD on IgD+	15	-0.000225317	0.0200019	0.991012	0.998421	14.3882	0.347086	0.00674728	0.611891
ADHD	GCST90001898	MFI	Treg	Blue.585.42.Treg.trait5	CD28 on CD4+	29	-0.000213853	0.0167624	0.989821	0.998421	41.7799	0.034597	-0.0212482	0.0205386
ADHD	GCST90001969	Morphological parameter	TBNK	FSC.TBNK.trait11	FSC-A on NK	16	0.000433679	0.0176976	0.98045	0.998421	14.0941	0.442724	0.00842829	0.364037
ADHD	GCST90001994	MFI	Monocyte	mono.trait3	CX3CR1 on CD14- CD16-	16	-0.000363955	0.0197894	0.985327	0.998421	21.4393	0.090893	-0.0105449	0.445335
ADHD	GCST90002072	Morphological parameter	cDC	SSC.cDC.trait3	SSC-A on plasmacytoid DC	18	0.000226516	0.0214704	0.991582	0.998421	26.1594	0.0518268	0.00719421	0.505845
ADHD	GCST90001623	Relative count	TBNK	TB_Trait541	NKT %lymphocyte	30	7.95e-05	0.0183319	0.996541	0.999899	43.4	0.0318267	0.00966262	0.245201
ADHD	GCST90001665	Relative count	Treg	Treg_Trait578	CD28+ CD45RA+ CD8dim %CD8dim	22	3.78e-05	0.0192125	0.998431	0.999899	28.0679	0.107802	0.0140889	0.103239
ADHD	GCST90002046	MFI	Myeloid cell	Red.780.60.MDSC.trait15	CD45 on CD33- HLA DR+	10	-0.000206374	0.0309563	0.994681	0.999899	24.6523	0.00177999	-0.00415814	0.916611
ADHD	GCST90002084	Morphological parameter	TBNK	SSC.TBNK.trait7	SSC-A on NKT	14	-5.65e-05	0.0306316	0.998529	0.999899	23.3869	0.0246154	0.0386203	0.0756898
ADHD	GCST90002042	MFI	Myeloid cell	Red.780.60.MDSC.trait10	CD45 on CD33br HLA DR+ CD14-	13	-3.44e-07	0.0184043	0.999985	0.999985	19.253	0.0566999	-0.0126683	0.479717
