# Supplementary material for: Evaluating the link between immune characteristics and attention deficit hyperactivity disorder through a bi-directional Mendelian randomization study
Source: Front Immunol. 2024 Jun 5;15:1367418. doi: 10.3389/fimmu.2024.1367418 (PMC11188446; doi:10.3389/fimmu.2024.1367418)
Supplement: Supplementary file 2 [file Table_2.xlsx]

## Sheet: Sheet1
Supplementary Table 2 Sensitivity analysis results of causal effects of immune cells on ADHD
Outcomes	Exposures	Trait type	Panel	Statistical trait name	Trait	P.adj	n_snp	IVW	SE	Down	Up	OR (95%CI)	Pval	weighted_Median	SE	Down	Up	OR (95%CI)	Pval	weighted_Mode	SE	Down	Up	OR (95%CI)	Pval	Simple mode	SE	Down	Up	OR (95%CI)	Pval	Egger_slope	SE	Down	Up	OR (95%CI)	Pval	Q_Egger	Q_df_Egger	Q_Pval_Egger	Q_IVW	Q_df_IVW	Q_pval_IVW	Egger_intercept	SE	Pval
ADHD	GCST90001946	MFI	Myeloid cell	Blue.780.60.MDSC.trait1	CD33 on CD14+ monocyte	0.0147402	59	0.0215853	0.00525794	0.0112797	0.0318909	1.02 (1.01-1.03)	4.04e-05	0.0182038	0.0079729	0.00257688	0.0338306	1.02 (1.00-1.03)	0.0224183	0.017609	0.00776334	0.00239289	0.0359651	1.02 (1.00-1.03)	0.0270546	0.00856129	0.0189989	-0.0286765	0.0457991	1.01 (0.97-1.05)	0.653943	0.00417926	0.00945548	-0.0143535	0.022712	1.00 (0.99-1.02)	0.660166	62.9722	57	0.27329	68.2475	58	0.16811	0.00759089	0.00347382	0.0330014
ADHD	GCST90001955	MFI	Myeloid cell	Blue.780.60.MDSC.trait7	CD33 on Im MDSC	0.0147402	40	0.0248826	0.00596594	0.0131893	0.0365758	1.03 (1.01-1.04)	3.04e-05	0.0208876	0.00817383	0.00486687	0.0369083	1.02 (1.00-1.04)	0.010606	0.019125	0.00859188	0.00228492	0.184396	1.02 (1.00-1.04)	0.0318678	-0.00797185	0.0218708	-0.0508386	0.0348949	0.99 (0.95-1.04)	0.717456	0.0170739	0.0111869	-0.00485246	0.0390003	1.02 (1.00-1.04)	0.135232	42.8072	38	0.272408	43.5767	39	0.282953	0.00364651	0.00441202	0.413683
ADHD	GCST90001631	Relative count	TBNK	TB_Trait549	CD8br NKT %T cell	0.0227104	17	0.0769765	0.0197007	0.0383632	0.11559	1.08 (1.04-1.12)	9.33e-05	0.0802548	0.0287815	0.0238431	0.136666	1.08 (1.02-1.15)	0.00529664	0.0908843	0.0477101	-0.00262739	0.209646	1.10 (1.00-1.20)	0.0749249	0.0995196	0.0517155	-0.00184276	0.200882	1.10 (1.00-1.22)	0.0722809	0.0439842	0.0524875	-0.0588914	0.14686	1.04 (0.94-1.16)	0.415188	15.8555	15	0.391718	16.3444	16	0.429191	0.00595632	0.00875803	0.506804
ADHD	GCST90001632	Relative count	TBNK	TB_Trait550	CD8br NKT %lymphocyte	0.0655297	17	0.0754256	0.0211367	0.0339978	0.116854	1.08 (1.03-1.12)	0.000359067	0.0954146	0.0290303	0.0385152	0.152314	1.10 (1.04-1.16)	0.0010136	0.112031	0.0498036	0.0144161	0.076886	1.12 (1.01-1.23)	0.0389146	0.110654	0.0520763	0.00858447	0.212724	1.12 (1.01-1.24)	0.0495289	0.0170062	0.067368	-0.115035	0.149047	1.02 (0.89-1.16)	0.80413	13.7402	15	0.54532	14.5742	16	0.556014	0.00912358	0.00998985	0.375539
ADHD	GCST90001533	Relative count	Myeloid cell	MDSC_Trait9	Basophil %CD33dim HLA DR- CD66b-	0.206978	17	0.0398994	0.0133929	0.0136494	0.0661495	1.04 (1.01-1.07)	0.00289043	0.040069	0.0177963	0.00518817	0.0749498	1.04 (1.01-1.08)	0.024352	0.0426937	0.0174451	0.00850133	-0.00784708	1.04 (1.01-1.08)	0.0263135	0.0462917	0.0302836	-0.0130641	0.105648	1.05 (0.99-1.11)	0.145889	0.00887487	0.0307752	-0.0514445	0.0691942	1.01 (0.95-1.07)	0.777005	18.895	15	0.218532	20.4686	16	0.199852	0.00807536	0.00722505	0.281282
ADHD	GCST90001572	Absolute count	Maturation stages of T cell	MT_Trait551	TD DN (CD4-CD8-) AC	0.206978	24	-0.0441412	0.0145089	-0.0725785	-0.0157038	0.96 (0.93-0.98)	0.00234733	-0.05241	0.0198656	-0.0913466	-0.0134734	0.95 (0.91-0.99)	0.00833409	-0.0593462	0.0262751	-0.110845	0.0139783	0.94 (0.90-0.99)	0.0336936	-0.063175	0.0315999	-0.125111	-0.00123926	0.94 (0.88-1.00)	0.0575348	-0.093347	0.0530766	-0.197377	0.0106832	0.91 (0.82-1.01)	0.0925288	7.69591	22	0.997878	8.62478	23	0.997074	0.0092446	0.00959204	0.345632
ADHD	GCST90001731	MFI	B cell	Bcells.trait318	CD19 on IgD- CD24-	0.206978	19	-0.0530833	0.0181633	-0.0886835	-0.0174832	0.95 (0.92-0.98)	0.00347176	-0.0634507	0.0245971	-0.111661	-0.0152404	0.94 (0.89-0.98)	0.00989138	-0.064039	0.0398047	-0.142056	0.0768799	0.94 (0.87-1.01)	0.125052	-0.064039	0.0413232	-0.145032	0.0169546	0.94 (0.86-1.02)	0.138615	-0.0794907	0.0447234	-0.167149	0.00816704	0.92 (0.85-1.01)	0.0933984	19.413	17	0.30535	19.8929	18	0.338882	0.00489701	0.00755382	0.525463
ADHD	GCST90001804	MFI	B cell	Bcells.trait567	CD27 on IgD- CD38dim	0.206978	60	0.0247007	0.00831034	0.00841246	0.040989	1.03 (1.01-1.04)	0.00295589	0.0449392	0.0117412	0.0219265	0.0679519	1.05 (1.02-1.07)	0.000129458	0.0516394	0.0128778	0.026399	-0.00940496	1.05 (1.03-1.08)	0.000173136	0.048384	0.0216393	0.00597106	0.090797	1.05 (1.01-1.10)	0.0291517	0.07035	0.0162384	0.0385228	0.102177	1.07 (1.04-1.11)	5.93e-05	61.3583	58	0.356571	72.1671	59	0.116533	-0.011637	0.00364059	0.00225296
ADHD	GCST90001879	MFI	Maturation stages of T cell	HVEM1000_150630.trait6	HVEM on TD CD4+	0.206978	18	-0.0519534	0.017797	-0.0868355	-0.0170713	0.95 (0.92-0.98)	0.00350901	-0.0552527	0.0166751	-0.0879359	-0.0225695	0.95 (0.92-0.98)	0.000921412	-0.0553206	0.0234264	-0.101236	0.0474607	0.95 (0.90-0.99)	0.0304005	-0.0553206	0.0263997	-0.107064	-0.00357717	0.95 (0.90-1.00)	0.0514055	-0.112127	0.0501034	-0.210329	-0.0139241	0.89 (0.81-0.99)	0.0398018	38.4802	16	0.00129199	42.4292	17	0.000581297	0.0158586	0.012376	0.218313
ADHD	GCST90001884	MFI	TBNK	Blue.585.42.TBNK.trait2	CD16-CD56 on NK	0.206978	48	0.0242193	0.00834037	0.00787215	0.0405664	1.02 (1.01-1.04)	0.00368591	0.0219596	0.0115383	-0.000655479	0.0445747	1.02 (1.00-1.05)	0.0570156	0.00549042	0.0214134	-0.0364798	0.0314108	1.01 (0.96-1.05)	0.79876	0.0151766	0.0253971	-0.0346018	0.064955	1.02 (0.97-1.07)	0.552994	0.0273043	0.0170298	-0.00607419	0.0606827	1.03 (0.99-1.06)	0.115709	60.576	46	0.0733287	60.6332	47	0.0874376	-0.000992714	0.00476213	0.83579
ADHD	GCST90001948	MFI	Myeloid cell	Blue.780.60.MDSC.trait12	CD33 on CD33dim HLA DR+ CD11b+	0.206978	60	0.0161552	0.005224	0.00591616	0.0263942	1.02 (1.01-1.03)	0.00198481	0.0178473	0.00813134	0.00190982	0.0337847	1.02 (1.00-1.03)	0.0281728	0.0171707	0.00726534	0.00293064	0.0347983	1.02 (1.00-1.03)	0.0214232	0.00332709	0.0184648	-0.0328639	0.0395181	1.00 (0.97-1.04)	0.857624	0.0116727	0.00991903	-0.00776864	0.031114	1.01 (0.99-1.03)	0.244085	67.1233	58	0.192829	67.4519	59	0.210566	0.00188744	0.00354202	0.596157
ADHD	GCST90001954	MFI	Myeloid cell	Blue.780.60.MDSC.trait6	CD33 on basophil	0.206978	44	0.0183891	0.00600018	0.00662876	0.0301495	1.02 (1.01-1.03)	0.00217845	0.0207602	0.0079718	0.00513544	0.0363849	1.02 (1.01-1.04)	0.00920886	0.0189601	0.0080807	0.00312199	0.0300108	1.02 (1.00-1.04)	0.0236364	-0.00426986	0.0193875	-0.0422693	0.0337296	1.00 (0.96-1.03)	0.826728	0.0185231	0.0111372	-0.00330582	0.040352	1.02 (1.00-1.04)	0.103723	53.0261	42	0.118447	53.0264	43	0.140593	-6.15e-05	0.00428799	0.988618
ADHD	GCST90001957	MFI	Myeloid cell	Blue.780.60.MDSC.trait9	CD33 on CD33br HLA DR+ CD14-	0.206978	46	0.0193133	0.00642899	0.00671248	0.0319141	1.02 (1.01-1.03)	0.00266371	0.016398	0.0074272	0.0018407	0.0309553	1.02 (1.00-1.03)	0.027256	0.0149601	0.00767893	-9.06e-05	0.0965016	1.02 (1.00-1.03)	0.0576441	0.00602323	0.0196205	-0.0324329	0.0444794	1.01 (0.97-1.05)	0.760269	0.0120548	0.0116785	-0.0108351	0.0349447	1.01 (0.99-1.04)	0.307611	69.5684	44	0.00832417	70.4486	45	0.00901398	0.00344185	0.00461308	0.459572
ADHD	GCST90001840	MFI	Maturation stages of T cell	Blue.530.30.MT.trait12	CD3 on TD CD8br	0.266842	20	0.0525303	0.0189149	0.0154571	0.0896035	1.05 (1.02-1.09)	0.00548306	0.0446482	0.0240194	-0.00242982	0.0917263	1.05 (1.00-1.10)	0.0630499	0.0438619	0.026857	-0.00877791	0.0477391	1.04 (0.99-1.10)	0.118897	0.0438619	0.0362859	-0.0272585	0.114982	1.04 (0.97-1.12)	0.241574	0.0615306	0.05304	-0.0424278	0.165489	1.06 (0.96-1.18)	0.261173	23.4085	18	0.175375	23.4518	19	0.218028	-0.00214087	0.0117408	0.85735
ADHD	GCST90001950	MFI	Myeloid cell	Blue.780.60.MDSC.trait14	CD33 on Gr MDSC	0.266842	22	0.0216444	0.00778934	0.00637725	0.0369115	1.02 (1.01-1.04)	0.00545744	0.0274593	0.0111025	0.00569844	0.0492202	1.03 (1.01-1.05)	0.0133887	0.0261709	0.0110042	0.00460264	0.0326664	1.03 (1.00-1.05)	0.0269657	0.00624804	0.021134	-0.0351747	0.0476707	1.01 (0.97-1.05)	0.770409	0.0228316	0.0165998	-0.00970412	0.0553673	1.02 (0.99-1.06)	0.184216	22.0233	20	0.339249	22.0306	21	0.397748	-0.000493081	0.00604542	0.935805
ADHD	GCST90001953	MFI	Myeloid cell	Blue.780.60.MDSC.trait4	CD33 on CD33dim HLA DR-	0.289673	46	0.0165652	0.00606963	0.0046687	0.0284616	1.02 (1.00-1.03)	0.006349	0.0172362	0.00842062	0.000731738	0.0337406	1.02 (1.00-1.03)	0.0406681	0.0167527	0.00811924	0.000838993	0.0185903	1.02 (1.00-1.03)	0.044878	-0.00170031	0.0193921	-0.0397089	0.0363083	1.00 (0.96-1.04)	0.93052	0.0155111	0.011285	-0.00660752	0.0376297	1.02 (0.99-1.04)	0.176251	55.8837	44	0.107933	55.8995	45	0.127891	0.000485545	0.00436237	0.911882
ADHD	GCST90001828	MFI	B cell	Bcells.trait787	IgD on transitional	0.302078	21	-0.0525413	0.0200232	-0.0917868	-0.0132958	0.95 (0.91-0.99)	0.00868991	-0.0494682	0.0248333	-0.0981413	-0.000794983	0.95 (0.91-1.00)	0.0463696	-0.0663261	0.0433247	-0.151243	0.0898825	0.94 (0.86-1.02)	0.141457	-0.0782249	0.0446268	-0.165693	0.0092435	0.92 (0.85-1.01)	0.0949407	-0.0354816	0.0635748	-0.160088	0.089125	0.97 (0.85-1.09)	0.583288	23.6926	19	0.208209	23.7928	20	0.25156	-0.00276444	0.00975169	0.779872
ADHD	GCST90001831	MFI	cDC	Blue.530.30.cDC.trait1	CD62L on CD62L+ myeloid DC	0.302078	15	-0.0469772	0.0177086	-0.0816862	-0.0122683	0.95 (0.92-0.99)	0.00798297	-0.0410865	0.0238238	-0.0877812	0.00560818	0.96 (0.92-1.01)	0.0846	0.00409006	0.0437717	-0.0817024	0.0348793	1.00 (0.92-1.09)	0.926877	-0.0126707	0.0442987	-0.0994961	0.0741548	0.99 (0.91-1.08)	0.779045	-0.0960998	0.0435793	-0.181515	-0.0106843	0.91 (0.83-0.99)	0.046058	15.8461	13	0.25754	17.6883	14	0.221346	0.0130726	0.0106336	0.240722
ADHD	GCST90001949	MFI	Myeloid cell	Blue.780.60.MDSC.trait13	CD33 on CD33dim HLA DR+ CD11b-	0.302078	53	0.016588	0.00621561	0.00440536	0.0287706	1.02 (1.00-1.03)	0.00761326	0.0178758	0.00827313	0.00166048	0.0340912	1.02 (1.00-1.03)	0.0307179	0.0183835	0.00841621	0.00188773	0.0367944	1.02 (1.00-1.04)	0.0334726	0.0136334	0.0182252	-0.0220879	0.0493547	1.01 (0.98-1.05)	0.457797	0.00981996	0.011716	-0.0131434	0.0327833	1.01 (0.99-1.03)	0.405848	76.5514	51	0.0118081	77.2513	52	0.0130799	0.00284611	0.00416787	0.49778
ADHD	GCST90001951	MFI	Myeloid cell	Blue.780.60.MDSC.trait2	CD33 on CD66b++ myeloid cell	0.302078	29	0.0188936	0.00716324	0.0048537	0.0329336	1.02 (1.00-1.03)	0.0083499	0.0220017	0.00980791	0.00277818	0.0412252	1.02 (1.00-1.04)	0.0248801	0.0169185	0.0101408	-0.00295733	0.0330924	1.02 (1.00-1.04)	0.106388	0.00625385	0.020311	-0.0335558	0.0460635	1.01 (0.97-1.05)	0.760434	-0.0058967	0.0136244	-0.0326004	0.020807	0.99 (0.97-1.02)	0.668594	30.6034	27	0.287733	35.584	28	0.153499	0.0119207	0.00568675	0.0455688
ADHD	GCST90001952	MFI	Myeloid cell	Blue.780.60.MDSC.trait3	CD33 on Mo MDSC	0.302078	40	0.0159109	0.00603594	0.00408048	0.0277414	1.02 (1.00-1.03)	0.00838821	0.0173003	0.00821421	0.00120041	0.0334001	1.02 (1.00-1.03)	0.0351924	0.0176309	0.00788853	0.00216936	0.0800044	1.02 (1.00-1.03)	0.0312168	0.00288808	0.021013	-0.0382975	0.0440736	1.00 (0.96-1.05)	0.891389	0.00976539	0.0106187	-0.0110474	0.0305781	1.01 (0.99-1.03)	0.363564	47.4384	38	0.140244	48.06	39	0.151526	0.00289486	0.00410248	0.484718
ADHD	GCST90001713	MFI	B cell	Bcells.trait150	BAFF-R on IgD- CD38br	0.334831	20	0.0392509	0.0153487	0.00916745	0.0693344	1.04 (1.01-1.07)	0.0105495	0.0252911	0.0236545	-0.0210716	0.0716539	1.03 (0.98-1.07)	0.284984	0.0241845	0.0284795	-0.0316355	0.0298205	1.02 (0.97-1.08)	0.40635	0.0211226	0.0443306	-0.0657654	0.108011	1.02 (0.94-1.11)	0.639167	0.0169889	0.0357961	-0.0531714	0.0871493	1.02 (0.95-1.09)	0.640777	18.0253	18	0.453986	18.5	19	0.489303	0.00433975	0.00630307	0.499907
ADHD	GCST90001956	MFI	Myeloid cell	Blue.780.60.MDSC.trait8	CD33 on CD33br HLA DR+	0.334831	49	0.0160761	0.00625856	0.00380933	0.0283429	1.02 (1.00-1.03)	0.0102093	0.0168011	0.00766076	0.00178603	0.0318162	1.02 (1.00-1.03)	0.0282973	0.0143492	0.00789354	-0.00112211	0.0137584	1.01 (1.00-1.03)	0.0753319	0.00573017	0.019293	-0.0320841	0.0435444	1.01 (0.97-1.04)	0.767742	0.0157532	0.0116128	-0.00700799	0.0385143	1.02 (0.99-1.04)	0.181411	73.6903	47	0.00770508	73.6921	48	0.00998067	0.000148391	0.004475	0.973687
ADHD	GCST90001697	Relative count	Treg	Treg_Trait702	CD45RA- CD28- CD8br %T cell	0.364758	43	0.00658164	0.00261969	0.00144706	0.0117162	1.01 (1.00-1.01)	0.011992	0.002986	0.00314409	-0.00317643	0.00914843	1.00 (1.00-1.01)	0.342256	0.00432512	0.0048129	-0.00510816	0.114122	1.00 (0.99-1.01)	0.373961	0.00595191	0.00509377	-0.00403188	0.0159357	1.01 (1.00-1.02)	0.249208	0.00253968	0.00651898	-0.0102375	0.0153169	1.00 (0.99-1.02)	0.698862	56.1205	41	0.0580356	56.7497	42	0.0638833	0.00438628	0.00646982	0.501606
ADHD	GCST90001682	Relative count	Treg	Treg_Trait597	CD127- CD8br %T cell	0.376099	19	0.0437663	0.0176971	0.00908006	0.0784526	1.04 (1.01-1.08)	0.0133953	0.0468877	0.023552	0.000725752	0.0930496	1.05 (1.00-1.10)	0.0465012	0.0494532	0.0329941	-0.0152152	0.0781694	1.05 (0.98-1.12)	0.151246	0.0573096	0.0359493	-0.013151	0.12777	1.06 (0.99-1.14)	0.128304	0.0865384	0.0677157	-0.0461844	0.219261	1.09 (0.95-1.25)	0.218437	12.5293	17	0.767082	12.9575	18	0.794091	-0.00740456	0.0113153	0.521619
ADHD	GCST90001886	MFI	Treg	Blue.585.42.Treg.trait10	CD28 on CD39+ activated Treg	0.376099	20	0.0366552	0.0147727	0.00770068	0.0656097	1.04 (1.01-1.07)	0.0130912	0.0282885	0.0212382	-0.0133385	0.0699155	1.03 (0.99-1.07)	0.182873	0.0290578	0.0250569	-0.0200538	0.0280088	1.03 (0.98-1.08)	0.260549	0.0368668	0.0357339	-0.0331717	0.106905	1.04 (0.97-1.11)	0.315166	-0.0201864	0.0349949	-0.0887763	0.0484036	0.98 (0.92-1.05)	0.571193	15.6871	18	0.614377	18.8975	19	0.463432	0.0127994	0.00714347	0.0899994
ADHD	GCST90001947	MFI	Myeloid cell	Blue.780.60.MDSC.trait10	CD33 on CD33br HLA DR+ CD14dim	0.379078	47	0.0155551	0.00633162	0.00314512	0.0279651	1.02 (1.00-1.03)	0.0140207	0.0170207	0.0077957	0.00174117	0.0323003	1.02 (1.00-1.03)	0.02901	0.013321	0.00749377	-0.00136683	0.120651	1.01 (1.00-1.03)	0.0820803	0.00270297	0.0171996	-0.0310083	0.0364143	1.00 (0.97-1.04)	0.875812	0.0114187	0.0114313	-0.0109867	0.0338241	1.01 (0.99-1.03)	0.323187	70.6334	45	0.00866697	70.9323	46	0.0105758	0.00194684	0.0044618	0.664681
ADHD	GCST90001443	Relative count	B cell	BC_Trait65	CD20- %lymphocyte	0.380826	10	0.0622678	0.0261402	0.0110331	0.113503	1.06 (1.01-1.12)	0.0172154	0.0322927	0.0358031	-0.0378814	0.102467	1.03 (0.96-1.11)	0.367083	0.0133494	0.0547457	-0.0939522	0.0493227	1.01 (0.91-1.13)	0.812819	0.0114291	0.0541183	-0.0946427	0.117501	1.01 (0.91-1.12)	0.837446	0.0562063	0.068513	-0.0780792	0.190492	1.06 (0.92-1.21)	0.435763	9.49621	8	0.302179	9.50732	9	0.39182	0.00114993	0.011887	0.925314
ADHD	GCST90001454	Absolute count	cDC	DC_Trait532	CD62L- HLA DR++ monocyte AC	0.380826	14	-0.0496818	0.0207198	-0.0902925	-0.00907107	0.95 (0.91-0.99)	0.016494	-0.0412051	0.0284382	-0.0969439	0.0145337	0.96 (0.91-1.01)	0.147355	-0.0282657	0.0395859	-0.105854	0.037603	0.97 (0.90-1.05)	0.487829	-0.0201748	0.0457165	-0.109779	0.0694295	0.98 (0.90-1.07)	0.666245	-0.0377769	0.0488079	-0.133441	0.0578866	0.96 (0.88-1.06)	0.453915	9.74368	12	0.638436	9.81625	13	0.708887	-0.00227523	0.00844583	0.792205
ADHD	GCST90001624	Absolute count	TBNK	TB_Trait542	HLA DR+ CD4+ AC	0.380826	17	-0.0433543	0.0177617	-0.0781672	-0.00854128	0.96 (0.92-0.99)	0.0146515	-0.0325121	0.0265333	-0.0845174	0.0194933	0.97 (0.92-1.02)	0.220451	-0.0238469	0.031352	-0.0852969	0.0984797	0.98 (0.92-1.04)	0.457948	-0.0198833	0.0473049	-0.112601	0.0728343	0.98 (0.89-1.08)	0.679841	0.039293	0.0526533	-0.0639075	0.142494	1.04 (0.94-1.15)	0.467046	11.5667	15	0.711487	14.3469	16	0.572891	-0.0158834	0.00952597	0.116175
ADHD	GCST90001802	MFI	B cell	Bcells.trait565	CD27 on IgD- CD38-	0.380826	44	0.0281674	0.0117764	0.00508566	0.051249	1.03 (1.01-1.05)	0.0167636	0.0507681	0.0150417	0.0212864	0.0802498	1.05 (1.02-1.08)	0.000737717	0.0612938	0.0189724	0.0241078	-0.00174214	1.06 (1.02-1.10)	0.00237016	0.0496234	0.0281159	-0.00548364	0.10473	1.05 (0.99-1.11)	0.0846716	0.0812238	0.0284025	0.025555	0.136893	1.08 (1.03-1.15)	0.00657661	60.2561	42	0.0336036	66.2171	43	0.0130033	-0.0120246	0.00589913	0.0478409
ADHD	GCST90001834	MFI	cDC	Blue.530.30.cDC.trait4	CD62L on monocyte	0.380826	26	-0.0269351	0.0111264	-0.0487427	-0.00512738	0.97 (0.95-0.99)	0.0154851	-0.0400546	0.0167873	-0.0729578	-0.00715153	0.96 (0.93-0.99)	0.0170324	-0.0392693	0.0191465	-0.0767964	0.000291799	0.96 (0.93-1.00)	0.0508873	-0.0271206	0.0287088	-0.0833898	0.0291485	0.97 (0.92-1.03)	0.353863	-0.0716182	0.0242079	-0.119066	-0.0241707	0.93 (0.89-0.98)	0.00684796	22.1939	24	0.567695	26.4509	25	0.383862	0.0118325	0.00573492	0.0500677
ADHD	GCST90001989	MFI	Monocyte	mono.trait22	CD40 on CD14- CD16+ monocyte	0.380826	52	-0.0200363	0.00830198	-0.0363082	-0.00376444	0.98 (0.96-1.00)	0.0158028	-0.0207956	0.0111047	-0.0425609	0.000969576	0.98 (0.96-1.00)	0.0611115	-0.0194669	0.0100809	-0.0392255	0.0577463	0.98 (0.96-1.00)	0.0590437	-0.0206365	0.0208736	-0.0615487	0.0202757	0.98 (0.94-1.02)	0.327506	-0.0246837	0.0165264	-0.0570754	0.00770799	0.98 (0.94-1.01)	0.141566	71.0657	50	0.0266858	71.2169	51	0.0321884	0.00141902	0.00435007	0.745629
ADHD	GCST90001925	MFI	Treg	Blue.670.LP.Treg.trait12	CD127 on CD28+ DN (CD4-CD8-)	0.396921	13	-0.0528991	0.0224556	-0.096912	-0.00888616	0.95 (0.91-0.99)	0.0184868	-0.0390602	0.031127	-0.100069	0.0219486	0.96 (0.90-1.02)	0.209527	-0.0312412	0.0454018	-0.120229	0.0356864	0.97 (0.89-1.06)	0.504472	-0.0368068	0.0490964	-0.133036	0.0594222	0.96 (0.88-1.06)	0.467888	0.0274155	0.082889	-0.135047	0.189878	1.03 (0.87-1.21)	0.747048	8.24502	11	0.691201	9.25823	12	0.68073	-0.0131481	0.0130621	0.335764
ADHD	GCST90001786	MFI	B cell	Bcells.trait501	CD25 on IgD- CD27-	0.399433	15	-0.0553118	0.0236115	-0.10159	-0.00903328	0.95 (0.90-0.99)	0.0191509	-0.0507867	0.0289302	-0.10749	0.00591647	0.95 (0.90-1.01)	0.0791752	-0.0481435	0.0427704	-0.131973	0.11358	0.95 (0.88-1.04)	0.27925	-0.053851	0.0449006	-0.141856	0.0341542	0.95 (0.87-1.03)	0.250302	-0.13167	0.0709218	-0.270677	0.00733671	0.88 (0.76-1.01)	0.0861758	18.0249	13	0.156577	19.8278	14	0.135666	0.0137535	0.0120613	0.274736
ADHD	GCST90001413	Relative count	B cell	BC_Trait33	IgD- CD24- %B cell	0.401208	10	0.0532469	0.0228489	0.00846301	0.0980309	1.05 (1.01-1.10)	0.0197856	0.0409898	0.0303599	-0.0185156	0.100495	1.04 (0.98-1.11)	0.176974	0.0299323	0.0426772	-0.0537151	0.0472024	1.03 (0.95-1.12)	0.500808	0.0803891	0.0520889	-0.0217051	0.182483	1.08 (0.98-1.20)	0.157152	-0.0403164	0.0562002	-0.150469	0.0698359	0.96 (0.86-1.07)	0.493556	3.4563	8	0.902555	6.77679	9	0.660346	0.021569	0.0118367	0.105891
ADHD	GCST90001657	Absolute count	Treg	Treg_Trait509	CD28+ DN (CD4-CD8-) AC	0.404403	7	-0.0820642	0.0354164	-0.15148	-0.012648	0.92 (0.86-0.99)	0.0204971	-0.0657309	0.0478166	-0.159451	0.0279896	0.94 (0.85-1.03)	0.169241	-0.077567	0.0636579	-0.202337	0.0257105	0.93 (0.82-1.05)	0.268767	-0.0833434	0.0726338	-0.225706	0.0590187	0.92 (0.80-1.06)	0.294882	-0.0443914	0.143001	-0.324673	0.23589	0.96 (0.72-1.27)	0.768758	5.65807	5	0.340924	5.74247	6	0.452648	-0.00546001	0.0199932	0.795702
ADHD	GCST90001481	Relative count	Treg	f_Treg_Trait504	Resting Treg % CD4 Treg	0.414682	53	-0.0218839	0.00956114	-0.0406237	-0.00314407	0.98 (0.96-1.00)	0.0220888	-0.011533	0.0150907	-0.0411108	0.0180449	0.99 (0.96-1.02)	0.444723	-0.00767915	0.0170356	-0.0410688	-0.00222877	0.99 (0.96-1.03)	0.654028	-0.0513778	0.0286669	-0.107565	0.00480943	0.95 (0.90-1.00)	0.0789146	-0.0117513	0.0178373	-0.0467125	0.0232099	0.99 (0.95-1.02)	0.512987	56.0663	51	0.290657	56.5662	52	0.308452	-0.00295045	0.00437538	0.503146
ADHD	GCST90001981	MFI	Monocyte	mono.trait11	CD40 on CD14+ CD16+ monocyte	0.414682	45	-0.019994	0.00873972	-0.0371238	-0.00286412	0.98 (0.96-1.00)	0.0221542	-0.0222386	0.011494	-0.0447669	0.000289707	0.98 (0.96-1.00)	0.0530155	-0.0234316	0.0108178	-0.0446344	0.0307372	0.98 (0.96-1.00)	0.0357692	-0.0358041	0.0224397	-0.0797859	0.00817763	0.96 (0.92-1.01)	0.117743	-0.0216605	0.0167756	-0.0545406	0.0112196	0.98 (0.95-1.01)	0.203535	59.423	43	0.0489353	59.4419	44	0.0600179	0.000536784	0.00459251	0.907498
ADHD	GCST90001966	Morphological parameter	cDC	FSC.cDC.trait5	FSC-A on granulocyte	0.428375	18	-0.0378813	0.0167198	-0.0706521	-0.00511046	0.96 (0.93-0.99)	0.0234726	-0.0240984	0.0231057	-0.0693856	0.0211889	0.98 (0.93-1.02)	0.296966	-0.0275656	0.0297463	-0.0858684	0.057511	0.97 (0.92-1.03)	0.367058	-0.0569879	0.0381771	-0.131815	0.0178393	0.94 (0.88-1.02)	0.153836	-0.0763131	0.0450021	-0.164517	0.0118911	0.93 (0.85-1.01)	0.109298	17.8674	16	0.331721	18.8136	17	0.339336	0.00818007	0.00888644	0.370977
ADHD	GCST90001824	MFI	B cell	Bcells.trait780	IgD on IgD+ CD38br	0.444953	21	-0.0427998	0.0190938	-0.0802238	-0.00537587	0.96 (0.92-0.99)	0.0249905	-0.0294154	0.025271	-0.0789467	0.0201158	0.97 (0.92-1.02)	0.244425	-0.0172454	0.038141	-0.0920018	0.0407219	0.98 (0.91-1.06)	0.656029	-0.0339864	0.0446643	-0.121528	0.0535556	0.97 (0.89-1.06)	0.455577	-0.0168575	0.0471439	-0.10926	0.0755446	0.98 (0.90-1.08)	0.724602	25.6271	19	0.14092	26.1188	20	0.161924	-0.00510386	0.00845293	0.553119
ADHD	GCST90002003	MFI	Monocyte	mono.trait44	CCR2 on CD14- CD16-	0.456037	12	-0.0528215	0.0238088	-0.0994868	-0.00615632	0.95 (0.91-0.99)	0.0265158	-0.0409234	0.0309847	-0.101653	0.0198066	0.96 (0.90-1.02)	0.186581	-0.0375837	0.0399518	-0.115889	0.0233188	0.96 (0.89-1.04)	0.367045	-0.0307718	0.0480838	-0.125016	0.0634725	0.97 (0.88-1.07)	0.5353	-0.120452	0.0592211	-0.236525	-0.00437874	0.89 (0.79-1.00)	0.0693466	5.30272	10	0.870061	6.85832	11	0.810439	0.014487	0.0116153	0.24073
ADHD	GCST90002102	MFI	Treg	Violet.450.50.Treg.trait2	CD45RA on resting Treg	0.456037	39	-0.021654	0.00978263	-0.0408279	-0.00248	0.98 (0.96-1.00)	0.0268624	-0.0130199	0.014402	-0.0412479	0.0152081	0.99 (0.96-1.02)	0.36598	-0.0138696	0.0189737	-0.0510581	0.0935247	0.99 (0.95-1.02)	0.469267	-0.0178852	0.0263756	-0.0695815	0.033811	0.98 (0.93-1.03)	0.501819	-0.0259962	0.0187728	-0.0627909	0.0107984	0.97 (0.94-1.01)	0.174413	38.7738	37	0.389629	38.8515	38	0.431177	0.00124108	0.00455807	0.786919
ADHD	GCST90001523	Absolute count	Myeloid cell	MDSC_Trait23	CD33- HLA DR+ AC	0.477041	14	0.0326615	0.0149354	0.00338815	0.0619349	1.03 (1.00-1.06)	0.0287532	0.0270568	0.0212839	-0.0146597	0.0687733	1.03 (0.99-1.07)	0.203646	0.025574	0.0346687	-0.0423766	0.0560219	1.03 (0.96-1.10)	0.473821	0.0220167	0.0386264	-0.053691	0.0977244	1.02 (0.95-1.10)	0.578402	0.00698077	0.042402	-0.0761271	0.0900887	1.01 (0.93-1.09)	0.871973	12.9807	12	0.370448	13.4367	13	0.414677	0.00654282	0.0100772	0.528397
ADHD	GCST90001493	Relative count	Treg	f_Treg_Trait516	Secreting Treg % CD4 Treg	0.481713	40	0.022371	0.0102951	0.00219255	0.0425495	1.02 (1.00-1.04)	0.0297826	0.0137404	0.0148505	-0.0153665	0.0428474	1.01 (0.98-1.04)	0.354835	0.0167441	0.0200397	-0.0225337	0.0537966	1.02 (0.98-1.06)	0.4085	0.0403612	0.0286156	-0.0157253	0.0964477	1.04 (0.98-1.10)	0.16633	0.0221384	0.0186139	-0.0143448	0.0586216	1.02 (0.99-1.06)	0.241681	48.2866	38	0.122487	48.2869	39	0.14635	6.6e-05	0.00437193	0.98804
ADHD	GCST90001641	Relative count	TBNK	TB_Trait562	CD3- lymphocyte %leukocyte	0.481713	14	-0.0538084	0.0248488	-0.102512	-0.00510477	0.95 (0.90-0.99)	0.0303545	-0.0616653	0.0330475	-0.126438	0.0031077	0.94 (0.88-1.00)	0.0620466	-0.0527607	0.054366	-0.159318	0.0459708	0.95 (0.85-1.06)	0.349522	-0.086926	0.0595841	-0.203711	0.0298588	0.92 (0.82-1.03)	0.168335	-0.120377	0.0708491	-0.259241	0.0184876	0.89 (0.77-1.02)	0.115061	14.3227	12	0.280578	15.5241	13	0.275787	0.0118568	0.0118181	0.33553
ADHD	GCST90001502	Relative count	Treg	f_Treg_Trait528	Activated & secreting Treg %CD4 Treg	0.486353	53	0.0209968	0.00982806	0.00173382	0.0402598	1.02 (1.00-1.04)	0.0326456	0.0124954	0.0144782	-0.015882	0.0408727	1.01 (0.98-1.04)	0.388113	0.00986883	0.0184194	-0.0262331	0.0735738	1.01 (0.97-1.05)	0.594391	0.0464064	0.0302586	-0.0129005	0.105713	1.05 (0.99-1.11)	0.131176	0.0147172	0.0189556	-0.0224358	0.0518701	1.01 (0.98-1.05)	0.441097	57.7772	51	0.239224	57.9483	52	0.265249	0.00182549	0.00469747	0.699182
ADHD	GCST90001798	MFI	B cell	Bcells.trait537	CD27 on CD24+ CD27+	0.486353	57	0.0212289	0.00987347	0.00187688	0.0405809	1.02 (1.00-1.04)	0.0315478	0.0424404	0.0129985	0.0169634	0.0679173	1.04 (1.02-1.07)	0.00109452	0.0452314	0.0144604	0.016889	0.00863725	1.05 (1.02-1.08)	0.00279243	0.0452314	0.026414	-0.00653996	0.0970028	1.05 (0.99-1.10)	0.0923548	0.0507902	0.0219963	0.00767742	0.093903	1.05 (1.01-1.10)	0.0247244	79.9995	55	0.0154973	83.2715	56	0.0104786	-0.0079743	0.00531683	0.13938
ADHD	GCST90002086	Morphological parameter	TBNK	SSC.TBNK.trait9	SSC-A on HLA DR+ CD8br	0.486353	14	-0.0465175	0.0217299	-0.0891081	-0.00392699	0.95 (0.91-1.00)	0.0322967	-0.0642507	0.0293241	-0.121726	-0.00677539	0.94 (0.89-0.99)	0.0284481	-0.0725404	0.0414172	-0.153718	0.0648336	0.93 (0.86-1.01)	0.103409	-0.07154	0.0442388	-0.158248	0.015168	0.93 (0.85-1.02)	0.129846	0.0260342	0.0770944	-0.125071	0.177139	1.03 (0.88-1.19)	0.741429	12.3029	12	0.421667	13.2895	13	0.425704	-0.0118242	0.0120536	0.345973
ADHD	GCST90001494	Relative count	Treg	f_Treg_Trait517	Secreting Treg %CD4	0.500466	22	0.0301311	0.0143951	0.00191679	0.0583455	1.03 (1.00-1.06)	0.0363352	0.0230623	0.0189417	-0.0140633	0.060188	1.02 (0.99-1.06)	0.223397	0.0192333	0.0232654	-0.0263669	0.0091823	1.02 (0.97-1.07)	0.417707	0.0224216	0.0335617	-0.0433593	0.0882025	1.02 (0.96-1.09)	0.511364	0.02328	0.0278955	-0.0313952	0.0779551	1.02 (0.97-1.08)	0.413833	26.9802	20	0.135821	27.093	21	0.167796	0.00175494	0.00606971	0.775457
ADHD	GCST90001666	Absolute count	Treg	Treg_Trait579	CD28+ CD45RA+ CD8dim AC	0.500466	27	-0.0306528	0.0145881	-0.0592455	-0.00206011	0.97 (0.94-1.00)	0.0356218	-0.0366959	0.0195411	-0.0749964	0.00160457	0.96 (0.93-1.00)	0.0603966	-0.0395851	0.0248813	-0.0883525	0.0266808	0.96 (0.92-1.01)	0.123706	-0.0289992	0.0357349	-0.0990397	0.0410413	0.97 (0.91-1.04)	0.424441	-0.0597418	0.028239	-0.11509	-0.00439341	0.94 (0.89-1.00)	0.0445165	28.4737	25	0.286512	30.1123	26	0.262985	0.00686218	0.00572111	0.241598
ADHD	GCST90001907	MFI	Maturation stages of T cell	Blue.670.LP.MT.trait1	CCR7 on naive CD4+	0.500466	15	-0.0330141	0.0157426	-0.0638697	-0.00215858	0.97 (0.94-1.00)	0.0359832	-0.0280648	0.0208867	-0.0690027	0.0128731	0.97 (0.93-1.01)	0.179055	-0.0294374	0.0286317	-0.0855557	0.0316022	0.97 (0.92-1.03)	0.321321	-0.0279377	0.0339388	-0.0944578	0.0385823	0.97 (0.91-1.04)	0.424207	-0.0516421	0.0335322	-0.117365	0.014081	0.95 (0.89-1.01)	0.147523	6.25905	13	0.936214	6.65491	14	0.947198	0.00498811	0.00792804	0.540135
ADHD	GCST90002098	MFI	Maturation stages of T cell	Violet.450.50.MT.trait1	CD45RA on naive CD4+	0.500466	77	-0.0158138	0.0075154	-0.030544	-0.00108365	0.98 (0.97-1.00)	0.0353618	-0.0153464	0.0109073	-0.0367247	0.00603192	0.98 (0.96-1.01)	0.159433	-0.00572944	0.0190468	-0.0430611	0.055357	0.99 (0.96-1.03)	0.764381	-0.00572944	0.0239264	-0.0526252	0.0411663	0.99 (0.95-1.04)	0.811393	-0.0349985	0.0154057	-0.0651938	-0.00480325	0.97 (0.94-1.00)	0.0259673	91.6476	75	0.0928303	94.1241	76	0.0777635	0.0054748	0.00384576	0.158711
ADHD	GCST90001455	Relative count	cDC	DC_Trait533	CD62L- HLA DR++ monocyte %monocyte	0.508101	9	-0.0466367	0.0230515	-0.0918176	-0.00145573	0.95 (0.91-1.00)	0.0430576	-0.0308614	0.0328782	-0.0953026	0.0335799	0.97 (0.91-1.03)	0.347906	-0.0280685	0.042564	-0.111494	0.0414068	0.97 (0.89-1.06)	0.528134	-0.00372428	0.0534153	-0.108418	0.10097	1.00 (0.90-1.11)	0.946125	-0.0611136	0.0658188	-0.190119	0.0678913	0.94 (0.83-1.07)	0.384042	7.44365	7	0.384192	7.50281	8	0.483477	0.00318708	0.0135119	0.820285
ADHD	GCST90001507	Absolute count	Treg	f_Treg_Trait536	CD25hi CD45RA+ CD4 not Treg AC	0.508101	25	-0.0281683	0.0136089	-0.0548418	-0.00149474	0.97 (0.95-1.00)	0.0384678	-0.0118417	0.0191316	-0.0493396	0.0256562	0.99 (0.95-1.03)	0.535943	-0.00428339	0.0233113	-0.0499735	0.0326582	1.00 (0.95-1.04)	0.855755	0.00620262	0.0333273	-0.0591189	0.0715241	1.01 (0.94-1.07)	0.853921	-0.0372363	0.0305167	-0.097049	0.0225764	0.96 (0.91-1.02)	0.234755	26.2708	23	0.288248	26.3979	24	0.333288	0.00255507	0.0076594	0.741714
ADHD	GCST90001525	Absolute count	Myeloid cell	MDSC_Trait25	CD33dim HLA DR+ CD11b+ AC	0.508101	16	-0.0297515	0.0144816	-0.0581354	-0.00136754	0.97 (0.94-1.00)	0.0399338	-0.0278443	0.0194723	-0.06601	0.0103213	0.97 (0.94-1.01)	0.152732	-0.0220765	0.0279259	-0.0768112	0.124032	0.98 (0.93-1.03)	0.441533	-0.0318894	0.0316052	-0.0938356	0.0300569	0.97 (0.91-1.03)	0.32898	0.020877	0.0396564	-0.0568495	0.0986035	1.02 (0.94-1.10)	0.606818	14.2306	14	0.432676	16.1264	15	0.373702	-0.0120244	0.00880476	0.193582
ADHD	GCST90001611	Relative count	TBNK	TB_Trait523	CD4+ CD8dim %leukocyte	0.508101	32	0.0310176	0.0151048	0.00141223	0.060623	1.03 (1.00-1.06)	0.0400246	0.042886	0.020943	0.00183774	0.0839343	1.04 (1.00-1.09)	0.0405845	0.0655831	0.029821	0.00713393	0.00251586	1.07 (1.01-1.13)	0.0354488	0.0766454	0.0453499	-0.0122403	0.165531	1.08 (0.99-1.18)	0.101044	0.0443517	0.0478326	-0.0494003	0.138104	1.05 (0.95-1.15)	0.361209	45.0961	30	0.0378146	45.2262	31	0.0475855	-0.00242392	0.00823641	0.770561
ADHD	GCST90001823	MFI	B cell	Bcells.trait779	IgD on IgD+ CD38- unsw mem	0.508101	29	-0.0245593	0.0121266	-0.0483275	-0.000791019	0.98 (0.95-1.00)	0.0428438	-0.0396483	0.0169277	-0.0728265	-0.00647003	0.96 (0.93-0.99)	0.0191696	-0.0509539	0.0272805	-0.104424	0.00885941	0.95 (0.90-1.00)	0.0722927	-0.0597223	0.0316019	-0.121662	0.00221741	0.94 (0.89-1.00)	0.0691745	-0.00562508	0.0790357	-0.160535	0.149285	0.99 (0.85-1.16)	0.943786	21.7778	27	0.748581	21.8366	28	0.7888	-0.0037926	0.0156438	0.810275
ADHD	GCST90001848	MFI	TBNK	Blue.530.30.TBNK.trait5	CD3 on NKT	0.508101	14	-0.0393248	0.0191983	-0.0769535	-0.00169604	0.96 (0.93-1.00)	0.0405264	-0.0546728	0.0255261	-0.104704	-0.0046416	0.95 (0.90-1.00)	0.0322066	-0.0582244	0.0342265	-0.125308	0.0822593	0.94 (0.88-1.01)	0.112695	-0.0563508	0.0397859	-0.134331	0.0216295	0.95 (0.87-1.02)	0.180186	-0.0558961	0.0421218	-0.138455	0.0266626	0.95 (0.87-1.03)	0.209202	4.72036	12	0.966673	4.91572	13	0.977002	0.00373991	0.00846147	0.666354
ADHD	GCST90001852	MFI	Treg	Blue.530.30.Treg.trait10	CD3 on CD39+ resting Treg	0.508101	12	0.0360855	0.0176092	0.00157149	0.0705995	1.04 (1.00-1.07)	0.0404384	0.0298122	0.025259	-0.0196954	0.0793198	1.03 (0.98-1.08)	0.237897	0.0301898	0.0265661	-0.0218797	0.0361403	1.03 (0.98-1.09)	0.279939	0.0273672	0.0393452	-0.0497494	0.104484	1.03 (0.95-1.11)	0.501132	-0.00523561	0.048436	-0.10017	0.089699	0.99 (0.90-1.09)	0.91606	9.76147	10	0.461664	10.6001	11	0.477347	0.00951864	0.0103941	0.381341
ADHD	GCST90001900	MFI	Treg	Blue.585.42.Treg.trait7	CD28 on resting Treg	0.508101	31	0.0223688	0.0110615	0.000688231	0.0440494	1.02 (1.00-1.05)	0.0431538	0.00692708	0.0138606	-0.0202396	0.0340938	1.01 (0.98-1.03)	0.617238	0.00814074	0.0142855	-0.0198588	0.0577857	1.01 (0.98-1.04)	0.573015	0.00929948	0.0213058	-0.0324598	0.0510588	1.01 (0.97-1.05)	0.665616	-0.0156001	0.0224297	-0.0595624	0.0283622	0.98 (0.94-1.03)	0.492273	36.7147	29	0.153663	41.385	30	0.0807057	0.0112867	0.00587646	0.0646563
ADHD	GCST90001918	MFI	TBNK	Blue.670.LP.TBNK.trait6	CD45 on HLA DR+ T cell	0.508101	10	-0.0479394	0.0234987	-0.0939969	-0.00188189	0.95 (0.91-1.00)	0.0413419	-0.0129945	0.0303276	-0.0724367	0.0464476	0.99 (0.93-1.05)	0.668308	-0.0143445	0.0368011	-0.0864746	-0.00184641	0.99 (0.92-1.06)	0.70576	-0.0169336	0.0406603	-0.0966278	0.0627606	0.98 (0.91-1.06)	0.686826	-0.0204426	0.0792989	-0.175868	0.134983	0.98 (0.84-1.14)	0.803075	9.00811	8	0.341612	9.15807	9	0.422813	-0.00521366	0.0142866	0.724621
ADHD	GCST90001875	MFI	Maturation stages of T cell	HVEM1000_150630.trait2	HVEM on CD4+	0.508832	16	-0.0241776	0.0120258	-0.0477481	-0.000607041	0.98 (0.95-1.00)	0.0443806	-0.0269554	0.0167208	-0.059728	0.00581732	0.97 (0.94-1.01)	0.106942	-0.05559	0.0274202	-0.109334	0.0447184	0.95 (0.90-1.00)	0.0607814	-0.0572842	0.0295325	-0.115168	0.000599597	0.94 (0.89-1.00)	0.0714587	-0.0264921	0.0390632	-0.103056	0.0500718	0.97 (0.90-1.05)	0.50871	11.1887	14	0.671155	11.1925	15	0.73883	0.000672785	0.0108036	0.951225
ADHD	GCST90001892	MFI	Treg	Blue.585.42.Treg.trait19	CD28 on CD39+ CD4+	0.508832	47	0.0170833	0.00850628	0.00041097	0.0337556	1.02 (1.00-1.03)	0.04461	0.0158608	0.0140515	-0.0116802	0.0434017	1.02 (0.99-1.04)	0.258999	0.0175202	0.0138766	-0.00967794	0.000625139	1.02 (0.99-1.05)	0.213106	0.0562725	0.0256376	0.00602282	0.106522	1.06 (1.01-1.11)	0.0332547	0.0117666	0.020102	-0.0276332	0.0511664	1.01 (0.97-1.05)	0.561239	46.9549	45	0.392331	47.0442	46	0.429559	0.00138916	0.00474837	0.771207
ADHD	GCST90001695	Absolute count	Treg	Treg_Trait700	CD45RA- CD28- CD8br AC	0.523129	69	0.000172475	8.69e-05	2.05e-06	0.000342894	1.00 (1.00-1.00)	0.0472966	0.000180374	0.000121642	-5.8e-05	0.000418791	1.00 (1.00-1.00)	0.13812	0.000242081	0.000195438	-0.000140977	0.0794879	1.00 (1.00-1.00)	0.21973	0.000218503	0.000250332	-0.000272148	0.000709153	1.00 (1.00-1.00)	0.385816	-0.000149878	0.000182407	-0.000507397	0.000207641	1.00 (1.00-1.00)	0.414181	75.0009	67	0.23499	79.4694	68	0.161205	0.00877736	0.00439317	0.0497831
ADHD	GCST90001805	MFI	B cell	Bcells.trait570	CD27 on memory B cell	0.523129	38	0.0271062	0.013649	0.000354039	0.0538583	1.03 (1.00-1.06)	0.0470401	0.0523694	0.0147983	0.0233648	0.081374	1.05 (1.02-1.08)	0.000401824	0.0484326	0.0158445	0.0173773	0.120185	1.05 (1.02-1.08)	0.0041398	0.0395481	0.0283185	-0.0159562	0.0950523	1.04 (0.98-1.10)	0.170872	0.0638369	0.0321446	0.000833429	0.12684	1.07 (1.00-1.14)	0.054697	66.1343	36	0.0016156	69.0505	37	0.00107979	-0.00872129	0.00692203	0.2158
ADHD	GCST90001610	Relative count	TBNK	TB_Trait522	CD4+ CD8dim %lymphocyte	0.530449	37	0.0274053	0.0140748	-0.000181367	0.054992	1.03 (1.00-1.06)	0.0515211	0.0399262	0.0188901	0.00290156	0.0769509	1.04 (1.00-1.08)	0.0345493	0.0633819	0.0289811	0.00657901	0.107344	1.07 (1.01-1.13)	0.0353208	0.0732167	0.0419005	-0.00890837	0.155342	1.08 (0.99-1.17)	0.0890958	0.0658379	0.0434738	-0.0193707	0.151047	1.07 (0.98-1.16)	0.138897	53.0624	35	0.0257574	54.3865	36	0.0252676	-0.00719103	0.00769458	0.35642
ADHD	GCST90001651	Absolute count	TBNK	TB_Trait575	Granulocyte AC	0.530449	19	-0.0397157	0.0201849	-0.0792781	-0.00015341	0.96 (0.92-1.00)	0.049114	-0.035329	0.0279452	-0.0901016	0.0194437	0.97 (0.91-1.02)	0.206151	-0.000410326	0.0549768	-0.108165	0.0896824	1.00 (0.90-1.11)	0.994127	-0.0177615	0.0544933	-0.124568	0.0890453	0.98 (0.88-1.09)	0.748229	-0.0682128	0.0474677	-0.16125	0.0248238	0.93 (0.85-1.03)	0.168858	21.3751	17	0.209961	21.9322	18	0.235009	0.00536448	0.00805894	0.514563
ADHD	GCST90001806	MFI	B cell	Bcells.trait571	CD27 on unsw mem	0.530449	53	0.0231915	0.0118401	-1.52e-05	0.0463981	1.02 (1.00-1.05)	0.0501459	0.0493897	0.0147454	0.0204887	0.0782907	1.05 (1.02-1.08)	0.000809579	0.0567525	0.016801	0.0238226	0.076743	1.06 (1.02-1.09)	0.00139007	0.0567525	0.0298727	-0.00179804	0.115303	1.06 (1.00-1.12)	0.0630101	0.0764099	0.029063	0.0194464	0.133373	1.08 (1.02-1.14)	0.0112862	85.3116	51	0.00184059	91.965	52	0.000530306	-0.0125547	0.00629511	0.0514716
ADHD	GCST90001893	MFI	Treg	Blue.585.42.Treg.trait2	CD28 on CD28+ CD45RA- CD8br	0.530449	22	0.0266036	0.0135438	5.77e-05	0.0531496	1.03 (1.00-1.05)	0.0495	0.0282969	0.02078	-0.0124318	0.0690256	1.03 (0.99-1.07)	0.17328	0.0297223	0.0239901	-0.0172984	0.134315	1.03 (0.98-1.08)	0.229038	0.0531476	0.0344823	-0.0144377	0.120733	1.05 (0.99-1.13)	0.138178	0.0184262	0.0325934	-0.0454568	0.0823092	1.02 (0.96-1.09)	0.578132	12.1327	20	0.911434	12.2088	21	0.93381	0.00196458	0.00712234	0.785506
ADHD	GCST90001906	MFI	cDC	Blue.670.LP.cDC.trait4	CD86 on granulocyte	0.530449	14	0.0382571	0.0196541	-0.000264823	0.0767791	1.04 (1.00-1.08)	0.0515916	0.0383256	0.0288662	-0.0182522	0.0949034	1.04 (0.98-1.10)	0.184279	0.0390848	0.0485871	-0.0561459	0.086128	1.04 (0.95-1.14)	0.435615	-0.0342535	0.0540948	-0.140279	0.0717723	0.97 (0.87-1.07)	0.537576	0.0400701	0.069822	-0.0967811	0.176921	1.04 (0.91-1.19)	0.576642	12.8881	12	0.377227	12.8889	13	0.456431	-0.000343672	0.0126603	0.97879
ADHD	GCST90001800	MFI	B cell	Bcells.trait561	CD27 on IgD+ CD24+	0.551991	55	0.0201779	0.0104913	-0.00038508	0.0407409	1.02 (1.00-1.04)	0.054443	0.047928	0.0132542	0.0219498	0.0739061	1.05 (1.02-1.08)	0.00029911	0.0560912	0.0153249	0.0260545	0.0132912	1.06 (1.03-1.09)	0.000573905	0.0433176	0.0301111	-0.0157002	0.102335	1.04 (0.98-1.11)	0.156037	0.0520157	0.0240231	0.00493038	0.099101	1.05 (1.00-1.10)	0.0348915	72.4077	53	0.0394314	75.3582	54	0.0289924	-0.00723566	0.00492365	0.147589
ADHD	GCST90001401	Absolute count	B cell	BC_Trait20	IgD- CD27- AC	0.560921	20	-0.0416943	0.0223258	-0.0854528	0.00206427	0.96 (0.92-1.00)	0.0618264	-0.0511093	0.0273929	-0.104799	0.00258084	0.95 (0.90-1.00)	0.0620715	-0.0743131	0.0446961	-0.161917	0.0855534	0.93 (0.85-1.01)	0.112796	-0.0138201	0.0572986	-0.126125	0.0984852	0.99 (0.88-1.10)	0.811988	-0.0672847	0.0609561	-0.186759	0.0521893	0.93 (0.83-1.05)	0.284209	30.2823	18	0.0347905	30.6271	19	0.0443404	0.00523669	0.0115676	0.656172
ADHD	GCST90001451	Relative count	cDC	DC_Trait527	CD62L- monocyte %monocyte	0.560921	17	0.031486	0.0166915	-0.0012294	0.0642013	1.03 (1.00-1.07)	0.0592484	0.0303373	0.0208114	-0.0104531	0.0711277	1.03 (0.99-1.07)	0.144917	0.0322487	0.0271963	-0.0210559	0.0259097	1.03 (0.98-1.09)	0.253022	0.0248458	0.0340229	-0.0418392	0.0915307	1.03 (0.96-1.10)	0.475786	0.0366111	0.0457368	-0.0530331	0.126255	1.04 (0.95-1.13)	0.435932	21.7095	15	0.115649	21.7307	16	0.152101	-0.00121019	0.0100041	0.905321
ADHD	GCST90001596	Absolute count	TBNK	TB_ry_Trait524	CD8dim AC	0.560921	18	-0.035937	0.019221	-0.0736102	0.00173625	0.96 (0.93-1.00)	0.0615297	-0.0380961	0.0259419	-0.0889423	0.01275	0.96 (0.91-1.01)	0.141964	-0.0498874	0.038672	-0.125684	0.0636932	0.95 (0.88-1.03)	0.214319	-0.0401184	0.0449755	-0.12827	0.0480336	0.96 (0.88-1.05)	0.384842	-0.0154708	0.0398822	-0.0936399	0.0626983	0.98 (0.91-1.06)	0.703193	18.979	16	0.269753	19.3909	17	0.306564	-0.00492895	0.00836489	0.563927
ADHD	GCST90001607	Relative count	TBNK	TB_Trait517	CD8br %leukocyte	0.560921	24	0.028537	0.0153047	-0.00146025	0.0585342	1.03 (1.00-1.06)	0.0622392	0.00849526	0.0214787	-0.0336029	0.0505934	1.01 (0.97-1.05)	0.692458	0.00813982	0.0283436	-0.0474136	0.0403285	1.01 (0.95-1.07)	0.776543	0.038554	0.038858	-0.0376076	0.114716	1.04 (0.96-1.12)	0.331435	0.0474916	0.0501432	-0.050789	0.145772	1.05 (0.95-1.16)	0.353866	23.6257	22	0.367149	23.7956	23	0.415198	-0.00348284	0.00875683	0.694664
ADHD	GCST90001795	MFI	B cell	Bcells.trait512	CD25 on transitional	0.560921	17	-0.0434882	0.0232255	-0.0890101	0.0020337	0.96 (0.91-1.00)	0.0611462	-0.0342803	0.0282219	-0.0895952	0.0210346	0.97 (0.91-1.02)	0.224491	-0.0387217	0.0403317	-0.117772	0.0705896	0.96 (0.89-1.04)	0.3513	-0.0429513	0.046185	-0.133474	0.0475713	0.96 (0.88-1.05)	0.366199	-0.00658857	0.0620185	-0.128145	0.114968	0.99 (0.88-1.12)	0.916803	20.4596	15	0.155001	21.0247	16	0.177562	-0.00682833	0.0106084	0.529509
ADHD	GCST90001808	MFI	B cell	Bcells.trait574	CD27 on sw mem	0.560921	58	0.018225	0.00974053	-0.000866409	0.0373165	1.02 (1.00-1.04)	0.061338	0.0386336	0.0120299	0.015055	0.0622122	1.04 (1.02-1.06)	0.0013206	0.0433295	0.0139082	0.0160695	0.0952528	1.04 (1.02-1.07)	0.00287462	0.0366727	0.0243931	-0.0111378	0.0844831	1.04 (0.99-1.09)	0.138256	0.0854168	0.0200075	0.0462022	0.124631	1.09 (1.05-1.13)	7.65e-05	70.3007	56	0.0946497	87.8468	57	0.00541077	-0.0181747	0.00486142	0.000436598
ADHD	GCST90001835	MFI	cDC	Blue.530.30.cDC.trait5	CD62L on granulocyte	0.560921	7	-0.0580731	0.0304065	-0.11767	0.0015237	0.94 (0.89-1.00)	0.0561475	-0.0316009	0.039075	-0.108188	0.044986	0.97 (0.90-1.05)	0.418673	-0.016299	0.0569142	-0.127851	0.102753	0.98 (0.88-1.10)	0.78422	-0.0153406	0.0574013	-0.127847	0.0971659	0.98 (0.88-1.10)	0.798224	0.00486692	0.100627	-0.192363	0.202096	1.00 (0.83-1.22)	0.963297	6.55159	5	0.256181	7.12167	6	0.309741	-0.0110959	0.0168221	0.538674
ADHD	GCST90001850	MFI	TBNK	Blue.530.30.TBNK.trait7	CD3 on HLA DR+ CD8br	0.560921	17	0.0418974	0.0221173	-0.00145246	0.0852472	1.04 (1.00-1.09)	0.0581814	0.041951	0.0219367	-0.00104496	0.084947	1.04 (1.00-1.09)	0.0558294	0.0498765	0.0269778	-0.00300003	0.188941	1.05 (1.00-1.11)	0.0830523	0.0388857	0.0372431	-0.0341107	0.111882	1.04 (0.97-1.12)	0.311956	0.0179419	0.0552344	-0.0903175	0.126201	1.02 (0.91-1.13)	0.749795	38.3466	15	0.000801731	38.9249	16	0.00111508	0.00579395	0.0121818	0.641196
ADHD	GCST90002059	MFI	TBNK	Red.780.60.TBNK.trait2	CD8 on NKT	0.560921	15	0.0360997	0.0191066	-0.00134933	0.0735487	1.04 (1.00-1.08)	0.058841	0.047331	0.0262458	-0.0041108	0.0987728	1.05 (1.00-1.10)	0.0713296	0.0839324	0.0535758	-0.0210762	0.122858	1.09 (0.98-1.21)	0.139524	-0.00491482	0.0471431	-0.0973153	0.0874856	1.00 (0.91-1.09)	0.918447	0.0115616	0.0507955	-0.0879975	0.111121	1.01 (0.92-1.12)	0.82349	9.75672	13	0.713697	10.0285	14	0.760093	0.00483798	0.00927942	0.610878
ADHD	GCST90001535	Relative count	Maturation stages of T cell	MT_ry_Trait515	CD45RA- CD4+ %CD4+	0.567321	22	0.030877	0.0166535	-0.00176379	0.0635178	1.03 (1.00-1.07)	0.0637265	0.0246692	0.025033	-0.0243954	0.0737338	1.02 (0.98-1.08)	0.324394	0.0379417	0.0433248	-0.0469749	0.0405882	1.04 (0.95-1.13)	0.391073	-0.0208457	0.0468243	-0.112621	0.0709299	0.98 (0.89-1.07)	0.660737	0.0599071	0.0409156	-0.0202875	0.140102	1.06 (0.98-1.15)	0.158692	19.6802	20	0.478086	20.2836	21	0.503367	-0.00528288	0.00680113	0.446388
ADHD	GCST90001773	MFI	B cell	Bcells.trait450	CD24 on sw mem	0.568702	29	0.0301621	0.0163725	-0.00192799	0.0622522	1.03 (1.00-1.06)	0.0654397	0.0100606	0.0179282	-0.0250786	0.0451999	1.01 (0.98-1.05)	0.574686	-0.00222181	0.0218418	-0.0450318	0.0129122	1.00 (0.96-1.04)	0.919702	0.00264186	0.0309773	-0.0580737	0.0633574	1.00 (0.94-1.07)	0.932643	-0.00828998	0.0327743	-0.0725277	0.0559477	0.99 (0.93-1.06)	0.802229	49.8405	27	0.00474772	53.1947	28	0.00278581	0.00872851	0.00647517	0.188861
ADHD	GCST90001791	MFI	B cell	Bcells.trait508	CD25 on naive-mature B cell	0.568702	26	-0.0235813	0.0127873	-0.0486445	0.00148191	0.98 (0.95-1.00)	0.0651669	-0.0274636	0.0178948	-0.0625374	0.00761023	0.97 (0.94-1.01)	0.124852	-0.0398058	0.0268969	-0.0925238	0.110663	0.96 (0.91-1.01)	0.151382	-0.0308334	0.0299107	-0.0894583	0.0277915	0.97 (0.91-1.03)	0.312482	-0.0257098	0.0289543	-0.0824603	0.0310406	0.97 (0.92-1.03)	0.383383	25.7449	24	0.366236	25.7522	25	0.420918	0.000455234	0.00552796	0.93505
ADHD	GCST90001476	Relative count	TBNK	f_MONO_Trait504	HLA DR++ monocyte %leukocyte	0.570354	12	0.0458124	0.0250614	-0.00330792	0.0949326	1.05 (1.00-1.10)	0.0675485	0.0355504	0.029168	-0.0216188	0.0927197	1.04 (0.98-1.10)	0.222913	0.0216036	0.0454384	-0.0674557	0.0488777	1.02 (0.93-1.12)	0.643769	0.130779	0.0583274	0.0164575	0.245101	1.14 (1.02-1.28)	0.0465251	0.0754726	0.114761	-0.149459	0.300404	1.08 (0.86-1.35)	0.52561	15.9528	10	0.100991	16.0652	11	0.138726	-0.00541517	0.0203993	0.796048
ADHD	GCST90001650	Relative count	TBNK	TB_Trait571	HLA DR+ NK %CD3- lymphocyte	0.570354	43	0.0187028	0.0102471	-0.0013815	0.0387871	1.02 (1.00-1.04)	0.0679737	0.0133574	0.0139828	-0.0140488	0.0407637	1.01 (0.99-1.04)	0.339437	0.0205708	0.0144423	-0.00773613	-0.000741869	1.02 (0.99-1.05)	0.161736	0.0386732	0.0277003	-0.0156194	0.0929657	1.04 (0.98-1.10)	0.170011	0.0229647	0.0220722	-0.0202969	0.0662263	1.02 (0.98-1.07)	0.304235	56.2194	41	0.0570136	56.285	42	0.0692592	-0.0010425	0.00476667	0.827964
ADHD	GCST90001985	MFI	Monocyte	mono.trait17	CD40 on monocytes	0.570354	37	-0.0173859	0.00947344	-0.0359539	0.001182	0.98 (0.96-1.00)	0.0664716	-0.0214061	0.0114588	-0.0438654	0.00105314	0.98 (0.96-1.00)	0.0617491	-0.0203172	0.00998739	-0.0398924	0.0496885	0.98 (0.96-1.00)	0.0493414	-0.029664	0.0229531	-0.0746521	0.0153241	0.97 (0.93-1.02)	0.204462	-0.0180627	0.018141	-0.053619	0.0174936	0.98 (0.95-1.02)	0.326237	53.6844	35	0.0225633	53.6874	36	0.0292209	0.000232131	0.00527798	0.96517
ADHD	GCST90001501	Absolute count	Treg	f_Treg_Trait527	Activated & secreting Treg AC	0.594564	6	-0.0447536	0.0248467	-0.0934531	0.00394599	0.96 (0.91-1.00)	0.0716735	-0.0262454	0.0324134	-0.0897757	0.0372848	0.97 (0.91-1.04)	0.418107	-0.0198642	0.0354861	-0.0894169	0.136869	0.98 (0.91-1.05)	0.599782	-0.0167623	0.0406151	-0.0963679	0.0628434	0.98 (0.91-1.06)	0.69692	-0.0167965	0.0525625	-0.119819	0.0862261	0.98 (0.89-1.09)	0.765301	4.33359	4	0.362737	4.73799	5	0.448686	-0.0081685	0.0133702	0.574245
ADHD	GCST90001740	MFI	B cell	Bcells.trait331	CD19 on sw mem	0.59694	16	0.0359699	0.0202443	-0.00370882	0.0756487	1.04 (1.00-1.08)	0.0756017	0.0509337	0.0265057	-0.00101758	0.102885	1.05 (1.00-1.11)	0.054655	0.0552406	0.0416472	-0.026388	0.0622349	1.06 (0.97-1.15)	0.204551	0.0592337	0.0439445	-0.0268975	0.145365	1.06 (0.97-1.16)	0.19769	0.0144911	0.0598664	-0.102847	0.131829	1.01 (0.90-1.14)	0.812245	5.07549	14	0.984734	5.22083	15	0.990086	0.00390793	0.0102507	0.70875
ADHD	GCST90001760	MFI	B cell	Bcells.trait398	CD20 on unsw mem	0.59694	30	0.0241731	0.0136406	-0.00256255	0.0509087	1.02 (1.00-1.05)	0.0763717	0.00555617	0.0192802	-0.0322331	0.0433455	1.01 (0.97-1.04)	0.773209	0.0064824	0.0284452	-0.0492701	0.0545935	1.01 (0.95-1.06)	0.82133	-0.00844849	0.0313901	-0.069973	0.053076	0.99 (0.93-1.05)	0.789724	0.0318387	0.0434074	-0.0532399	0.116917	1.03 (0.95-1.12)	0.46936	27.6356	28	0.48388	27.6702	29	0.535596	-0.00140942	0.00757668	0.853769
ADHD	GCST90001883	MFI	TBNK	Blue.585.42.TBNK.trait1	CD16-CD56 on NKT	0.59694	34	0.0251962	0.0141304	-0.00249936	0.0528918	1.03 (1.00-1.05)	0.0745665	0.0231986	0.0172475	-0.0106065	0.0570037	1.02 (0.99-1.06)	0.178611	-0.0097594	0.0328331	-0.0741123	0.105818	0.99 (0.93-1.06)	0.768145	-0.0311899	0.038432	-0.106517	0.0441368	0.97 (0.90-1.05)	0.422859	0.0518336	0.0327067	-0.0122714	0.115939	1.05 (0.99-1.12)	0.122845	58.8243	32	0.0026484	60.3254	33	0.0025451	-0.00737247	0.00815862	0.372938
ADHD	GCST90001944	MFI	cDC	Blue.780.60.cDC.trait1	CD123 on plasmacytoid DC	0.59694	10	0.0318973	0.0179233	-0.00323228	0.0670269	1.03 (1.00-1.07)	0.0751316	0.0489751	0.0233267	0.00325488	0.0946954	1.05 (1.00-1.10)	0.0357698	0.0550955	0.0258791	0.00437248	0.108917	1.06 (1.00-1.11)	0.0621266	0.0405948	0.0353347	-0.0286612	0.109851	1.04 (0.97-1.12)	0.280228	0.091701	0.0435918	0.0062612	0.177141	1.10 (1.01-1.19)	0.068549	7.77834	8	0.455417	9.99828	9	0.350625	-0.0132502	0.00889305	0.174569
ADHD	GCST90001945	MFI	cDC	Blue.780.60.cDC.trait2	CD123 on CD62L+ plasmacytoid DC	0.59694	10	0.0319308	0.0180207	-0.00338987	0.0672514	1.03 (1.00-1.07)	0.0764127	0.0484974	0.0223498	0.00469183	0.092303	1.05 (1.00-1.10)	0.0300123	0.0554069	0.0273013	0.00189645	0.00787749	1.06 (1.00-1.12)	0.0729977	0.0408772	0.0350485	-0.0278178	0.109572	1.04 (0.97-1.12)	0.273466	0.091889	0.0439075	0.00583018	0.177948	1.10 (1.01-1.19)	0.0697157	7.82387	8	0.450862	10.021	9	0.348787	-0.0132206	0.00891914	0.17655
ADHD	GCST90002052	MFI	Myeloid cell	Red.780.60.MDSC.trait8	CD45 on Im MDSC	0.59694	10	-0.0221197	0.0125029	-0.0466254	0.00238598	0.98 (0.95-1.00)	0.0768662	-0.0243709	0.0152334	-0.0542285	0.00548665	0.98 (0.95-1.01)	0.109637	-0.0234752	0.0159963	-0.0548278	0.0325488	0.98 (0.95-1.01)	0.176285	-0.0159896	0.0293437	-0.0735032	0.0415239	0.98 (0.93-1.04)	0.599056	-0.0291758	0.0305263	-0.0890073	0.0306557	0.97 (0.91-1.03)	0.367179	6.97483	8	0.539351	7.03903	9	0.633056	0.00243239	0.00959993	0.806368
ADHD	GCST90001717	MFI	B cell	Bcells.trait157	BAFF-R on unsw mem	0.615368	112	0.0118084	0.00674683	-0.00141542	0.0250322	1.01 (1.00-1.03)	0.0800822	0.0122102	0.00940656	-0.00622663	0.0306471	1.01 (0.99-1.03)	0.194269	0.00988999	0.0115606	-0.0127688	0.0774996	1.01 (0.99-1.03)	0.394122	0.00988999	0.0197478	-0.0288157	0.0485957	1.01 (0.97-1.05)	0.617493	0.00642756	0.0140935	-0.0211956	0.0340507	1.01 (0.98-1.03)	0.649241	172.395	110	0.000133859	172.692	111	0.000160848	0.00148781	0.00341758	0.664169
ADHD	GCST90001575	Relative count	Maturation stages of T cell	MT_Trait560	Naive CD4+ %T cell	0.621893	23	-0.0332827	0.0191232	-0.0707642	0.00419884	0.97 (0.93-1.00)	0.0817832	-0.0108685	0.0262961	-0.0624089	0.0406718	0.99 (0.94-1.04)	0.679377	0.00166088	0.0386932	-0.0741779	0.0724506	1.00 (0.93-1.08)	0.966149	-0.0259229	0.0501928	-0.124301	0.072455	0.97 (0.88-1.08)	0.610682	0.03155	0.0595236	-0.0851163	0.148216	1.03 (0.92-1.16)	0.601643	24.7599	21	0.257714	26.317	22	0.23832	-0.0104615	0.00910315	0.263388
ADHD	GCST90001437	Relative count	B cell	BC_Trait59	Naive-mature B cell %lymphocyte	0.634676	17	-0.0413777	0.0239837	-0.0883857	0.00563027	0.96 (0.92-1.01)	0.0844832	-0.039524	0.0305609	-0.0994234	0.0203753	0.96 (0.91-1.02)	0.195912	-0.0467745	0.0608291	-0.166	0.0200207	0.95 (0.85-1.08)	0.453126	-0.0323292	0.0601763	-0.150275	0.0856163	0.97 (0.86-1.09)	0.598493	-0.0398974	0.0617998	-0.161025	0.0812302	0.96 (0.85-1.08)	0.528297	22.435	15	0.0968949	22.436	16	0.129662	-0.000286564	0.01096	0.979485
ADHD	GCST90001720	MFI	B cell	Bcells.trait161	BAFF-R on transitional	0.634676	91	0.0113504	0.00663405	-0.00165239	0.0243531	1.01 (1.00-1.02)	0.0870953	0.00500808	0.0106036	-0.0157749	0.0257911	1.01 (0.98-1.03)	0.636712	0.00302579	0.00867088	-0.0139691	0.0789923	1.00 (0.99-1.02)	0.727934	-0.00155719	0.023016	-0.0466686	0.0435542	1.00 (0.95-1.04)	0.946209	0.00618948	0.0121561	-0.0176366	0.0300155	1.01 (0.98-1.03)	0.611897	126.482	89	0.00556203	126.848	90	0.00638886	0.00154058	0.00303537	0.613029
ADHD	GCST90001813	MFI	B cell	Bcells.trait641	CD38 on IgD+ CD38dim	0.634676	30	0.0191665	0.0112902	-0.0029622	0.0412953	1.02 (1.00-1.04)	0.0895776	0.0313931	0.016105	-0.00017264	0.0629588	1.03 (1.00-1.06)	0.051262	0.0349369	0.0224772	-0.00911854	0.0532188	1.04 (0.99-1.08)	0.130955	0.0369828	0.028129	-0.0181501	0.0921157	1.04 (0.98-1.10)	0.198895	0.0356482	0.0216879	-0.00686012	0.0781564	1.04 (0.99-1.08)	0.111424	25.4681	28	0.602258	26.2603	29	0.611549	-0.00478944	0.00538105	0.381019
ADHD	GCST90001832	MFI	cDC	Blue.530.30.cDC.trait2	CD62L on CD62L+ plasmacytoid DC	0.634676	15	0.0284903	0.0167668	-0.00437257	0.0613531	1.03 (1.00-1.06)	0.0892792	0.00346961	0.0233256	-0.0422485	0.0491878	1.00 (0.96-1.05)	0.881753	-0.0181773	0.0364266	-0.0895734	0.107198	0.98 (0.91-1.05)	0.625521	-0.00770171	0.0370196	-0.0802601	0.0648567	0.99 (0.92-1.07)	0.838191	0.0610351	0.0437675	-0.0247492	0.146819	1.06 (0.98-1.16)	0.186532	15.8341	13	0.258205	16.6269	14	0.276607	-0.0071327	0.00884104	0.43431
ADHD	GCST90001897	MFI	Treg	Blue.585.42.Treg.trait4	CD28 on CD39+ CD8br	0.634676	12	0.0331578	0.0195403	-0.00514115	0.0714568	1.03 (0.99-1.07)	0.0897165	0.0356577	0.0256618	-0.0146395	0.0859548	1.04 (0.99-1.09)	0.164674	0.0318366	0.0384499	-0.0435252	0.0340141	1.03 (0.96-1.11)	0.42527	0.0193667	0.0428179	-0.0645564	0.10329	1.02 (0.94-1.11)	0.65984	0.0634386	0.0506975	-0.0359284	0.162806	1.07 (0.96-1.18)	0.2393	5.70827	10	0.839149	6.12726	11	0.864739	-0.00627935	0.00970089	0.532018
ADHD	GCST90001927	MFI	Treg	Blue.670.LP.Treg.trait2	CD127 on CD8br	0.634676	18	-0.0311948	0.0181517	-0.0667722	0.00438252	0.97 (0.94-1.00)	0.0856942	-0.0407521	0.0255441	-0.0908185	0.00931432	0.96 (0.91-1.01)	0.110631	-0.0438445	0.0397238	-0.121703	0.088209	0.96 (0.89-1.03)	0.285087	-0.052154	0.0422824	-0.135027	0.0307195	0.95 (0.87-1.03)	0.234184	-0.0219908	0.0633169	-0.146092	0.10211	0.98 (0.86-1.11)	0.732883	17.1441	16	0.376332	17.1689	17	0.442981	-0.00166147	0.01092	0.880971
ADHD	GCST90002083	Morphological parameter	TBNK	SSC.TBNK.trait6	SSC-A on HLA DR+ T cell	0.634676	19	-0.0293016	0.0171289	-0.0628743	0.00427102	0.97 (0.94-1.00)	0.0871449	-0.0126178	0.024588	-0.0608103	0.0355746	0.99 (0.94-1.04)	0.607832	0.0135332	0.0380999	-0.0611426	0.0738523	1.01 (0.94-1.09)	0.726565	0.0276572	0.0446077	-0.059774	0.115088	1.03 (0.94-1.12)	0.543022	0.0878759	0.0573506	-0.0245314	0.200283	1.09 (0.98-1.22)	0.143857	9.31169	17	0.929973	13.8951	18	0.735902	-0.0219198	0.0102386	0.0470688
ADHD	GCST90002118	MFI	Treg	Violet.510.50.Treg.trait2	CD8 on CD28+ CD45RA- CD8br	0.634676	50	0.0182646	0.0107871	-0.00287812	0.0394073	1.02 (1.00-1.04)	0.0904196	0.0186382	0.0151309	-0.0110183	0.0482947	1.02 (0.99-1.05)	0.218023	0.0177206	0.0286386	-0.0384111	0.0302684	1.02 (0.96-1.08)	0.538936	0.0177206	0.0351402	-0.0511542	0.0865954	1.02 (0.95-1.09)	0.616323	-0.0378888	0.0373047	-0.111006	0.0352284	0.96 (0.89-1.04)	0.314885	51.5962	48	0.335073	54.247	49	0.281282	0.0108654	0.00691906	0.122901
ADHD	GCST90001880	MFI	Maturation stages of T cell	HVEM1000_150630.trait7	HVEM on CD45RA- CD4+	0.636014	16	-0.01931	0.0114728	-0.0417967	0.00317664	0.98 (0.96-1.00)	0.0923527	-0.0174295	0.0162503	-0.0492801	0.0144211	0.98 (0.95-1.01)	0.283466	-0.0157985	0.0235035	-0.0618653	0.0201002	0.98 (0.94-1.03)	0.511693	-0.0457889	0.0269756	-0.0986611	0.00708318	0.96 (0.91-1.01)	0.110261	-0.0253051	0.0282473	-0.0806698	0.0300596	0.98 (0.92-1.03)	0.385482	8.7495	14	0.846755	8.80344	15	0.887569	0.00183105	0.00788378	0.819701
ADHD	GCST90001924	MFI	Treg	Blue.670.LP.Treg.trait11	CD127 on CD28+ CD4+	0.636014	12	-0.0367332	0.0217774	-0.0794169	0.00595052	0.96 (0.92-1.01)	0.0916501	-0.0320019	0.0234771	-0.078017	0.0140133	0.97 (0.92-1.01)	0.172848	-0.0278246	0.0244514	-0.0757495	0.00904789	0.97 (0.93-1.02)	0.279318	-0.0406637	0.0373701	-0.113909	0.0325818	0.96 (0.89-1.03)	0.299803	-0.0280813	0.0462258	-0.118684	0.0625214	0.97 (0.89-1.06)	0.557075	18.8765	10	0.0418592	18.9639	11	0.0617448	-0.00199806	0.00928809	0.833997
ADHD	GCST90001462	Absolute count	cDC	f_DC_Trait508	CD62L- DC AC	0.650558	34	-0.0167809	0.0101722	-0.0367184	0.00315648	0.98 (0.96-1.00)	0.0990055	-0.0189156	0.0138788	-0.0461181	0.00828691	0.98 (0.95-1.01)	0.172911	-0.0209118	0.0152856	-0.0508715	0.0389673	0.98 (0.95-1.01)	0.180532	-0.0371063	0.0238283	-0.0838098	0.00959717	0.96 (0.92-1.01)	0.128954	-0.0308003	0.020994	-0.0719485	0.0103479	0.97 (0.93-1.01)	0.152108	37.7454	32	0.223186	38.4354	33	0.236809	0.00382692	0.00500337	0.449954
ADHD	GCST90001504	Absolute count	Treg	f_Treg_Trait533	CD25hi AC	0.650558	7	-0.0437223	0.0263731	-0.0954136	0.00796901	0.96 (0.91-1.01)	0.0973506	-0.0235407	0.0326445	-0.0875239	0.0404425	0.98 (0.92-1.04)	0.470833	-0.0238534	0.0320514	-0.0866742	0.11404	0.98 (0.92-1.04)	0.484856	-0.025092	0.048787	-0.120714	0.0705305	0.98 (0.89-1.07)	0.625418	-0.00301638	0.0536932	-0.108255	0.102222	1.00 (0.90-1.11)	0.957376	5.10351	5	0.403379	5.88182	6	0.436558	-0.011536	0.0132109	0.422489
ADHD	GCST90001564	Relative count	Maturation stages of T cell	MT_Trait543	CM DN (CD4-CD8-) %DN	0.650558	8	-0.0653329	0.0392743	-0.142311	0.0116447	0.94 (0.87-1.01)	0.0962119	-0.0316841	0.0496116	-0.128923	0.0655547	0.97 (0.88-1.07)	0.523055	-0.030382	0.0736849	-0.174804	0.125689	0.97 (0.84-1.12)	0.692437	-0.143811	0.0805365	-0.301662	0.0140407	0.87 (0.74-1.01)	0.11732	0.136154	0.141431	-0.14105	0.413359	1.15 (0.87-1.51)	0.37288	7.04235	6	0.316948	9.59298	7	0.212836	-0.0283406	0.0192251	0.190881
ADHD	GCST90001646	Relative count	TBNK	TB_Trait567	NK %CD3- lymphocyte	0.650558	15	0.0277654	0.0168708	-0.00530135	0.0608322	1.03 (0.99-1.06)	0.0998116	0.0335354	0.023119	-0.0117779	0.0788486	1.03 (0.99-1.08)	0.146904	0.053635	0.0367624	-0.0184193	0.0380553	1.06 (0.98-1.13)	0.166646	0.0378422	0.0426782	-0.0458071	0.121491	1.04 (0.96-1.13)	0.390226	0.0280019	0.0350259	-0.0406488	0.0966526	1.03 (0.96-1.10)	0.438386	7.81045	13	0.855726	7.81051	14	0.898963	-6.16e-05	0.00799696	0.99397
ADHD	GCST90001684	Absolute count	Treg	Treg_Trait599	CD127- CD8br AC	0.650558	30	0.0236587	0.0142559	-0.00428295	0.0516003	1.02 (1.00-1.05)	0.0970016	0.00744168	0.0207155	-0.0331607	0.0480441	1.01 (0.97-1.05)	0.719421	-0.0267916	0.0330852	-0.0916386	0.0663378	0.97 (0.91-1.04)	0.424663	-0.0267916	0.0405476	-0.106265	0.0526817	0.97 (0.90-1.05)	0.513991	0.0123535	0.0405787	-0.0671807	0.0918876	1.01 (0.94-1.10)	0.76305	30.0201	28	0.362256	30.1155	29	0.408254	0.00219175	0.00734871	0.767715
ADHD	GCST90001744	MFI	B cell	Bcells.trait354	CD20 on CD20- CD38-	0.650558	10	-0.0485562	0.0294134	-0.106206	0.00909398	0.95 (0.90-1.01)	0.0987751	-0.0399668	0.039909	-0.118188	0.038255	0.96 (0.89-1.04)	0.316611	-0.0380737	0.0532712	-0.142485	0.0195959	0.96 (0.87-1.07)	0.492906	-0.0450861	0.0628212	-0.168216	0.0780434	0.96 (0.85-1.08)	0.491156	-0.136689	0.100363	-0.3334	0.0600223	0.87 (0.72-1.06)	0.210325	7.91437	8	0.441879	8.75796	9	0.45991	0.0139219	0.0151577	0.385229
ADHD	GCST90001485	Relative count	Treg	f_Treg_Trait508	CD39+ resting Treg % CD4 Treg	0.667287	99	-0.00836007	0.00513973	-0.0184339	0.00171381	0.99 (0.98-1.00)	0.103831	-0.000193086	0.00821111	-0.0162869	0.0159007	1.00 (0.98-1.02)	0.981239	0.00141863	0.0092741	-0.0167586	0.0822512	1.00 (0.98-1.02)	0.878739	-0.0132597	0.0180704	-0.0486777	0.0221582	0.99 (0.95-1.02)	0.464834	-0.0034854	0.0097508	-0.022597	0.0156262	1.00 (0.98-1.02)	0.721534	93.3836	97	0.58508	93.7296	98	0.603245	-0.00164349	0.00279368	0.557707
ADHD	GCST90001581	Absolute count	Monocyte	N_MONO_Trait505	CD14- CD16- AC	0.667287	18	-0.0328952	0.0202992	-0.0726816	0.00689116	0.97 (0.93-1.01)	0.105121	-0.0185568	0.0275347	-0.0725248	0.0354112	0.98 (0.93-1.04)	0.500348	-0.0103657	0.0472536	-0.102983	0.0426678	0.99 (0.90-1.09)	0.828979	-0.00165664	0.0493999	-0.0984804	0.0951671	1.00 (0.91-1.10)	0.973638	0.0513648	0.0626542	-0.0714375	0.174167	1.05 (0.93-1.19)	0.424367	17.8902	16	0.330364	20.1349	17	0.267386	-0.0149725	0.0105673	0.175696
ADHD	GCST90001997	MFI	Monocyte	mono.trait36	CX3CR1 on CD14+ CD16- monocyte	0.667287	28	-0.0192528	0.0118527	-0.0424841	0.00397845	0.98 (0.96-1.00)	0.104303	0.00206124	0.0161289	-0.0295513	0.0336738	1.00 (0.97-1.03)	0.898309	0.00710294	0.0181454	-0.028462	0.0324134	1.01 (0.97-1.04)	0.69854	0.0141445	0.028032	-0.0407983	0.0690873	1.01 (0.96-1.07)	0.617945	0.0273539	0.0263346	-0.0242619	0.0789696	1.03 (0.98-1.08)	0.308505	26.5716	26	0.432057	30.4911	27	0.292543	-0.0115047	0.00587462	0.0609955
ADHD	GCST90001719	MFI	B cell	Bcells.trait160	BAFF-R on IgD+	0.667611	111	0.0112679	0.00697779	-0.00240858	0.0249443	1.01 (1.00-1.03)	0.106349	0.0123691	0.00978029	-0.00680025	0.0315385	1.01 (0.99-1.03)	0.20598	0.0079602	0.0124761	-0.016493	0.0724356	1.01 (0.98-1.03)	0.524778	0.00625733	0.0220016	-0.0368657	0.0493804	1.01 (0.96-1.05)	0.776635	0.00946745	0.0147704	-0.0194825	0.0384174	1.01 (0.98-1.04)	0.522884	174.697	109	6.61e-05	174.728	110	8.45e-05	0.000474805	0.00342868	0.890116
ADHD	GCST90001801	MFI	B cell	Bcells.trait563	CD27 on IgD+ CD38- unsw mem	0.667611	43	0.0142706	0.00885371	-0.00308266	0.0316239	1.01 (1.00-1.03)	0.107001	0.032631	0.0113903	0.0103059	0.054956	1.03 (1.01-1.06)	0.0041728	0.0431051	0.0149646	0.0137745	0.0280419	1.04 (1.01-1.08)	0.00622686	0.0431051	0.0218285	0.000321266	0.0858889	1.04 (1.00-1.09)	0.0548985	0.0493207	0.0207633	0.00862452	0.0900168	1.05 (1.01-1.09)	0.0222892	56.5746	41	0.0534695	61.3226	42	0.0273375	-0.0106292	0.00573013	0.0708026
ADHD	GCST90001499	Relative count	Treg	f_Treg_Trait522	Activated & resting Treg % CD4 Treg	0.679652	39	-0.0163709	0.0102394	-0.03644	0.00369829	0.98 (0.96-1.00)	0.109861	-0.0103266	0.0147139	-0.0391658	0.0185127	0.99 (0.96-1.02)	0.48279	-0.00955896	0.0191841	-0.0471598	0.114177	0.99 (0.95-1.03)	0.621162	-0.025582	0.0301704	-0.084716	0.0335519	0.97 (0.92-1.03)	0.401793	-0.0201075	0.018166	-0.0557128	0.0154978	0.98 (0.95-1.02)	0.275491	46.0464	37	0.146281	46.1245	38	0.171554	0.00106411	0.00424792	0.803585
ADHD	GCST90002037	MFI	cDC	Red.780.60.cDC.trait3	CD80 on plasmacytoid DC	0.683961	15	0.0306759	0.0192747	-0.00710256	0.0684544	1.03 (0.99-1.07)	0.111495	0.045079	0.023711	-0.00139456	0.0915525	1.05 (1.00-1.10)	0.0572778	0.052381	0.0315287	-0.00941519	0.0995163	1.05 (0.99-1.12)	0.118858	0.0353994	0.0456352	-0.0540456	0.124845	1.04 (0.95-1.13)	0.450829	0.0215178	0.0673288	-0.110447	0.153482	1.02 (0.90-1.17)	0.754355	18.5756	13	0.136862	18.6046	14	0.180615	0.00183648	0.0128929	0.888915
ADHD	GCST90001471	Relative count	cDC	f_DC_Trait519	CD62L- plasmacytoid DC %DC	0.684854	16	0.0279932	0.0179867	-0.00726082	0.0632472	1.03 (0.99-1.07)	0.119631	0.0365669	0.0243485	-0.0111561	0.0842898	1.04 (0.99-1.09)	0.133145	0.0465118	0.0270431	-0.0064928	0.0346936	1.05 (0.99-1.10)	0.106007	0.0401011	0.0401021	-0.038499	0.118701	1.04 (0.96-1.13)	0.333182	0.0966796	0.0518143	-0.00487638	0.198236	1.10 (1.00-1.22)	0.0831472	7.03708	14	0.933273	9.03514	15	0.875673	-0.0128735	0.00910733	0.179349
ADHD	GCST90001703	MFI	B cell	Bcells.trait137	BAFF-R on IgD+ CD24+	0.684854	108	0.0112124	0.00706707	-0.00263902	0.0250639	1.01 (1.00-1.03)	0.112609	0.0126839	0.00945179	-0.0058416	0.0312094	1.01 (0.99-1.03)	0.179609	0.0114681	0.0118497	-0.0117574	0.0323567	1.01 (0.99-1.04)	0.335329	0.0132525	0.021404	-0.0286993	0.0552042	1.01 (0.97-1.06)	0.537128	0.0140514	0.0150532	-0.015453	0.0435557	1.01 (0.98-1.04)	0.352711	180.91	106	7.97e-06	180.988	107	1.04e-05	-0.00079533	0.00371882	0.831062
ADHD	GCST90001709	MFI	B cell	Bcells.trait143	BAFF-R on IgD+ CD38dim	0.684854	109	0.010888	0.00696615	-0.00276566	0.0245417	1.01 (1.00-1.02)	0.118056	0.0115407	0.0094999	-0.0070791	0.0301605	1.01 (0.99-1.03)	0.224433	0.00899429	0.0119196	-0.0143681	0.138643	1.01 (0.99-1.03)	0.452142	0.00899429	0.0216633	-0.0334658	0.0514544	1.01 (0.97-1.05)	0.67883	0.00646043	0.0149222	-0.022787	0.0357079	1.01 (0.98-1.04)	0.665929	171.997	107	6.86e-05	172.179	108	8.52e-05	0.00118147	0.00351731	0.737602
ADHD	GCST90001735	MFI	B cell	Bcells.trait322	CD19 on IgD- CD38dim	0.684854	16	0.0309034	0.019881	-0.0080633	0.0698701	1.03 (0.99-1.07)	0.120084	0.0440653	0.0269913	-0.00883776	0.0969683	1.05 (0.99-1.10)	0.102559	0.0536993	0.0433386	-0.0312443	0.0328127	1.06 (0.97-1.15)	0.23436	0.0573585	0.042967	-0.0268569	0.141574	1.06 (0.97-1.15)	0.201804	0.0768002	0.0618082	-0.0443438	0.197944	1.08 (0.96-1.22)	0.234441	6.48434	14	0.95277	7.09938	15	0.954833	-0.00767845	0.00979087	0.445963
ADHD	GCST90001878	MFI	Maturation stages of T cell	HVEM1000_150630.trait5	HVEM on EM CD4+	0.684854	11	-0.0198329	0.0127058	-0.0447364	0.00507047	0.98 (0.96-1.01)	0.118539	-0.0222442	0.016943	-0.0554525	0.0109641	0.98 (0.95-1.01)	0.189222	-0.0198762	0.0268821	-0.0725651	0.0618003	0.98 (0.93-1.03)	0.476672	-0.0284081	0.0283701	-0.0840135	0.0271973	0.97 (0.92-1.03)	0.340276	0.0330435	0.0353463	-0.0362353	0.102322	1.03 (0.96-1.11)	0.374268	3.72072	9	0.928815	6.29067	10	0.79028	-0.0161929	0.0101009	0.143374
ADHD	GCST90001912	MFI	TBNK	Blue.670.LP.TBNK.trait12	CD45 on HLA DR+ NK	0.684854	5	-0.0532817	0.0342289	-0.12037	0.0138069	0.95 (0.89-1.01)	0.119558	-0.0408439	0.0431793	-0.125475	0.0437875	0.96 (0.88-1.04)	0.344193	-0.0380668	0.0509526	-0.137934	0.104057	0.96 (0.87-1.06)	0.496525	-0.0434511	0.0569019	-0.154979	0.0680766	0.96 (0.86-1.07)	0.487652	0.104735	0.127184	-0.144546	0.354016	1.11 (0.87-1.42)	0.470589	0.843241	3	0.839099	2.5074	4	0.643312	-0.0270767	0.0209893	0.287485
ADHD	GCST90002000	MFI	Monocyte	mono.trait41	PDL-1 on CD14- CD16-	0.684854	15	0.0446319	0.0283996	-0.0110314	0.100295	1.05 (0.99-1.11)	0.116051	0.0359727	0.0321331	-0.0270082	0.0989536	1.04 (0.97-1.10)	0.262931	-0.000741774	0.0534689	-0.105541	0.113066	1.00 (0.90-1.11)	0.989127	0.00477547	0.0585099	-0.109904	0.119455	1.00 (0.90-1.13)	0.936106	-0.0903833	0.0651197	-0.218018	0.0372514	0.91 (0.80-1.04)	0.188479	17.6808	13	0.170019	24.5396	14	0.0393946	0.0250369	0.0111491	0.042749
ADHD	GCST90002038	MFI	cDC	Red.780.60.cDC.trait4	CD80 on CD62L+ plasmacytoid DC	0.684854	15	0.0306279	0.0193767	-0.0073504	0.0686063	1.03 (0.99-1.07)	0.113956	0.0441637	0.0235765	-0.00204621	0.0903735	1.05 (1.00-1.09)	0.0610394	0.0523958	0.0309544	-0.00827478	0.116377	1.05 (0.99-1.12)	0.112642	0.0363626	0.0389641	-0.0400072	0.112732	1.04 (0.96-1.12)	0.366517	0.0196475	0.0682032	-0.114031	0.153326	1.02 (0.89-1.17)	0.777833	18.6028	13	0.135944	18.6434	14	0.179027	0.00219095	0.0130051	0.868808
ADHD	GCST90002053	MFI	Myeloid cell	Red.780.60.MDSC.trait9	CD45 on CD33br HLA DR+	0.684854	9	0.0396805	0.0252874	-0.00988271	0.0892437	1.04 (0.99-1.09)	0.116605	0.0449729	0.0256953	-0.00538981	0.0953357	1.05 (0.99-1.10)	0.0800767	0.0453536	0.0362366	-0.0256701	0.0367667	1.05 (0.97-1.12)	0.246073	0.0518756	0.0384827	-0.0235505	0.127302	1.05 (0.98-1.14)	0.214574	-0.0385635	0.0903892	-0.215726	0.138599	0.96 (0.81-1.15)	0.682457	13.6058	7	0.0586542	15.1891	8	0.0555717	0.0191354	0.0212015	0.396759
ADHD	GCST90001896	MFI	Treg	Blue.585.42.Treg.trait3	CD28 on CD28+ CD45RA+ CD8br	0.694582	21	0.0271763	0.0176084	-0.0073362	0.0616888	1.03 (0.99-1.06)	0.122741	0.00300916	0.0168677	-0.0300516	0.0360699	1.00 (0.97-1.04)	0.858411	0.00367541	0.0168833	-0.0294159	0.0473279	1.00 (0.97-1.04)	0.829873	0.00242994	0.033663	-0.0635495	0.0684093	1.00 (0.94-1.07)	0.943172	0.00668108	0.0409173	-0.0735169	0.0868791	1.01 (0.93-1.09)	0.87202	42.8617	19	0.00135393	43.562	20	0.00172187	0.00536631	0.00963139	0.583916
ADHD	GCST90001626	Relative count	TBNK	TB_Trait544	HLA DR+ CD4+ %lymphocyte	0.699477	13	-0.0338312	0.022027	-0.0770042	0.00934181	0.97 (0.93-1.01)	0.124564	-0.0226058	0.0289056	-0.0792607	0.0340491	0.98 (0.92-1.03)	0.434181	-0.014865	0.0317311	-0.0770579	0.0928586	0.99 (0.93-1.05)	0.647844	0.0235733	0.0427701	-0.0602562	0.107403	1.02 (0.94-1.11)	0.591637	-0.0271702	0.0574575	-0.139787	0.0854465	0.97 (0.87-1.09)	0.645547	15.2425	11	0.171661	15.2647	12	0.227279	-0.00115441	0.00912603	0.901622
ADHD	GCST90001446	Absolute count	B cell	BC_Trait8	IgD- CD38- AC	0.711379	5	-0.111631	0.0737045	-0.256092	0.0328298	0.89 (0.77-1.03)	0.12988	-0.0352973	0.0589299	-0.1508	0.0802054	0.97 (0.86-1.08)	0.549193	-0.0338149	0.0646294	-0.160488	0.0242015	0.97 (0.85-1.10)	0.628472	-0.0380662	0.0829223	-0.200594	0.124462	0.96 (0.82-1.13)	0.67003	0.178646	0.296643	-0.402773	0.760065	1.20 (0.67-2.14)	0.589498	9.31097	3	0.0254297	12.4773	4	0.0141331	-0.0502754	0.049775	0.386866
ADHD	GCST90001568	Relative count	Maturation stages of T cell	MT_Trait547	Naive DN (CD4-CD8-) %T cell	0.711379	21	-0.029007	0.0191438	-0.0665289	0.00851489	0.97 (0.94-1.01)	0.129718	-0.0367814	0.0270689	-0.0898365	0.0162736	0.96 (0.91-1.02)	0.174208	-0.0436095	0.0345974	-0.111421	0.0905141	0.96 (0.89-1.02)	0.222003	-0.0468399	0.0421573	-0.129468	0.0357884	0.95 (0.88-1.04)	0.279716	-0.0710522	0.0709368	-0.210088	0.0679839	0.93 (0.81-1.07)	0.32911	19.7577	19	0.40929	20.1527	20	0.448415	0.00656554	0.0106527	0.544993
ADHD	GCST90001901	MFI	Treg	Blue.585.42.Treg.trait8	CD28 on CD39+ resting Treg	0.711379	11	0.0314133	0.0207786	-0.00931275	0.0721394	1.03 (0.99-1.07)	0.130582	0.018042	0.0282188	-0.0372668	0.0733507	1.02 (0.96-1.08)	0.522588	0.0143785	0.0388447	-0.0617571	0.0863272	1.01 (0.94-1.09)	0.718988	0.013695	0.0432179	-0.0710121	0.0984022	1.01 (0.93-1.10)	0.757849	-0.00573236	0.0591135	-0.121595	0.11013	0.99 (0.89-1.12)	0.924874	6.04548	9	0.735358	6.49601	10	0.772013	0.00715492	0.0106597	0.518939
ADHD	GCST90001902	MFI	Treg	Blue.585.42.Treg.trait9	CD28 on activated Treg	0.711379	15	0.0248223	0.0163793	-0.00728118	0.0569258	1.03 (0.99-1.06)	0.129655	0.0239515	0.0236592	-0.0224206	0.0703236	1.02 (0.98-1.07)	0.311369	0.0275868	0.0299696	-0.0311537	0.0196965	1.03 (0.97-1.09)	0.372906	0.0510521	0.0399271	-0.0272051	0.129309	1.05 (0.97-1.14)	0.221817	-0.000909826	0.0388117	-0.0769808	0.0751612	1.00 (0.93-1.08)	0.981654	10.3579	13	0.664439	10.8927	14	0.694443	0.00523423	0.0071573	0.477564
ADHD	GCST90001483	Absolute count	Treg	f_Treg_Trait506	CD39+ resting Treg AC	0.712485	93	-0.00791763	0.00527976	-0.018266	0.0024307	0.99 (0.98-1.00)	0.133713	4.09e-05	0.00847423	-0.0165686	0.0166503	1.00 (0.98-1.02)	0.996153	0.000563806	0.0097616	-0.0185689	0.0281826	1.00 (0.98-1.02)	0.954067	-0.00632513	0.0176317	-0.0408834	0.0282331	0.99 (0.96-1.03)	0.720615	0.00210184	0.0102113	-0.0179123	0.022116	1.00 (0.98-1.02)	0.83738	85.8393	91	0.633199	87.1534	92	0.623384	-0.00333154	0.00290625	0.25466
ADHD	GCST90001662	Relative count	Treg	Treg_Trait575	CD28- CD8dim %CD8dim	0.712485	9	-0.039857	0.0265472	-0.0918895	0.0121755	0.96 (0.91-1.01)	0.133261	-0.0521152	0.0363083	-0.12328	0.0190491	0.95 (0.88-1.02)	0.151187	-0.0948159	0.0627544	-0.217814	0.0347497	0.91 (0.80-1.03)	0.169258	-0.0939102	0.0679035	-0.227001	0.0391806	0.91 (0.80-1.04)	0.204038	-0.189566	0.110067	-0.405296	0.026165	0.83 (0.67-1.03)	0.128689	5.335	7	0.619153	7.29931	8	0.50471	0.0230761	0.0164648	0.2038
ADHD	GCST90002033	MFI	Treg	Red.660.20.Treg.trait6	CD39 on granulocyte	0.712485	19	-0.0247142	0.0164639	-0.0569835	0.00755515	0.98 (0.94-1.01)	0.133327	-0.0255757	0.0242476	-0.073101	0.0219495	0.97 (0.93-1.02)	0.291528	-0.0482767	0.0423604	-0.131303	0.101015	0.95 (0.88-1.04)	0.269365	-0.044492	0.0450613	-0.132812	0.0438281	0.96 (0.88-1.04)	0.336551	-0.0433142	0.0451195	-0.131749	0.0451201	0.96 (0.88-1.05)	0.350517	17.3219	17	0.43277	17.5223	18	0.487516	0.00413894	0.00933424	0.663057
ADHD	GCST90001470	Absolute count	cDC	f_DC_Trait518	CD62L- plasmacytoid DC AC	0.713615	19	0.0254475	0.0170212	-0.00791409	0.0588091	1.03 (0.99-1.06)	0.134903	0.0327957	0.024176	-0.0145891	0.0801806	1.03 (0.99-1.08)	0.174926	0.0447873	0.0286873	-0.0114399	0.028582	1.05 (0.99-1.11)	0.135881	0.0292336	0.0420503	-0.0531849	0.111652	1.03 (0.95-1.12)	0.495803	0.0958379	0.0464473	0.00480126	0.186875	1.10 (1.00-1.21)	0.054692	16.4	17	0.495679	19.0309	18	0.389925	-0.0136114	0.00839176	0.123201
ADHD	GCST90001765	MFI	B cell	Bcells.trait438	CD24 on IgD+ CD24+	0.732965	20	0.019925	0.0134864	-0.00650833	0.0463583	1.02 (0.99-1.05)	0.139564	-0.00254082	0.0201916	-0.0421164	0.0370348	1.00 (0.96-1.04)	0.899862	-0.0175974	0.0235609	-0.0637768	0.0334143	0.98 (0.94-1.03)	0.464272	0.0646838	0.0428454	-0.0192932	0.148661	1.07 (0.98-1.16)	0.147571	-0.0225803	0.0247767	-0.0711426	0.025982	0.98 (0.93-1.03)	0.374153	13.589	18	0.755464	17.7712	19	0.537769	0.0105565	0.00516203	0.0557554
ADHD	GCST90001741	MFI	B cell	Bcells.trait332	CD19 on IgD+	0.739116	13	-0.0317493	0.0216083	-0.0741016	0.0106029	0.97 (0.93-1.01)	0.141748	-0.0386476	0.0286196	-0.094742	0.0174469	0.96 (0.91-1.02)	0.176892	-0.0580932	0.0466875	-0.149601	0.0523239	0.94 (0.86-1.03)	0.237145	-0.0454448	0.0537919	-0.150877	0.0599874	0.96 (0.86-1.06)	0.414735	-0.0547736	0.0516979	-0.156101	0.0465542	0.95 (0.86-1.05)	0.312085	8.81832	11	0.638658	9.05865	12	0.697913	0.00470998	0.00960752	0.633597
ADHD	GCST90001881	MFI	Maturation stages of T cell	HVEM1000_150630.trait8	HVEM on CD8br	0.739264	14	-0.0215652	0.0147154	-0.0504074	0.00727704	0.98 (0.95-1.01)	0.142789	-0.00734153	0.0190244	-0.0446293	0.0299463	0.99 (0.96-1.03)	0.69957	-0.00632477	0.0299228	-0.0649734	0.0225613	0.99 (0.94-1.05)	0.835876	-0.00429897	0.0313915	-0.0658264	0.0572284	1.00 (0.94-1.06)	0.893171	0.0130293	0.0453553	-0.075867	0.101926	1.01 (0.93-1.11)	0.778804	14.5402	12	0.267551	15.3306	13	0.287172	-0.00892663	0.0110523	0.434997
ADHD	GCST90001931	MFI	Treg	Blue.670.LP.Treg.trait6	CD127 on CD4+	0.739577	11	-0.0262421	0.0179549	-0.0614337	0.00894952	0.97 (0.94-1.01)	0.143863	-0.0303778	0.0245739	-0.0785425	0.017787	0.97 (0.92-1.02)	0.21639	-0.0306153	0.0271309	-0.0837919	0.0656383	0.97 (0.92-1.02)	0.285483	-0.0281015	0.0362423	-0.0991365	0.0429334	0.97 (0.91-1.04)	0.45606	-0.0383118	0.0432433	-0.123069	0.0464451	0.96 (0.88-1.05)	0.398693	9.28388	9	0.411493	9.38162	10	0.496309	0.0026043	0.00846044	0.765224
ADHD	GCST90001432	Relative count	B cell	BC_Trait54	Unsw Mem %lymphocyte	0.747019	18	0.0288957	0.0202054	-0.0107068	0.0684983	1.03 (0.99-1.07)	0.152688	0.00684768	0.0262436	-0.0445898	0.0582851	1.01 (0.96-1.06)	0.794148	-0.00710762	0.0371152	-0.0798535	-0.0114389	0.99 (0.92-1.07)	0.850402	-0.0105124	0.0395498	-0.0880299	0.0670052	0.99 (0.92-1.07)	0.793589	0.0325028	0.0558863	-0.0770344	0.14204	1.03 (0.93-1.15)	0.568948	19.7676	16	0.230871	19.7736	17	0.285974	-0.000628939	0.00904264	0.945412
ADHD	GCST90001433	Relative count	B cell	BC_Trait55	IgD- CD27- %lymphocyte	0.747019	16	-0.0325615	0.0226515	-0.0769584	0.0118353	0.97 (0.93-1.01)	0.150575	-0.0565925	0.0277177	-0.110919	-0.00226579	0.94 (0.90-1.00)	0.0411768	-0.08108	0.0355312	-0.150721	0.0404019	0.92 (0.86-0.99)	0.0375098	-0.0201996	0.0523476	-0.122801	0.0824018	0.98 (0.88-1.09)	0.705008	-0.0873346	0.0557681	-0.19664	0.0219708	0.92 (0.82-1.02)	0.139659	24.0224	14	0.0455376	26.0007	15	0.0380154	0.0113544	0.0105746	0.301098
ADHD	GCST90001527	Absolute count	Myeloid cell	MDSC_Trait27	CD33dim HLA DR+ CD11b- AC	0.747019	17	-0.0206786	0.0144282	-0.0489579	0.0076007	0.98 (0.95-1.01)	0.151799	-0.00296503	0.0195071	-0.041199	0.0352689	1.00 (0.96-1.04)	0.879189	-0.00238748	0.0218313	-0.0451769	0.192098	1.00 (0.96-1.04)	0.914276	-0.00159776	0.0322504	-0.0648085	0.0616129	1.00 (0.94-1.06)	0.9611	0.017158	0.0395819	-0.0604226	0.0947386	1.02 (0.94-1.10)	0.670835	10.0533	15	0.816376	11.107	16	0.802831	-0.00841866	0.00820104	0.32091
ADHD	GCST90001803	MFI	B cell	Bcells.trait566	CD27 on IgD- CD38br	0.747019	14	0.0473262	0.0332263	-0.0177975	0.11245	1.05 (0.98-1.12)	0.154343	0.0582753	0.035296	-0.0109049	0.127455	1.06 (0.99-1.14)	0.0987293	0.0875083	0.0533619	-0.0170811	0.0862001	1.09 (0.98-1.21)	0.124987	0.0887901	0.0649903	-0.038591	0.216171	1.09 (0.96-1.24)	0.195043	0.062965	0.151098	-0.233188	0.359118	1.06 (0.79-1.43)	0.684244	29.4188	12	0.00341299	29.4465	13	0.00565474	-0.00251732	0.0236767	0.917085
ADHD	GCST90001818	MFI	B cell	Bcells.trait649	CD38 on IgD+	0.747019	11	-0.0380087	0.0266204	-0.0901848	0.0141673	0.96 (0.91-1.01)	0.153349	-0.033667	0.0377811	-0.107718	0.0403839	0.97 (0.90-1.04)	0.372872	-0.0237907	0.0561178	-0.133782	0.0193709	0.98 (0.87-1.09)	0.680583	-0.0353597	0.0556005	-0.144337	0.0736173	0.97 (0.87-1.08)	0.539084	0.134994	0.0813154	-0.0243844	0.294372	1.14 (0.98-1.34)	0.13126	3.02741	9	0.963198	8.09722	10	0.619341	-0.0260966	0.0115901	0.0508681
ADHD	GCST90002030	MFI	Treg	Red.660.20.Treg.trait2	CD39 on CD39+ activated Treg	0.747019	142	0.00614556	0.00428389	-0.00225087	0.014542	1.01 (1.00-1.01)	0.151409	0.00647275	0.00713757	-0.00751689	0.0204624	1.01 (0.99-1.02)	0.364483	0.00636119	0.00663759	-0.00664849	0.0356477	1.01 (0.99-1.02)	0.339523	0.0162152	0.014847	-0.0128848	0.0453152	1.02 (0.99-1.05)	0.276627	0.010285	0.0083652	-0.00611076	0.0266808	1.01 (0.99-1.03)	0.220946	169.742	140	0.0441567	170.145	141	0.0476896	-0.00155339	0.00269401	0.565129
ADHD	GCST90002076	Morphological parameter	TBNK	SSC.TBNK.trait11	SSC-A on NK	0.747019	18	-0.0270186	0.0187623	-0.0637927	0.00975547	0.97 (0.94-1.01)	0.149854	-0.0115741	0.0216187	-0.0539466	0.0307985	0.99 (0.95-1.03)	0.592392	-0.0137639	0.02521	-0.0631754	0.1252	0.99 (0.94-1.04)	0.59218	-0.0148759	0.0348653	-0.0832119	0.0534601	0.99 (0.92-1.05)	0.674976	-0.0593258	0.045888	-0.149266	0.0306147	0.94 (0.86-1.03)	0.214424	25.5684	16	0.060411	26.5242	17	0.065425	0.00678401	0.00877212	0.450585
ADHD	GCST90002115	MFI	TBNK	Violet.510.50.TBNK.trait4	HLA DR on HLA DR+ CD8br	0.747019	10	0.0499659	0.0344089	-0.0174756	0.117407	1.05 (0.98-1.12)	0.146468	0.0220364	0.0316726	-0.0400419	0.0841147	1.02 (0.96-1.09)	0.486582	0.0322218	0.0474378	-0.0607563	0.0220388	1.03 (0.94-1.13)	0.514071	0.0194972	0.0530776	-0.0845349	0.123529	1.02 (0.92-1.13)	0.721859	-0.00858445	0.0879415	-0.18095	0.163781	0.99 (0.83-1.18)	0.924639	18.5438	8	0.0174995	19.7692	9	0.0193912	0.0107006	0.0147166	0.48789
ADHD	GCST90002116	MFI	TBNK	Violet.510.50.TBNK.trait5	HLA DR on B cell	0.747019	55	-0.0128674	0.00903771	-0.0305813	0.00484652	0.99 (0.97-1.00)	0.15452	-0.0123814	0.0129173	-0.0376994	0.0129366	0.99 (0.96-1.01)	0.337805	-0.0238894	0.0234328	-0.0698176	0.00377714	0.98 (0.93-1.02)	0.312517	0.0311338	0.0310604	-0.0297446	0.0920122	1.03 (0.97-1.10)	0.320639	-0.0279528	0.0206026	-0.0683338	0.0124282	0.97 (0.93-1.01)	0.180608	80.4148	53	0.00892682	81.4236	54	0.00932525	0.00389334	0.00477479	0.418495
ADHD	GCST90001980	MFI	Monocyte	mono.trait10	CD40 on CD14+ CD16- monocyte	0.75378	28	-0.0171	0.0120814	-0.0407796	0.00657954	0.98 (0.96-1.01)	0.156951	-0.0215545	0.0135633	-0.0481386	0.00502954	0.98 (0.95-1.01)	0.11202	-0.0199307	0.0120958	-0.0436385	0.0557624	0.98 (0.96-1.00)	0.110998	-0.0354286	0.0291925	-0.0926458	0.0217887	0.97 (0.91-1.02)	0.235403	-0.0267953	0.0234754	-0.0728071	0.0192165	0.97 (0.93-1.02)	0.264099	48.4038	26	0.00484966	48.8404	27	0.0061763	0.00331971	0.00685557	0.632273
ADHD	GCST90001799	MFI	B cell	Bcells.trait539	CD27 on T cell	0.754544	14	0.0247889	0.017564	-0.00963667	0.0592144	1.03 (0.99-1.06)	0.158144	0.00955154	0.020875	-0.0313634	0.0504665	1.01 (0.97-1.05)	0.647269	0.00641109	0.0251793	-0.0429403	0.0544201	1.01 (0.96-1.06)	0.803002	0.00545676	0.0333352	-0.0598801	0.0707937	1.01 (0.94-1.07)	0.87249	0.0225717	0.04956	-0.074566	0.119709	1.02 (0.93-1.13)	0.656922	17.7342	12	0.124002	17.7376	13	0.167737	0.000586958	0.0121952	0.962404
ADHD	GCST90001466	Absolute count	cDC	f_DC_Trait514	CD86+ plasmacytoid DC AC	0.756669	9	-0.0401544	0.0285526	-0.0961176	0.0158087	0.96 (0.91-1.02)	0.159626	-0.0349601	0.0360414	-0.105601	0.0356811	0.97 (0.90-1.04)	0.332048	-0.0339922	0.0451083	-0.122404	0.113159	0.97 (0.88-1.06)	0.472701	-0.0339922	0.0568735	-0.145464	0.07748	0.97 (0.86-1.08)	0.566583	0.0309022	0.0714062	-0.109054	0.170858	1.03 (0.90-1.19)	0.678205	8.49516	7	0.290959	9.91985	8	0.270696	-0.0119662	0.0110442	0.314496
ADHD	GCST90001410	Relative count	B cell	BC_Trait3	IgD- CD38br %B cell	0.759294	11	0.0312263	0.0223012	-0.012484	0.0749366	1.03 (0.99-1.08)	0.161451	0.0274729	0.0297348	-0.0308073	0.0857531	1.03 (0.97-1.09)	0.355523	0.0261051	0.0444154	-0.060949	0.00902797	1.03 (0.94-1.12)	0.569734	-0.0154609	0.0476884	-0.10893	0.0780083	0.98 (0.90-1.08)	0.752461	-0.0630316	0.0485852	-0.158259	0.0321954	0.94 (0.85-1.03)	0.226781	5.62299	9	0.776977	10.349	10	0.41043	0.0185044	0.00851199	0.057743
ADHD	GCST90001574	Relative count	Maturation stages of T cell	MT_Trait553	TD DN (CD4-CD8-) %T cell	0.759294	23	-0.0186398	0.0133379	-0.044782	0.00750241	0.98 (0.96-1.01)	0.16226	-0.0312632	0.0189808	-0.0684655	0.00593922	0.97 (0.93-1.01)	0.0995388	-0.0402477	0.0251406	-0.0895233	0.0988	0.96 (0.91-1.01)	0.123662	-0.0456073	0.0325714	-0.109447	0.0182326	0.96 (0.90-1.02)	0.175391	0.0153876	0.0319252	-0.0471858	0.0779611	1.02 (0.95-1.08)	0.634799	16.8413	21	0.72068	18.2176	22	0.693014	-0.00809037	0.00689636	0.253876
ADHD	GCST90001398	Absolute count	B cell	BC_Trait18	Unsw mem AC	0.772994	11	0.048085	0.0363647	-0.0231899	0.11936	1.05 (0.98-1.13)	0.186069	0.0199925	0.040198	-0.0587956	0.0987805	1.02 (0.94-1.10)	0.618942	-0.0106868	0.0558606	-0.120174	0.113556	0.99 (0.89-1.10)	0.85211	-0.0460378	0.0625037	-0.168545	0.0764695	0.96 (0.84-1.08)	0.478313	0.081303	0.105416	-0.125312	0.287918	1.08 (0.88-1.33)	0.460323	17.9411	9	0.035863	18.1688	10	0.0521826	-0.00569888	0.0168633	0.743153
ADHD	GCST90001404	Relative count	B cell	BC_Trait23	PB/PC %B cell	0.772994	13	0.0322361	0.0235212	-0.0138655	0.0783376	1.03 (0.99-1.08)	0.170528	0.0389949	0.0280204	-0.0159252	0.0939149	1.04 (0.98-1.10)	0.164026	0.0362537	0.0394401	-0.0410489	0.107966	1.04 (0.96-1.12)	0.376094	0.0392405	0.0440106	-0.0470202	0.125501	1.04 (0.95-1.13)	0.390128	0.0179946	0.0538873	-0.0876245	0.123614	1.02 (0.92-1.13)	0.744711	16.4511	11	0.125192	16.5827	12	0.165979	0.00343191	0.0115698	0.772278
ADHD	GCST90001421	Absolute count	B cell	BC_Trait40	CD20- AC	0.772994	15	0.0470357	0.0369512	-0.0253888	0.11946	1.05 (0.97-1.13)	0.203049	0.0247391	0.038034	-0.0498075	0.0992857	1.03 (0.95-1.10)	0.515403	0.0173509	0.046232	-0.0732638	0.199833	1.02 (0.93-1.11)	0.713061	0.0531586	0.0666207	-0.0774178	0.183735	1.05 (0.93-1.20)	0.438237	0.0915895	0.0948764	-0.0943682	0.277547	1.10 (0.91-1.32)	0.351982	34.9787	13	0.000853074	35.6852	14	0.00116284	-0.00758817	0.0148088	0.616958
ADHD	GCST90001434	Relative count	B cell	BC_Trait56	Sw mem %lymphocyte	0.772994	13	0.0373573	0.0278567	-0.0172418	0.0919564	1.04 (0.98-1.10)	0.179903	0.0453531	0.0349391	-0.0231276	0.113834	1.05 (0.98-1.12)	0.194267	0.0675875	0.0674722	-0.0646579	0.297669	1.07 (0.94-1.22)	0.336256	0.0651843	0.0681051	-0.0683016	0.19867	1.07 (0.93-1.22)	0.357396	-0.0327504	0.0929575	-0.214947	0.149446	0.97 (0.81-1.16)	0.731259	16.9852	11	0.108314	17.9532	12	0.117118	0.011959	0.015104	0.44523
ADHD	GCST90001438	Absolute count	B cell	BC_Trait6	IgD- CD38dim AC	0.772994	9	0.0577623	0.0431124	-0.0267381	0.142263	1.06 (0.97-1.15)	0.180308	0.11254	0.0469255	0.0205661	0.204514	1.12 (1.02-1.23)	0.0164727	0.135579	0.0826988	-0.0265102	0.0776398	1.15 (0.97-1.35)	0.139754	0.13233	0.102287	-0.0681519	0.332812	1.14 (0.93-1.39)	0.231862	0.226878	0.287412	-0.336449	0.790205	1.25 (0.71-2.20)	0.455789	13.4584	7	0.0616965	14.1408	8	0.0781693	-0.0226087	0.0379503	0.570098
ADHD	GCST90001450	Absolute count	cDC	DC_Trait526	CD62L- monocyte AC	0.772994	15	0.0292776	0.0225379	-0.0148967	0.0734518	1.03 (0.99-1.08)	0.193931	0.0201916	0.0248814	-0.0285759	0.0689591	1.02 (0.97-1.07)	0.41707	0.0049273	0.0370982	-0.0677852	0.108518	1.00 (0.93-1.08)	0.896228	0.00289656	0.0381089	-0.0717969	0.07759	1.00 (0.93-1.08)	0.940489	0.136695	0.0799905	-0.0200864	0.293476	1.15 (0.98-1.34)	0.11122	19.9105	13	0.0974651	22.8942	14	0.0620125	-0.0200663	0.0143765	0.186167
ADHD	GCST90001456	Absolute count	cDC	DC_Trait534	CD11c+ HLA DR++ monocyte AC	0.772994	12	0.030653	0.0227775	-0.0139909	0.0752969	1.03 (0.99-1.08)	0.178381	0.0235415	0.029991	-0.0352409	0.0823239	1.02 (0.97-1.09)	0.432482	0.0281742	0.0409915	-0.0521691	0.100046	1.03 (0.95-1.11)	0.506115	0.033187	0.0449936	-0.0550004	0.121374	1.03 (0.95-1.13)	0.476201	-0.0292583	0.0570453	-0.141067	0.0825505	0.97 (0.87-1.09)	0.619163	6.58105	10	0.764315	7.89326	11	0.722832	0.0115839	0.0101124	0.278669
ADHD	GCST90001457	Relative count	cDC	DC_Trait535	CD11c+ HLA DR++ monocyte %monocyte	0.772994	10	0.0265294	0.0218601	-0.0163163	0.0693751	1.03 (0.98-1.07)	0.2249	0.0284908	0.0276419	-0.0256874	0.082669	1.03 (0.97-1.09)	0.302677	0.0309363	0.0352601	-0.0381736	0.0221285	1.03 (0.96-1.11)	0.403097	0.0178262	0.0382908	-0.0572238	0.0928762	1.02 (0.94-1.10)	0.652599	0.0529666	0.0557096	-0.0562242	0.162157	1.05 (0.95-1.18)	0.369561	1.73646	8	0.988053	2.00265	9	0.991426	-0.00528354	0.0102408	0.619854
ADHD	GCST90001458	Absolute count	cDC	f_DC_Trait502	Myeloid DC AC	0.772994	33	-0.0119331	0.00999293	-0.0315192	0.00765308	0.99 (0.97-1.01)	0.232419	-0.00883846	0.0155467	-0.0393101	0.0216331	0.99 (0.96-1.02)	0.569689	-0.0135623	0.0182096	-0.049253	0.0643493	0.99 (0.95-1.02)	0.461836	-0.0212612	0.026676	-0.0735461	0.0310237	0.98 (0.93-1.03)	0.431316	-0.0269175	0.0217858	-0.0696176	0.0157826	0.97 (0.93-1.02)	0.225906	26.5332	31	0.695404	27.1323	32	0.711515	0.00366251	0.00473169	0.444771
ADHD	GCST90001477	Absolute count	TBNK	f_MONO_Trait505	HLA DR++ monocyte AC	0.772994	25	0.0286404	0.0222403	-0.0149505	0.0722314	1.03 (0.99-1.07)	0.197825	0.00179532	0.0276556	-0.0524096	0.0560002	1.00 (0.95-1.06)	0.94824	-0.0602559	0.0635741	-0.184861	0.0494864	0.94 (0.83-1.07)	0.352675	-0.0534453	0.0662281	-0.183252	0.0763617	0.95 (0.83-1.08)	0.427598	0.104707	0.0958558	-0.0831703	0.292584	1.11 (0.92-1.34)	0.285994	44.6921	23	0.00433448	45.9864	24	0.00444375	-0.0131893	0.0161605	0.422791
ADHD	GCST90001480	Absolute count	Treg	f_Treg_Trait503	Resting Treg AC	0.772994	24	-0.0226459	0.0186133	-0.059128	0.0138362	0.98 (0.94-1.01)	0.223737	-0.0195875	0.0224722	-0.063633	0.0244581	0.98 (0.94-1.02)	0.38341	-0.00475861	0.027676	-0.0590036	0.0170894	1.00 (0.94-1.05)	0.864989	-0.0598535	0.041953	-0.142081	0.0223745	0.94 (0.87-1.02)	0.167108	0.0171872	0.0446113	-0.0702509	0.104625	1.02 (0.93-1.11)	0.70374	33.8411	22	0.0509816	35.3264	23	0.0482587	-0.00930413	0.00946838	0.336462
ADHD	GCST90001484	Relative count	Treg	f_Treg_Trait507	CD39+ resting Treg %resting Treg	0.772994	97	-0.00747555	0.00568054	-0.0186094	0.0036583	0.99 (0.98-1.00)	0.188176	-0.0069454	0.0085787	-0.0237597	0.00986885	0.99 (0.98-1.01)	0.418164	-0.00806402	0.0128334	-0.0332174	0.0833733	0.99 (0.97-1.02)	0.531258	-0.0115437	0.0184271	-0.0476609	0.0245735	0.99 (0.95-1.02)	0.532505	-0.00215479	0.0118634	-0.025407	0.0210974	1.00 (0.97-1.02)	0.856257	89.6297	95	0.636297	89.8906	96	0.656241	-0.00155396	0.00304175	0.610622
ADHD	GCST90001486	Absolute count	Treg	f_Treg_Trait509	Activated Treg AC	0.772994	6	-0.0449815	0.0348057	-0.113201	0.0232377	0.96 (0.89-1.02)	0.196233	-0.0253221	0.0419408	-0.107526	0.0568819	0.97 (0.90-1.06)	0.546004	-0.0161962	0.0508008	-0.115766	0.0358001	0.98 (0.89-1.09)	0.762752	-0.027517	0.0590223	-0.143201	0.0881668	0.97 (0.87-1.09)	0.660668	-0.0962876	0.0678968	-0.229365	0.0367902	0.91 (0.80-1.04)	0.229132	5.82175	4	0.212861	6.96722	5	0.22309	0.0119278	0.0134451	0.425123
ADHD	GCST90001512	Relative count	Treg	f_Treg_Trait541	CD25hi CD45RA- CD4 not Treg %T cell	0.772994	14	0.0236526	0.0184302	-0.0124706	0.0597757	1.02 (0.99-1.06)	0.199366	-0.00170104	0.0241692	-0.0490727	0.0456706	1.00 (0.95-1.05)	0.943891	-0.0148542	0.025844	-0.0655084	0.0628418	0.99 (0.94-1.04)	0.575264	0.058397	0.0538527	-0.0471544	0.163948	1.06 (0.95-1.18)	0.297896	-0.0109229	0.0350063	-0.0795353	0.0576895	0.99 (0.92-1.06)	0.760375	14.6432	12	0.261531	16.2743	13	0.234633	0.0085155	0.00736537	0.270118
ADHD	GCST90001513	Absolute count	Treg	f_Treg_Trait542	CD4 Treg AC	0.772994	12	-0.0276026	0.0229208	-0.0725273	0.0173222	0.97 (0.93-1.02)	0.228489	-0.027403	0.0324729	-0.0910497	0.0362438	0.97 (0.91-1.04)	0.398741	-0.0229603	0.0437766	-0.108762	0.135722	0.98 (0.90-1.06)	0.610346	-0.00667631	0.0520376	-0.10867	0.0953174	0.99 (0.90-1.10)	0.900229	-0.0658357	0.0752028	-0.213233	0.0815617	0.94 (0.81-1.08)	0.401871	10.9509	10	0.361354	11.2652	11	0.421321	0.00762254	0.014229	0.603873
ADHD	GCST90001519	Relative count	Myeloid cell	MDSC_Trait14	CD33br HLA DR+ CD14- %CD33br HLA DR+	0.772994	14	0.0259323	0.0189238	-0.0111582	0.0630229	1.03 (0.99-1.07)	0.170575	0.0255028	0.022842	-0.0192675	0.0702732	1.03 (0.98-1.07)	0.264213	0.0799638	0.028448	0.0242057	0.105551	1.08 (1.02-1.15)	0.0147201	-0.0429708	0.0545646	-0.149917	0.0639759	0.96 (0.86-1.07)	0.445099	0.0887888	0.0491882	-0.00762006	0.185198	1.09 (0.99-1.20)	0.0961958	20.2933	12	0.061737	23.4987	13	0.0360669	-0.0173458	0.0125991	0.193733
ADHD	GCST90001524	Absolute count	Myeloid cell	MDSC_Trait24	Gr MDSC AC	0.772994	18	0.0233056	0.0195952	-0.0151011	0.0617123	1.02 (0.99-1.06)	0.234302	0.0463704	0.021652	0.00393249	0.0888083	1.05 (1.00-1.09)	0.0322239	0.0513656	0.0276455	-0.00281958	0.0668638	1.05 (1.00-1.11)	0.0805738	0.0513656	0.0368804	-0.0209199	0.123651	1.05 (0.98-1.13)	0.18164	0.152517	0.0593822	0.0361282	0.268907	1.16 (1.04-1.31)	0.0206209	23.2855	16	0.106312	30.8358	17	0.0209106	-0.0268262	0.0117777	0.0368224
ADHD	GCST90001529	Absolute count	Myeloid cell	MDSC_Trait3	CD66b++ myeloid cell AC	0.772994	9	-0.030471	0.0236712	-0.0768665	0.0159245	0.97 (0.93-1.02)	0.198003	-0.0113476	0.0281164	-0.0664557	0.0437605	0.99 (0.94-1.04)	0.686511	-0.00956922	0.0389964	-0.0860022	0.0852093	0.99 (0.92-1.07)	0.812335	-0.0103654	0.040586	-0.089914	0.0691832	0.99 (0.91-1.07)	0.804863	-0.123917	0.101809	-0.323463	0.0756298	0.88 (0.72-1.08)	0.262987	9.3194	7	0.230531	10.506	8	0.231289	0.0202098	0.0214069	0.376563
ADHD	GCST90001530	Absolute count	Myeloid cell	MDSC_Trait4	Mo MDSC AC	0.772994	31	0.0164808	0.0122312	-0.00749241	0.040454	1.02 (0.99-1.04)	0.17784	0.0278237	0.0153948	-0.00235016	0.0579976	1.03 (1.00-1.06)	0.0707091	0.0384037	0.0238804	-0.00840195	0.104789	1.04 (0.99-1.09)	0.118274	0.0202933	0.0299282	-0.038366	0.0789525	1.02 (0.96-1.08)	0.502928	0.00948022	0.0407104	-0.0703123	0.0892727	1.01 (0.93-1.09)	0.817499	47.4627	29	0.0166984	47.5161	30	0.0221438	0.00181746	0.0100641	0.857947
ADHD	GCST90001543	Relative count	Maturation stages of T cell	MT_Trait509	EM CD4+ %CD4+	0.772994	20	0.0363386	0.0270311	-0.0166422	0.0893195	1.04 (0.98-1.09)	0.178842	0.0209624	0.0305497	-0.0389151	0.0808398	1.02 (0.96-1.08)	0.492604	0.0181659	0.0441954	-0.068457	0.0830532	1.02 (0.93-1.11)	0.685644	0.0598956	0.0541626	-0.0462632	0.166054	1.06 (0.95-1.18)	0.282599	-0.0966712	0.0706303	-0.235106	0.0417641	0.91 (0.79-1.04)	0.187936	31.6727	18	0.0240312	38.8138	19	0.00466847	0.024269	0.0120469	0.0591416
ADHD	GCST90001545	Absolute count	Maturation stages of T cell	MT_Trait511	TD CD4+ AC	0.772994	11	-0.0462033	0.0355452	-0.115872	0.0234652	0.95 (0.89-1.02)	0.193653	-0.0212859	0.0336646	-0.0872686	0.0446967	0.98 (0.92-1.05)	0.527195	-0.0221434	0.0536717	-0.12734	0.0780995	0.98 (0.88-1.09)	0.688627	-0.0299359	0.0631602	-0.15373	0.0938582	0.97 (0.86-1.10)	0.645702	-0.144322	0.169063	-0.475686	0.187042	0.87 (0.62-1.21)	0.415438	23.7851	9	0.00465424	24.7195	10	0.00590341	0.0183754	0.0309045	0.566766
ADHD	GCST90001546	Relative count	Maturation stages of T cell	MT_Trait512	TD CD4+ %CD4+	0.772994	31	0.0200049	0.0159258	-0.0112096	0.0512195	1.02 (0.99-1.05)	0.209067	0.0120256	0.0206633	-0.0284746	0.0525257	1.01 (0.97-1.05)	0.560583	0.00171269	0.0389729	-0.0746741	0.0639994	1.00 (0.93-1.08)	0.965239	0.0045525	0.0407443	-0.0753063	0.0844113	1.00 (0.93-1.09)	0.911779	0.0151481	0.0582559	-0.0990335	0.12933	1.02 (0.91-1.14)	0.796681	37.0866	29	0.144023	37.0962	30	0.174357	0.00079658	0.00917796	0.931433
ADHD	GCST90001552	Relative count	Maturation stages of T cell	MT_Trait526	Naive CD8br %CD8br	0.772994	16	-0.0383759	0.0300632	-0.0972999	0.0205481	0.96 (0.91-1.02)	0.201777	-0.0359639	0.0347712	-0.104115	0.0321876	0.96 (0.90-1.03)	0.300995	-0.0355204	0.0507755	-0.13504	0.0670727	0.97 (0.87-1.07)	0.494909	-0.046809	0.0608779	-0.16613	0.0725117	0.95 (0.85-1.08)	0.45389	-0.0858119	0.0714379	-0.22583	0.0542064	0.92 (0.80-1.06)	0.249598	23.7701	14	0.0488362	24.6861	15	0.0543208	0.00659794	0.00898292	0.474769
ADHD	GCST90001558	Relative count	Maturation stages of T cell	MT_Trait532	TD CD8br %CD8br	0.772994	33	0.0231013	0.0173732	-0.0109502	0.0571529	1.02 (0.99-1.06)	0.183614	0.0105181	0.0218834	-0.0323734	0.0534095	1.01 (0.97-1.05)	0.630772	-0.0210918	0.0449819	-0.109256	0.118954	0.98 (0.90-1.07)	0.642323	0.0627215	0.053877	-0.0428774	0.16832	1.06 (0.96-1.18)	0.252965	0.0256497	0.0515323	-0.0753537	0.126653	1.03 (0.93-1.14)	0.62218	53.0369	31	0.008147	53.0417	32	0.0111094	-0.000512455	0.00973597	0.95836
ADHD	GCST90001583	Absolute count	Monocyte	N_MONO_Trait513	Monocyte AC	0.772994	17	0.0281944	0.02127	-0.0134949	0.0698837	1.03 (0.99-1.07)	0.18499	0.0266223	0.0289036	-0.0300287	0.0832733	1.03 (0.97-1.09)	0.357012	0.014645	0.0532188	-0.0896638	0.052408	1.01 (0.91-1.13)	0.786696	0.0405396	0.0561655	-0.0695448	0.150624	1.04 (0.93-1.16)	0.480841	-0.0817991	0.0730196	-0.224917	0.0613192	0.92 (0.80-1.06)	0.28023	15.2359	15	0.43456	17.735	16	0.339639	0.0172459	0.0109947	0.137598
ADHD	GCST90001612	Relative count	TBNK	TB_Trait526	CD8dim %leukocyte	0.772994	15	-0.0245373	0.0205535	-0.0648221	0.0157476	0.98 (0.94-1.02)	0.232546	-0.00368273	0.0274199	-0.0574258	0.0500604	1.00 (0.94-1.05)	0.893159	-0.00811098	0.030877	-0.06863	0.098365	0.99 (0.93-1.05)	0.796618	-0.0153685	0.0375721	-0.0890099	0.0582729	0.98 (0.91-1.06)	0.6887	-0.034754	0.0464325	-0.125762	0.0562536	0.97 (0.88-1.06)	0.467494	13.6946	13	0.3957	13.7588	14	0.467828	0.00234976	0.00951334	0.808769
ADHD	GCST90001639	Absolute count	TBNK	TB_Trait560	CD3- lymphocyte AC	0.772994	12	0.0326251	0.0240976	-0.0146061	0.0798563	1.03 (0.99-1.08)	0.175776	0.0145271	0.0331331	-0.0504138	0.079468	1.01 (0.95-1.08)	0.661063	-0.00055376	0.0504688	-0.0994725	0.044415	1.00 (0.91-1.10)	0.991442	-0.0110335	0.0546047	-0.118059	0.0959917	0.99 (0.89-1.10)	0.843558	0.120674	0.0900503	-0.0558243	0.297173	1.13 (0.95-1.35)	0.209873	8.67606	10	0.563098	9.70585	11	0.557024	-0.013524	0.013327	0.334131
ADHD	GCST90001649	Relative count	TBNK	TB_Trait570	HLA DR+ NK %NK	0.772994	48	0.0110867	0.00903688	-0.00662558	0.028799	1.01 (0.99-1.03)	0.219887	0.0102472	0.0129242	-0.0150841	0.0355786	1.01 (0.99-1.04)	0.427852	0.0149954	0.01501	-0.0144243	0.067577	1.02 (0.99-1.05)	0.322899	0.0236636	0.0243126	-0.023989	0.0713163	1.02 (0.98-1.07)	0.335383	0.0241355	0.0205307	-0.0161047	0.0643757	1.02 (0.98-1.07)	0.245812	51.769	46	0.258852	52.3343	47	0.274633	-0.00304886	0.00430179	0.482061
ADHD	GCST90001668	Relative count	Treg	Treg_Trait581	CD28+ CD45RA- CD8dim %CD8dim	0.772994	17	0.0218185	0.0181165	-0.0136899	0.0573268	1.02 (0.99-1.06)	0.228457	0.0147924	0.0225856	-0.0294754	0.0590601	1.01 (0.97-1.06)	0.512501	0.00988438	0.029435	-0.0478083	0.0294208	1.01 (0.95-1.07)	0.741382	0.0160933	0.0325485	-0.0477018	0.0798883	1.02 (0.95-1.08)	0.627715	-0.0096504	0.0349358	-0.0781245	0.0588237	0.99 (0.92-1.06)	0.786139	18.0867	15	0.258132	19.4217	16	0.247403	0.00679508	0.00645801	0.309367
ADHD	GCST90001679	Relative count	Treg	Treg_Trait594	CD25++ CD8br %T cell	0.772994	9	-0.029626	0.0229412	-0.0745909	0.0153388	0.97 (0.93-1.02)	0.196569	-0.0364738	0.0260756	-0.0875821	0.0146344	0.96 (0.92-1.01)	0.161881	-0.0293654	0.029993	-0.0881516	0.115034	0.97 (0.92-1.03)	0.356217	0.0088076	0.0399172	-0.0694301	0.0870453	1.01 (0.93-1.09)	0.830894	-0.0474089	0.0406849	-0.127151	0.0323335	0.95 (0.88-1.03)	0.282077	10.9731	7	0.139797	11.433	8	0.178353	0.00540767	0.00998415	0.604879
ADHD	GCST90001686	Relative count	Treg	Treg_Trait601	CD28- CD8br %CD8br	0.772994	23	0.0254746	0.0192049	-0.012167	0.0631163	1.03 (0.99-1.07)	0.184686	0.0357199	0.0260221	-0.0152834	0.0867231	1.04 (0.98-1.09)	0.169853	0.0420978	0.0372122	-0.0308382	0.0927208	1.04 (0.97-1.12)	0.270115	0.0392626	0.0474911	-0.0538199	0.132345	1.04 (0.95-1.14)	0.417263	-0.0305572	0.0886715	-0.204353	0.143239	0.97 (0.82-1.15)	0.733814	24.5667	21	0.266417	25.0575	22	0.294333	0.00858316	0.0132518	0.524198
ADHD	GCST90001690	Absolute count	Treg	Treg_Trait605	CD28+ CD45RA+ CD8br AC	0.772994	22	0.0325692	0.024432	-0.0153176	0.080456	1.03 (0.98-1.08)	0.182514	0.00781394	0.033653	-0.058146	0.0737739	1.01 (0.94-1.08)	0.81639	-0.00444777	0.0495758	-0.101616	0.0403187	1.00 (0.90-1.10)	0.929363	0.0228015	0.0653327	-0.10525	0.150854	1.02 (0.90-1.16)	0.730559	-0.0961817	0.0784818	-0.250006	0.0576427	0.91 (0.78-1.06)	0.234613	19.7402	20	0.474284	22.6966	21	0.360367	0.0162816	0.00946924	0.100978
ADHD	GCST90001692	Relative count	Treg	Treg_Trait607	CD28+ CD45RA- CD8br %CD8br	0.772994	38	-0.0146017	0.0111174	-0.0363919	0.00718852	0.99 (0.96-1.01)	0.189048	-0.00806245	0.0158259	-0.0390813	0.0229564	0.99 (0.96-1.02)	0.61044	-0.00651044	0.0238924	-0.0533396	0.0311066	0.99 (0.95-1.04)	0.78676	-0.0132251	0.0290375	-0.0701385	0.0436883	0.99 (0.93-1.04)	0.651448	0.0121761	0.0292017	-0.0450593	0.0694115	1.01 (0.96-1.07)	0.679181	39.3802	36	0.321107	40.456	37	0.320287	-0.00602039	0.00607073	0.327959
ADHD	GCST90001702	MFI	B cell	Bcells.trait112	BAFF-R on CD24+ CD27+	0.772994	118	0.00874576	0.00669179	-0.00437015	0.0218617	1.01 (1.00-1.02)	0.191234	0.012454	0.00918853	-0.00555555	0.0304635	1.01 (0.99-1.03)	0.175296	0.00806255	0.0117572	-0.0149815	0.0297543	1.01 (0.99-1.03)	0.494224	0.00806255	0.0226626	-0.0363562	0.0524813	1.01 (0.96-1.05)	0.722658	0.00736995	0.0139111	-0.0198957	0.0346356	1.01 (0.98-1.04)	0.59727	191.241	116	1.37e-05	191.262	117	1.77e-05	0.000383363	0.00339396	0.910262
ADHD	GCST90001704	MFI	B cell	Bcells.trait138	BAFF-R on IgD+ CD24-	0.772994	107	0.00882811	0.00721806	-0.00531928	0.0229755	1.01 (0.99-1.02)	0.221307	0.0109989	0.00995505	-0.00851303	0.0305108	1.01 (0.99-1.03)	0.269223	0.00729725	0.0114577	-0.0151598	0.0346673	1.01 (0.98-1.03)	0.525571	0.00729725	0.0212928	-0.0344367	0.0490312	1.01 (0.97-1.05)	0.732496	0.0105221	0.0151945	-0.0192591	0.0403032	1.01 (0.98-1.04)	0.490157	174.88	105	2.22e-05	174.907	106	2.89e-05	-0.000447495	0.00352733	0.89929
ADHD	GCST90001705	MFI	B cell	Bcells.trait139	BAFF-R on IgD+ CD38-	0.772994	109	0.00851193	0.00718484	-0.00557037	0.0225942	1.01 (0.99-1.02)	0.236134	0.0129187	0.00997432	-0.00663099	0.0324684	1.01 (0.99-1.03)	0.195253	0.00934499	0.0129196	-0.0159774	0.0316561	1.01 (0.98-1.04)	0.471047	0.00934499	0.0225502	-0.0348534	0.0535434	1.01 (0.97-1.06)	0.679397	0.00891763	0.0150452	-0.020571	0.0384062	1.01 (0.98-1.04)	0.554618	178.595	107	1.74e-05	178.597	108	2.28e-05	-0.000109005	0.00354676	0.975539
ADHD	GCST90001715	MFI	B cell	Bcells.trait154	BAFF-R on memory B cell	0.772994	109	0.00872326	0.00702372	-0.00504323	0.0224897	1.01 (0.99-1.02)	0.214247	0.0119505	0.00951205	-0.00669308	0.0305942	1.01 (0.99-1.03)	0.208986	0.00799734	0.0120708	-0.0156615	0.0766931	1.01 (0.98-1.03)	0.50904	0.00273465	0.0215632	-0.0395292	0.0449985	1.00 (0.96-1.05)	0.899318	0.00687842	0.0148467	-0.0222211	0.0359779	1.01 (0.98-1.04)	0.644093	179.12	107	1.55e-05	179.153	108	2.03e-05	0.000509782	0.00360965	0.887956
ADHD	GCST90001728	MFI	B cell	Bcells.trait312	CD19 on IgD+ CD38- unsw mem	0.772994	11	0.0276625	0.0233059	-0.018017	0.073342	1.03 (0.98-1.08)	0.235254	0.0150101	0.0248196	-0.0336364	0.0636566	1.02 (0.97-1.07)	0.545335	0.0200253	0.0289121	-0.0366425	0.110986	1.02 (0.96-1.08)	0.50431	1.4e-05	0.0360301	-0.0706051	0.0706331	1.00 (0.93-1.07)	0.999698	-0.0178595	0.0515647	-0.118926	0.0832073	0.98 (0.89-1.09)	0.737038	15.6103	9	0.0754789	17.31	10	0.0677797	0.0151435	0.0152977	0.348078
ADHD	GCST90001746	MFI	B cell	Bcells.trait378	CD20 on IgD+ CD24+	0.772994	25	0.0222107	0.0170798	-0.0112658	0.0556872	1.02 (0.99-1.06)	0.193462	0.0228449	0.0234924	-0.0232001	0.0688899	1.02 (0.98-1.07)	0.330832	0.0423228	0.0350322	-0.0263404	0.0931791	1.04 (0.97-1.12)	0.238775	0.0655049	0.0414357	-0.0157091	0.146719	1.07 (0.98-1.16)	0.126996	0.00341037	0.0709581	-0.135667	0.142488	1.00 (0.87-1.15)	0.962082	25.5324	23	0.323431	25.6153	24	0.372967	0.00314856	0.01152	0.787052
ADHD	GCST90001749	MFI	B cell	Bcells.trait381	CD20 on IgD+ CD38- naive	0.772994	17	0.0200503	0.016177	-0.0116567	0.0517573	1.02 (0.99-1.05)	0.215187	0.0318205	0.0206957	-0.00874305	0.072384	1.03 (0.99-1.08)	0.124161	0.0370231	0.028651	-0.0191329	0.0540966	1.04 (0.98-1.10)	0.214637	0.0256312	0.0314853	-0.0360801	0.0873425	1.03 (0.96-1.09)	0.427557	0.0145085	0.0611095	-0.105266	0.134283	1.01 (0.90-1.14)	0.815545	19.9739	15	0.172938	19.9857	16	0.220866	0.00130707	0.0138641	0.926137
ADHD	GCST90001759	MFI	B cell	Bcells.trait397	CD20 on naive-mature B cell	0.772994	30	-0.0185166	0.0150843	-0.0480819	0.0110487	0.98 (0.95-1.01)	0.21962	-0.00887017	0.0198355	-0.0477477	0.0300073	0.99 (0.95-1.03)	0.654739	-0.00820454	0.0317863	-0.0705057	0.0775126	0.99 (0.93-1.06)	0.798141	-0.00406173	0.0351089	-0.0728753	0.0647518	1.00 (0.93-1.07)	0.908696	-0.0159855	0.0464696	-0.107066	0.0750949	0.98 (0.90-1.08)	0.733417	34.7176	28	0.178238	34.7217	29	0.213824	-0.000460662	0.00798264	0.954391
ADHD	GCST90001769	MFI	B cell	Bcells.trait445	CD24 on IgD- CD38-	0.772994	21	0.022819	0.0182485	-0.012948	0.0585861	1.02 (0.99-1.06)	0.211131	0.014635	0.0233218	-0.0310756	0.0603457	1.01 (0.97-1.06)	0.530314	0.000914879	0.0390805	-0.0756829	0.0246563	1.00 (0.93-1.08)	0.981555	0.0169555	0.0458922	-0.0729932	0.106904	1.02 (0.93-1.11)	0.715665	0.0296798	0.0423986	-0.0534214	0.112781	1.03 (0.95-1.12)	0.492399	31.0832	19	0.0395325	31.1364	20	0.0534159	-0.00149993	0.00831841	0.858815
ADHD	GCST90001780	MFI	B cell	Bcells.trait492	CD25 on IgD+ CD38-	0.772994	21	-0.0172805	0.0145255	-0.0457504	0.0111894	0.98 (0.96-1.01)	0.234176	-0.0287664	0.0206609	-0.0692619	0.011729	0.97 (0.93-1.01)	0.163829	-0.0361525	0.0310249	-0.0969613	0.011587	0.96 (0.91-1.02)	0.257618	-0.0370753	0.0339953	-0.103706	0.0295555	0.96 (0.90-1.03)	0.288414	0.0162647	0.0433303	-0.0686627	0.101192	1.02 (0.93-1.11)	0.711546	14.8669	19	0.73102	15.5421	20	0.744594	-0.00754684	0.00918417	0.421427
ADHD	GCST90001789	MFI	B cell	Bcells.trait504	CD25 on IgD- CD38dim	0.772994	26	-0.0140958	0.0112842	-0.0362129	0.00802131	0.99 (0.96-1.01)	0.211607	-0.0302754	0.0157344	-0.0611147	0.000563936	0.97 (0.94-1.00)	0.0543347	-0.0293293	0.0208756	-0.0702455	0.0764907	0.97 (0.93-1.01)	0.17234	-0.0258665	0.0268121	-0.0784182	0.0266852	0.97 (0.92-1.03)	0.343919	-0.00397814	0.026129	-0.055191	0.0472347	1.00 (0.95-1.05)	0.880263	22.5677	24	0.545419	22.7521	25	0.592039	-0.00252282	0.00587633	0.67152
ADHD	GCST90001809	MFI	B cell	Bcells.trait597	CD38 on CD20-	0.772994	12	-0.0329562	0.0239966	-0.0799896	0.0140772	0.97 (0.92-1.01)	0.169638	-0.0278877	0.0337312	-0.0940009	0.0382255	0.97 (0.91-1.04)	0.408372	-0.0288342	0.0537372	-0.134159	0.120782	0.97 (0.87-1.08)	0.602242	-0.0412083	0.0563417	-0.151638	0.0692214	0.96 (0.86-1.07)	0.479826	0.0385265	0.080763	-0.119769	0.196822	1.04 (0.89-1.22)	0.643594	7.79879	10	0.648484	8.65803	11	0.653424	-0.0110072	0.0118746	0.37578
ADHD	GCST90001812	MFI	B cell	Bcells.trait640	CD38 on IgD+ CD38br	0.772994	16	0.022241	0.0176365	-0.0123266	0.0568085	1.02 (0.99-1.06)	0.207281	0.0380907	0.0244083	-0.00974961	0.0859311	1.04 (0.99-1.09)	0.118627	0.0426597	0.0398583	-0.0354626	0.0283168	1.04 (0.97-1.13)	0.301412	0.0412969	0.0417286	-0.0404912	0.123085	1.04 (0.96-1.13)	0.33804	0.029322	0.0364885	-0.0421954	0.100839	1.03 (0.96-1.11)	0.435062	7.51693	14	0.912946	7.56607	15	0.94	-0.00170651	0.00769814	0.827766
ADHD	GCST90001855	MFI	Treg	Blue.530.30.Treg.trait13	CD3 on secreting Treg	0.772994	41	0.0148767	0.0117276	-0.00810936	0.0378628	1.01 (0.99-1.04)	0.204611	0.00817504	0.0134118	-0.018112	0.0344621	1.01 (0.98-1.04)	0.542165	0.00234443	0.0132512	-0.0236279	0.036483	1.00 (0.98-1.03)	0.860462	-0.0119638	0.0211462	-0.0534104	0.0294828	0.99 (0.95-1.03)	0.574714	-0.0345647	0.0216066	-0.0769135	0.00778423	0.97 (0.93-1.01)	0.11773	71.625	39	0.00111568	84.5497	40	4.97e-05	0.0164686	0.00620793	0.0114852
ADHD	GCST90001856	MFI	Treg	Blue.530.30.Treg.trait14	CD3 on CD39+ secreting Treg	0.772994	39	0.0183518	0.013471	-0.00805134	0.044755	1.02 (0.99-1.05)	0.173097	0.0125867	0.0161038	-0.0189766	0.0441501	1.01 (0.98-1.05)	0.434448	0.00591758	0.0155946	-0.0246478	0.0661388	1.01 (0.98-1.04)	0.706456	-0.00127096	0.0309237	-0.0618814	0.0593395	1.00 (0.94-1.06)	0.967432	-0.040511	0.0276181	-0.0946425	0.0136204	0.96 (0.91-1.01)	0.150871	72.5312	37	0.000430243	83.8233	38	2.66e-05	0.016764	0.00698477	0.0215382
ADHD	GCST90001866	MFI	Treg	Blue.530.30.Treg.trait6	CD3 on CD39+ CD8br	0.772994	22	0.0227521	0.0173918	-0.0113358	0.0568401	1.02 (0.99-1.06)	0.190802	0.0303272	0.0186989	-0.00632266	0.066977	1.03 (0.99-1.07)	0.104831	0.0240006	0.0214991	-0.0181376	0.0211746	1.02 (0.98-1.07)	0.276882	0.00420451	0.0268112	-0.0483453	0.0567544	1.00 (0.95-1.06)	0.876885	0.0201006	0.0470587	-0.0721345	0.112336	1.02 (0.93-1.12)	0.673842	42.0521	20	0.00272269	42.0599	21	0.00413545	0.000678043	0.0111375	0.95206
ADHD	GCST90001867	MFI	Treg	Blue.530.30.Treg.trait7	CD3 on CD4+	0.772994	35	-0.0179914	0.0134046	-0.0442644	0.00828162	0.98 (0.96-1.01)	0.179538	-0.0283919	0.0175299	-0.0627505	0.00596665	0.97 (0.94-1.01)	0.105312	-0.0378221	0.0301004	-0.0968188	0.0230788	0.96 (0.91-1.02)	0.217488	-0.0446079	0.0343314	-0.111897	0.0226817	0.96 (0.89-1.02)	0.202572	0.00110557	0.0322013	-0.062009	0.0642202	1.00 (0.94-1.07)	0.972818	45.5224	33	0.0720652	46.1114	34	0.080416	-0.00431188	0.00659893	0.518012
ADHD	GCST90001868	MFI	Treg	Blue.530.30.Treg.trait8	CD3 on CD4 Treg	0.772994	56	0.012754	0.0102505	-0.00733701	0.032845	1.01 (0.99-1.03)	0.213415	0.0123985	0.0128644	-0.0128158	0.0376128	1.01 (0.99-1.04)	0.335156	-0.000484805	0.0120223	-0.0240484	0.095555	1.00 (0.98-1.02)	0.96798	-0.0169764	0.0219486	-0.0599957	0.0260429	0.98 (0.94-1.03)	0.442562	-0.0373619	0.0189361	-0.0744766	-0.000247186	0.96 (0.93-1.00)	0.0536173	91.3963	54	0.00111465	107.293	55	3.14e-05	0.0156785	0.00511587	0.00339767
ADHD	GCST90001932	MFI	Treg	Blue.670.LP.Treg.trait7	CD127 on CD45RA+ CD4+	0.772994	35	-0.0166456	0.0140273	-0.0441391	0.0108479	0.98 (0.96-1.01)	0.235362	-0.00661585	0.0184736	-0.0428242	0.0295925	0.99 (0.96-1.03)	0.72025	0.0322206	0.0323135	-0.0311138	0.0491411	1.03 (0.97-1.10)	0.325747	0.0403392	0.0409691	-0.0399603	0.120639	1.04 (0.96-1.13)	0.331764	-0.0688737	0.0441274	-0.155364	0.0176161	0.93 (0.86-1.02)	0.128113	48.2836	33	0.0418195	50.5595	34	0.0336363	0.0101404	0.00813057	0.221104
ADHD	GCST90001938	MFI	Treg	Blue.780.60.CD25.trait4	CD25 on CD39+ resting Treg	0.772994	10	-0.034292	0.0270357	-0.0872821	0.018698	0.97 (0.92-1.02)	0.204656	-0.0209643	0.0312651	-0.082244	0.0403153	0.98 (0.92-1.04)	0.502517	-0.0166986	0.0335916	-0.0825382	0.0602769	0.98 (0.92-1.05)	0.631032	-0.0322618	0.0488123	-0.127934	0.0634104	0.97 (0.88-1.07)	0.525209	-0.00346586	0.0538904	-0.109091	0.102159	1.00 (0.90-1.11)	0.950299	12.8533	8	0.116999	13.5716	9	0.138401	-0.00709375	0.0106091	0.522541
ADHD	GCST90001968	Morphological parameter	TBNK	FSC.TBNK.trait10	FSC-A on B cell	0.772994	16	-0.0214577	0.0178045	-0.0563546	0.0134392	0.98 (0.95-1.01)	0.228134	-0.0242463	0.024236	-0.0717488	0.0232562	0.98 (0.93-1.02)	0.317104	-0.00731661	0.0344865	-0.0749101	0.0373162	0.99 (0.93-1.06)	0.834839	0.0109019	0.0391674	-0.0658663	0.0876701	1.01 (0.94-1.09)	0.784551	-0.0326953	0.041632	-0.114294	0.0489033	0.97 (0.89-1.05)	0.445341	13.1262	14	0.516609	13.2154	15	0.585665	0.00265725	0.00889859	0.769621
ADHD	GCST90001984	MFI	Monocyte	mono.trait16	HLA DR on CD14- CD16+ monocyte	0.772994	81	-0.00990222	0.00796609	-0.0255158	0.00571132	0.99 (0.97-1.01)	0.213851	0.00581389	0.00989009	-0.0135707	0.0251985	1.01 (0.99-1.03)	0.556633	0.0088314	0.0145331	-0.0196534	0.0534848	1.01 (0.98-1.04)	0.545123	0.00737876	0.0186168	-0.0291102	0.0438677	1.01 (0.97-1.04)	0.692902	0.0130835	0.0234457	-0.03287	0.059037	1.01 (0.97-1.06)	0.578399	119.988	79	0.0020247	121.638	80	0.00186782	-0.00531428	0.0050985	0.300442
ADHD	GCST90001995	MFI	Monocyte	mono.trait33	CX3CR1 on monocyte	0.772994	26	-0.0141282	0.0113884	-0.0364494	0.00819303	0.99 (0.96-1.01)	0.214761	0.00480323	0.0182009	-0.0308704	0.0404769	1.00 (0.97-1.04)	0.791856	0.0116631	0.0213376	-0.0301585	0.0214962	1.01 (0.97-1.05)	0.589499	0.0219801	0.031115	-0.0390053	0.0829656	1.02 (0.96-1.09)	0.486462	-0.0193555	0.0264686	-0.0712339	0.032523	0.98 (0.93-1.03)	0.471699	22.6634	24	0.539734	22.7113	25	0.594419	0.00130025	0.00594323	0.828673
ADHD	GCST90002007	MFI	Monocyte	mono.trait50	HLA DR on CD14+ CD16+ monocyte	0.772994	89	-0.0091561	0.00711384	-0.0230992	0.00478703	0.99 (0.98-1.00)	0.198065	-0.00622446	0.00951858	-0.0248809	0.012432	0.99 (0.98-1.01)	0.513159	-0.00530471	0.0136739	-0.0321056	0.0693993	0.99 (0.97-1.02)	0.698995	-0.0098537	0.0206433	-0.0503146	0.0306072	0.99 (0.95-1.03)	0.63431	-0.00276016	0.0220267	-0.0459325	0.0404122	1.00 (0.96-1.04)	0.900567	116.258	87	0.0197777	116.384	88	0.0230753	-0.00149545	0.00487119	0.759577
ADHD	GCST90002026	MFI	Maturation stages of T cell	Red.660.20.MT.trait5	CD4 on TD CD4+	0.772994	17	-0.0238935	0.0195965	-0.0623027	0.0145156	0.98 (0.94-1.01)	0.22274	-9.75e-05	0.0245659	-0.0482467	0.0480516	1.00 (0.95-1.05)	0.996832	0.00824408	0.0312017	-0.0529112	0.0962826	1.01 (0.95-1.07)	0.794984	0.0103695	0.03872	-0.0655217	0.0862607	1.01 (0.94-1.09)	0.792269	-0.00983068	0.0545205	-0.116691	0.0970295	0.99 (0.89-1.10)	0.859321	24.0344	15	0.0645122	24.1579	16	0.0861119	-0.00278653	0.0100353	0.785054
ADHD	GCST90002048	MFI	Myeloid cell	Red.780.60.MDSC.trait3	CD45 on CD66b++ myelod cell	0.772994	7	-0.0341933	0.0277719	-0.0886263	0.0202397	0.97 (0.92-1.02)	0.218242	-0.0223116	0.0328414	-0.0866807	0.0420576	0.98 (0.92-1.04)	0.496902	-0.00863639	0.0535301	-0.113555	0.041511	0.99 (0.89-1.10)	0.877124	-0.00152968	0.0556276	-0.11056	0.1075	1.00 (0.90-1.11)	0.978954	0.0822477	0.0773713	-0.0694001	0.233895	1.09 (0.93-1.26)	0.336393	4.7435	5	0.447978	7.27759	6	0.295937	-0.028058	0.0176257	0.172287
ADHD	GCST90002058	MFI	TBNK	Red.780.60.TBNK.trait1	CD8 on CD8br	0.772994	44	0.0150571	0.0112336	-0.00696072	0.037075	1.02 (0.99-1.04)	0.180126	0.00142037	0.0158422	-0.0296303	0.0324711	1.00 (0.97-1.03)	0.92856	0.00537736	0.0184356	-0.0307563	0.0437459	1.01 (0.97-1.04)	0.771931	0.0210006	0.0315354	-0.0408088	0.0828101	1.02 (0.96-1.09)	0.509008	0.00854502	0.0305089	-0.0512525	0.0683425	1.01 (0.95-1.07)	0.780789	52.8996	42	0.120808	52.9662	43	0.141857	0.00142173	0.00618184	0.81922
ADHD	GCST90002061	MFI	Treg	Red.780.60.Treg.trait15	CD4 on CD39+ CD4+	0.772994	62	0.0105543	0.00771772	-0.00457241	0.0256811	1.01 (1.00-1.03)	0.171455	0.0120087	0.0109703	-0.00949312	0.0335105	1.01 (0.99-1.03)	0.273668	0.0192375	0.0125043	-0.0052709	0.061933	1.02 (0.99-1.04)	0.129105	0.0417698	0.0208772	0.000850494	0.0826891	1.04 (1.00-1.09)	0.0498764	0.00332016	0.0164744	-0.0289696	0.0356099	1.00 (0.97-1.04)	0.840962	71.1301	60	0.154041	71.424	61	0.169948	0.00201837	0.00405373	0.620371
ADHD	GCST90002069	MFI	Treg	Red.780.60.Treg.trait8	CD4 on CD39+ secreting Treg	0.772994	27	0.0186144	0.0148942	-0.0105783	0.047807	1.02 (0.99-1.05)	0.211382	0.0220142	0.0185699	-0.0143828	0.0584113	1.02 (0.99-1.06)	0.235828	0.0222919	0.020225	-0.0173492	0.0617332	1.02 (0.98-1.06)	0.280476	0.0281386	0.0301945	-0.0310427	0.0873198	1.03 (0.97-1.09)	0.359956	-0.019537	0.031946	-0.0821512	0.0430771	0.98 (0.92-1.04)	0.546348	34.406	25	0.0995109	36.8932	26	0.0764248	0.00878495	0.00653479	0.190913
ADHD	GCST90002070	MFI	Treg	Red.780.60.Treg.trait9	CD4 on activated & secreting Treg	0.772994	23	0.0215623	0.0180764	-0.0138675	0.0569921	1.02 (0.99-1.06)	0.232932	0.0123077	0.0210977	-0.0290439	0.0536593	1.01 (0.97-1.06)	0.559648	0.00778705	0.0275236	-0.0461591	0.0356533	1.01 (0.95-1.06)	0.779881	-0.0302836	0.0345086	-0.0979205	0.0373532	0.97 (0.91-1.04)	0.389661	0.0571435	0.0544442	-0.0495671	0.163854	1.06 (0.95-1.18)	0.305841	33.2707	21	0.0432999	34.0335	22	0.0487399	-0.00734596	0.0105868	0.495364
ADHD	GCST90002071	Morphological parameter	cDC	SSC.cDC.trait2	SSC-A on myeloid DC	0.772994	24	-0.0167656	0.0140896	-0.0443811	0.01085	0.98 (0.96-1.01)	0.234075	-0.00895969	0.019599	-0.0473737	0.0294543	0.99 (0.95-1.03)	0.647563	-0.0296953	0.0333411	-0.0950439	0.0721304	0.97 (0.91-1.04)	0.382339	-0.0467571	0.0383134	-0.121851	0.0283372	0.95 (0.89-1.03)	0.234684	-0.0355817	0.0406028	-0.115163	0.0439997	0.97 (0.89-1.04)	0.390315	20.4263	22	0.556391	20.6705	23	0.601203	0.00383104	0.00775317	0.626115
ADHD	GCST90002093	MFI	Myeloid cell	Violet.450.50.MDSC.trait2	CD11b on CD66b++ myeloid cell	0.772994	9	0.0249247	0.0191578	-0.0126246	0.062474	1.03 (0.99-1.06)	0.193251	0.0129463	0.0241362	-0.0343606	0.0602532	1.01 (0.97-1.06)	0.591691	0.00491624	0.0342929	-0.0622979	0.0113014	1.00 (0.94-1.07)	0.889551	0.00662594	0.0360282	-0.0639894	0.0772412	1.01 (0.94-1.08)	0.85866	0.00166367	0.0592109	-0.11439	0.117717	1.00 (0.89-1.12)	0.978369	2.6588	7	0.914673	2.83117	8	0.944501	0.00554793	0.0133626	0.690438
ADHD	GCST90002109	MFI	Myeloid cell	Violet.510.50.MDSC.trait4	HLA DR on CD33br HLA DR+ CD14dim	0.772994	49	-0.0117935	0.0093814	-0.0301811	0.00659403	0.99 (0.97-1.01)	0.208712	-0.00906125	0.0110682	-0.0307549	0.0126324	0.99 (0.97-1.01)	0.412971	-0.0202779	0.0161119	-0.0518571	0.0225198	0.98 (0.95-1.01)	0.214274	-0.0237838	0.0189806	-0.0609858	0.0134182	0.98 (0.94-1.01)	0.216254	-0.0260936	0.0389358	-0.102408	0.0502207	0.97 (0.90-1.05)	0.50603	81.3451	47	0.00138733	81.5932	48	0.00177495	0.00369591	0.00976121	0.706666
ADHD	GCST90002112	MFI	Myeloid cell	Violet.510.50.MDSC.trait7	HLA DR on CD33- HLA DR+	0.772994	72	-0.00699904	0.00570874	-0.0181882	0.0041901	0.99 (0.98-1.00)	0.220191	0.00208177	0.00861763	-0.0148088	0.0189723	1.00 (0.99-1.02)	0.809112	0.00136592	0.0107928	-0.019788	-0.0273251	1.00 (0.98-1.02)	0.899647	0.00136592	0.0156215	-0.0292522	0.031984	1.00 (0.97-1.03)	0.930569	0.0219808	0.0149134	-0.0072494	0.051211	1.02 (0.99-1.05)	0.144992	83.5598	70	0.128204	88.8003	71	0.0750172	-0.00943313	0.00450217	0.0397688
ADHD	GCST90001399	Relative count	B cell	BC_Trait19	IgD- CD27- %B cell	0.78376	20	-0.0225462	0.0193164	-0.0604063	0.015314	0.98 (0.94-1.02)	0.243128	-0.0612229	0.0236629	-0.107602	-0.0148436	0.94 (0.90-0.99)	0.00967326	-0.074411	0.0240234	-0.121497	0.0381108	0.93 (0.89-0.97)	0.00592889	-0.0574711	0.0525252	-0.160421	0.0454784	0.94 (0.85-1.05)	0.287562	-0.134856	0.0413225	-0.215848	-0.0538636	0.87 (0.81-0.95)	0.00431518	19.51	18	0.361072	28.9878	19	0.0661767	0.0230769	0.00780396	0.00843617
ADHD	GCST90001710	MFI	B cell	Bcells.trait147	BAFF-R on IgD- CD24-	0.78376	103	0.00856262	0.00737869	-0.00589961	0.0230248	1.01 (0.99-1.02)	0.245864	0.0127523	0.00987012	-0.00659317	0.0320977	1.01 (0.99-1.03)	0.196355	0.0139122	0.0123462	-0.0102864	0.10943	1.01 (0.99-1.04)	0.262456	0.0154933	0.0246486	-0.0328179	0.0638046	1.02 (0.97-1.07)	0.531037	0.00444218	0.015648	-0.0262279	0.0351122	1.00 (0.97-1.04)	0.777082	171.141	101	1.64e-05	171.292	102	2.1e-05	0.00109667	0.00366794	0.765564
ADHD	GCST90001729	MFI	B cell	Bcells.trait313	CD19 on IgD+ CD38br	0.78376	12	-0.0289931	0.0249234	-0.0778429	0.0198568	0.97 (0.93-1.02)	0.244713	0.00779378	0.0310064	-0.0529789	0.0685664	1.01 (0.95-1.07)	0.801536	0.0189872	0.0461444	-0.0714558	0.0180734	1.02 (0.93-1.12)	0.688629	0.0155428	0.0513603	-0.0851234	0.116209	1.02 (0.92-1.12)	0.767823	0.0229513	0.060087	-0.0948193	0.140722	1.02 (0.91-1.15)	0.710477	13.6799	10	0.1881	14.9169	11	0.186331	-0.0106365	0.0111853	0.364053
ADHD	GCST90001973	Morphological parameter	TBNK	FSC.TBNK.trait4	FSC-A on CD4+	0.78376	21	-0.0247218	0.0210891	-0.0660564	0.0166128	0.98 (0.94-1.02)	0.241094	-0.0532376	0.0244195	-0.1011	-0.00537544	0.95 (0.90-0.99)	0.0292479	-0.0590923	0.0393702	-0.136258	0.0564739	0.94 (0.87-1.02)	0.148995	-0.0590923	0.0421519	-0.14171	0.0235255	0.94 (0.87-1.02)	0.176278	-0.0325883	0.0674227	-0.164737	0.0995601	0.97 (0.85-1.10)	0.634375	34.4472	19	0.0162664	34.4747	20	0.023087	0.00138447	0.011239	0.903254
ADHD	GCST90001992	MFI	Monocyte	mono.trait28	CCR2 on CD14+ CD16+ monocyte	0.78376	16	-0.0264421	0.0227666	-0.0710647	0.0181805	0.97 (0.93-1.02)	0.245462	0.0102141	0.0269102	-0.04253	0.0629581	1.01 (0.96-1.06)	0.704271	0.00500603	0.0262591	-0.0464618	0.0348783	1.01 (0.95-1.06)	0.851364	-0.0225279	0.0571415	-0.134525	0.0894693	0.98 (0.87-1.09)	0.698946	-0.000453658	0.0470128	-0.0925988	0.0916915	1.00 (0.91-1.10)	0.992437	25.8059	14	0.0273967	26.5512	15	0.0326134	-0.00602831	0.00948052	0.535123
ADHD	GCST90002119	MFI	Treg	Violet.510.50.Treg.trait3	CD8 on CD28+ CD45RA+ CD8br	0.78376	70	0.00886837	0.00757757	-0.00598367	0.0237204	1.01 (0.99-1.02)	0.241862	0.00581241	0.0104175	-0.014606	0.0262308	1.01 (0.99-1.03)	0.576882	0.0129912	0.0111669	-0.00889587	0.0353955	1.01 (0.99-1.04)	0.248687	0.0184853	0.0195881	-0.0199073	0.056878	1.02 (0.98-1.06)	0.348614	0.0147326	0.0171549	-0.0188909	0.0483561	1.01 (0.98-1.05)	0.393468	92.2146	68	0.027003	92.412	69	0.031505	-0.00154179	0.00404024	0.703942
ADHD	GCST90002121	MFI	Treg	Violet.510.50.Treg.trait5	CD8 on CD39+ CD8br	0.788152	44	0.0116748	0.010113	-0.00814671	0.0314964	1.01 (0.99-1.03)	0.248322	-0.00108913	0.0146345	-0.0297728	0.0275945	1.00 (0.97-1.03)	0.940675	-0.00315373	0.019668	-0.041703	0.162031	1.00 (0.96-1.04)	0.873357	-0.010549	0.0273046	-0.064066	0.042968	0.99 (0.94-1.04)	0.701147	-0.0294484	0.0280122	-0.0843523	0.0254555	0.97 (0.92-1.03)	0.299146	40.0791	42	0.555578	42.5573	43	0.490377	0.0086304	0.00548234	0.122941
ADHD	GCST90001436	Relative count	B cell	BC_Trait58	Memory B cell %lymphocyte	0.79326	18	0.0204074	0.0177783	-0.0144381	0.0552528	1.02 (0.99-1.06)	0.251018	0.037803	0.0252135	-0.0116154	0.0872214	1.04 (0.99-1.09)	0.133791	0.0688642	0.0475343	-0.0243031	0.0862368	1.07 (0.98-1.18)	0.165609	0.0654046	0.0495912	-0.0317942	0.162603	1.07 (0.97-1.18)	0.204703	0.0680516	0.0450808	-0.0203066	0.15641	1.07 (0.98-1.17)	0.150652	10.2249	16	0.854624	11.5475	17	0.826728	-0.00800982	0.00696461	0.267013
ADHD	GCST90001538	Relative count	Maturation stages of T cell	MT_Trait504	CM CD4+ %CD4+	0.794073	21	0.0165168	0.0144546	-0.0118142	0.0448478	1.02 (0.99-1.05)	0.253175	0.0204315	0.0198775	-0.0185283	0.0593914	1.02 (0.98-1.06)	0.30401	0.0169673	0.0353416	-0.0523022	0.0500317	1.02 (0.95-1.09)	0.636369	-0.0125144	0.0383847	-0.0877484	0.0627195	0.99 (0.92-1.06)	0.747791	0.0268077	0.0333605	-0.038579	0.0921943	1.03 (0.96-1.10)	0.431582	18.9096	19	0.462649	19.0268	20	0.520088	-0.00233712	0.0068283	0.735905
ADHD	GCST90001580	Absolute count	Monocyte	N_MONO_Trait503	CD14+ CD16+ monocyte AC	0.794073	33	0.0118577	0.0103832	-0.00849341	0.0322089	1.01 (0.99-1.03)	0.253451	0.00808289	0.0151428	-0.0215971	0.0377629	1.01 (0.98-1.04)	0.593496	0.0159116	0.0174082	-0.0182085	0.0655909	1.02 (0.98-1.05)	0.367539	0.0453564	0.0273065	-0.00816437	0.0988772	1.05 (0.99-1.10)	0.10648	0.029531	0.0237654	-0.0170491	0.0761111	1.03 (0.98-1.08)	0.223331	24.562	31	0.786956	25.2455	32	0.795965	-0.00419775	0.00507749	0.414704
ADHD	GCST90001448	Absolute count	cDC	DC_Trait524	CD11c+ monocyte AC	0.797052	10	0.0311557	0.0278633	-0.0234563	0.0857677	1.03 (0.98-1.09)	0.263497	0.0124441	0.0320433	-0.0503608	0.075249	1.01 (0.95-1.08)	0.697755	-0.00582181	0.036435	-0.0772345	0.0125688	0.99 (0.93-1.07)	0.876578	0.0604533	0.0584139	-0.0540379	0.174945	1.06 (0.95-1.19)	0.327715	-0.0149267	0.0631424	-0.138686	0.108832	0.99 (0.87-1.11)	0.819064	11.3767	8	0.181252	12.3262	9	0.19554	0.0105754	0.0129429	0.437537
ADHD	GCST90001464	Absolute count	cDC	f_DC_Trait512	CD86+ myeloid DC AC	0.797052	38	-0.00931142	0.00821485	-0.0254125	0.00678969	0.99 (0.97-1.01)	0.25701	-0.00841144	0.0123328	-0.0325836	0.0157608	0.99 (0.97-1.02)	0.495214	-0.01412	0.0136167	-0.0408088	0.0045874	0.99 (0.96-1.01)	0.306484	-0.0334565	0.0224453	-0.0774494	0.0105363	0.97 (0.93-1.01)	0.144548	-0.0130135	0.0174544	-0.0472243	0.0211972	0.99 (0.95-1.02)	0.460767	34.2463	36	0.552167	34.3041	37	0.596102	0.00104365	0.0043415	0.811392
ADHD	GCST90001472	Absolute count	cDC	f_DC_Trait520	CD62L- CD86+ myeloid DC AC	0.797052	43	-0.00915353	0.00823279	-0.0252898	0.00698273	0.99 (0.98-1.01)	0.266208	-0.0168097	0.0120056	-0.0403406	0.00672118	0.98 (0.96-1.01)	0.161465	-0.0222573	0.0136963	-0.049102	0.149367	0.98 (0.95-1.00)	0.111631	-0.0326086	0.0223148	-0.0763456	0.0111285	0.97 (0.93-1.01)	0.151376	-0.0314087	0.0184927	-0.0676544	0.004837	0.97 (0.93-1.00)	0.0970032	43.1826	41	0.378179	45.0764	42	0.34451	0.00619742	0.00462183	0.187334
ADHD	GCST90001661	Relative count	Treg	Treg_Trait574	CD28- CD8dim %T cell	0.797052	17	0.0249906	0.0222403	-0.0186004	0.0685816	1.03 (0.98-1.07)	0.261157	0.0273816	0.0281467	-0.0277859	0.0825491	1.03 (0.97-1.09)	0.330644	0.0540527	0.0486299	-0.0412618	0.0323836	1.06 (0.96-1.16)	0.282771	0.08032	0.0583803	-0.0341055	0.194745	1.08 (0.97-1.22)	0.187837	0.0656376	0.0567844	-0.0456598	0.176935	1.07 (0.96-1.19)	0.265798	24.5281	15	0.0566514	25.5223	16	0.0611316	-0.00805497	0.0103303	0.447672
ADHD	GCST90001725	MFI	B cell	Bcells.trait309	CD19 on IgD+ CD24-	0.797052	15	-0.024326	0.0218646	-0.0671806	0.0185285	0.98 (0.94-1.02)	0.26589	-0.048732	0.0268306	-0.10132	0.00385594	0.95 (0.90-1.00)	0.0693266	-0.0504439	0.0422589	-0.133271	0.0756932	0.95 (0.88-1.03)	0.252436	-0.0586054	0.0431734	-0.143225	0.0260145	0.94 (0.87-1.03)	0.196121	0.00605481	0.0538457	-0.0994827	0.111592	1.01 (0.91-1.12)	0.912186	16.7886	13	0.20915	17.2854	14	0.241289	-0.00611306	0.00985605	0.545823
ADHD	GCST90001727	MFI	B cell	Bcells.trait311	CD19 on IgD+ CD38- naive	0.797052	10	-0.0257409	0.0231616	-0.0711376	0.0196557	0.97 (0.93-1.02)	0.266412	-0.0174834	0.0294661	-0.0752369	0.04027	0.98 (0.93-1.04)	0.552953	-0.0208783	0.0492712	-0.11745	0.025532	0.98 (0.89-1.08)	0.681701	-0.0653875	0.0518945	-0.167101	0.0363257	0.94 (0.85-1.04)	0.239356	0.0242065	0.107806	-0.187094	0.235507	1.02 (0.83-1.27)	0.827968	10.1408	8	0.255284	10.4273	9	0.317009	-0.00930382	0.0195677	0.647165
ADHD	GCST90001857	MFI	Treg	Blue.530.30.Treg.trait15	CD3 on activated & secreting Treg	0.797052	54	0.0116596	0.0103852	-0.00869533	0.0320145	1.01 (0.99-1.03)	0.261558	0.00578331	0.0126205	-0.0189528	0.0305195	1.01 (0.98-1.03)	0.646774	0.00177876	0.012119	-0.0219744	0.0586674	1.00 (0.98-1.03)	0.883867	-0.0153488	0.023032	-0.0604916	0.0297939	0.98 (0.94-1.03)	0.508038	-0.0414877	0.0191341	-0.0789906	-0.00398478	0.96 (0.92-1.00)	0.0347371	86.7663	52	0.00177224	103.945	53	3.66e-05	0.0166622	0.0051929	0.00228526
ADHD	GCST90001874	MFI	Maturation stages of T cell	HVEM1000_150630.trait12	HVEM on TD CD8br	0.797052	21	-0.0144137	0.0128513	-0.0396023	0.0107748	0.99 (0.96-1.01)	0.262042	-0.00478507	0.0149258	-0.0340396	0.0244694	1.00 (0.97-1.02)	0.74852	0.00841849	0.0256372	-0.0418305	0.115548	1.01 (0.96-1.06)	0.746045	0.00335132	0.0290878	-0.0536607	0.0603633	1.00 (0.95-1.06)	0.909424	0.0238837	0.0338116	-0.0423869	0.0901544	1.02 (0.96-1.09)	0.488526	30.3076	19	0.0480117	32.69	20	0.0364787	-0.0114581	0.00937578	0.236617
ADHD	GCST90001920	MFI	TBNK	Blue.670.LP.TBNK.trait8	CD45 on HLA DR+ CD4+	0.797052	15	-0.0320539	0.0285622	-0.0880357	0.023928	0.97 (0.92-1.02)	0.261757	-0.0191429	0.0321007	-0.0820604	0.0437745	0.98 (0.92-1.04)	0.550948	0.0128356	0.0524045	-0.0898772	0.0383053	1.01 (0.91-1.12)	0.810062	-0.061631	0.0655441	-0.190097	0.0668354	0.94 (0.83-1.07)	0.363006	0.207426	0.127442	-0.0423613	0.457213	1.23 (0.96-1.58)	0.127591	23.2384	13	0.0389027	29.8282	14	0.0080585	-0.0391453	0.0203881	0.0770682
ADHD	GCST90001933	MFI	Treg	Blue.780.60.CD25.trait1	CD25 on CD45RA- CD4 not Treg	0.797052	14	0.0225526	0.0202613	-0.0171596	0.0622648	1.02 (0.98-1.06)	0.265671	-0.00689238	0.0242301	-0.0543833	0.0405986	0.99 (0.95-1.04)	0.776061	-0.0100647	0.0246786	-0.0584347	0.0264993	0.99 (0.94-1.04)	0.690033	-0.00146609	0.0426877	-0.085134	0.0822018	1.00 (0.92-1.09)	0.973124	-0.0152244	0.0354597	-0.0847254	0.0542766	0.98 (0.92-1.06)	0.675281	15.431	12	0.218708	17.5493	13	0.175395	0.00950569	0.00740628	0.223562
ADHD	GCST90002049	MFI	Myeloid cell	Red.780.60.MDSC.trait4	CD45 on Mo MDSC	0.797052	12	-0.0147131	0.0130235	-0.0402392	0.010813	0.99 (0.96-1.01)	0.258588	-0.0103299	0.0186063	-0.0467982	0.0261384	0.99 (0.95-1.03)	0.578768	-0.00981563	0.018528	-0.0461305	0.0425281	0.99 (0.95-1.03)	0.606797	-0.012115	0.0268186	-0.0646795	0.0404495	0.99 (0.94-1.04)	0.660235	-0.0156177	0.0280557	-0.0706069	0.0393716	0.98 (0.93-1.04)	0.589995	11.4189	10	0.325829	11.4204	11	0.408744	0.000359641	0.00974358	0.971283
ADHD	GCST90001929	MFI	Treg	Blue.670.LP.Treg.trait4	CD127 on CD28+ CD45RA+ CD8br	0.798153	15	-0.0232062	0.0209759	-0.0643189	0.0179065	0.98 (0.94-1.02)	0.268585	-0.0354294	0.0299842	-0.0941985	0.0233397	0.97 (0.91-1.02)	0.237364	-0.061742	0.053199	-0.166012	0.107441	0.94 (0.85-1.04)	0.265219	-0.0742011	0.0568516	-0.18563	0.037228	0.93 (0.83-1.04)	0.212879	-0.0567008	0.0927491	-0.238489	0.125087	0.94 (0.79-1.13)	0.551518	14.5255	13	0.337906	14.6796	14	0.400403	0.0056045	0.0150904	0.716326
ADHD	GCST90001965	Morphological parameter	cDC	FSC.cDC.trait4	FSC-A on monocyte	0.798153	15	-0.0212243	0.0191998	-0.0588558	0.0164073	0.98 (0.94-1.02)	0.268967	0.00256959	0.0277716	-0.0518627	0.0570019	1.00 (0.95-1.06)	0.92628	0.0190256	0.0451098	-0.0693895	0.0343932	1.02 (0.93-1.11)	0.679603	0.0170878	0.0493586	-0.0796551	0.113831	1.02 (0.92-1.12)	0.734342	-0.0296438	0.0714255	-0.169638	0.11035	0.97 (0.84-1.12)	0.684887	13.3239	13	0.423116	13.3393	14	0.5	0.00147452	0.0120368	0.904375
ADHD	GCST90001526	Relative count	Myeloid cell	MDSC_Trait26	CD33dim HLA DR+ CD11b+ %CD33dim HLA DR+	0.80294	20	0.00998992	0.00909397	-0.00783427	0.0278141	1.01 (0.99-1.03)	0.271977	0.00516359	0.0122024	-0.018753	0.0290802	1.01 (0.98-1.03)	0.672176	0.00590268	0.014536	-0.0225878	0.0411506	1.01 (0.98-1.03)	0.689225	0.0203175	0.0203436	-0.0195561	0.060191	1.02 (0.98-1.06)	0.330484	0.00981246	0.0195684	-0.0285415	0.0481664	1.01 (0.97-1.05)	0.622135	11.9704	18	0.84876	11.9705	19	0.886881	6.64e-05	0.00648121	0.991941
ADHD	GCST90002017	MFI	cDC	Red.660.20.cDC.trait5	CCR2 on monocyte	0.80294	27	-0.0129059	0.0117682	-0.0359715	0.0101596	0.99 (0.96-1.01)	0.272779	-0.0067593	0.0151766	-0.0365054	0.0229868	0.99 (0.96-1.02)	0.656047	0.00158263	0.0201877	-0.0379854	0.0735183	1.00 (0.96-1.04)	0.938114	0.0168886	0.0233722	-0.0289209	0.0626981	1.02 (0.97-1.06)	0.47638	-0.0599766	0.0275802	-0.114034	-0.00591944	0.94 (0.89-0.99)	0.0393269	28.6592	25	0.278411	32.6636	26	0.172083	0.0133463	0.00714094	0.0733854
ADHD	GCST90001836	MFI	Myeloid cell	Blue.530.30.MDSC.trait1	CD66b on CD66b++ myeloid cell	0.811472	12	-0.0175106	0.0162129	-0.0492879	0.0142667	0.98 (0.95-1.01)	0.280125	-0.0166985	0.0208567	-0.0575776	0.0241807	0.98 (0.94-1.02)	0.423347	0.00622334	0.0343342	-0.0610716	0.0496604	1.01 (0.94-1.08)	0.859462	6.54e-05	0.0358282	-0.0701579	0.0702887	1.00 (0.93-1.07)	0.998577	-0.022251	0.04899	-0.118271	0.0737693	0.98 (0.89-1.08)	0.659387	4.48866	10	0.922622	4.49918	11	0.952982	0.00127615	0.0124452	0.920354
ADHD	GCST90001888	MFI	Treg	Blue.585.42.Treg.trait12	CD28 on CD39+ secreting Treg	0.811472	29	0.0147309	0.0136187	-0.0119618	0.0414236	1.01 (0.99-1.04)	0.279401	0.0132746	0.0176505	-0.0213204	0.0478696	1.01 (0.98-1.05)	0.452004	0.0126615	0.018877	-0.0243375	0.0492398	1.01 (0.98-1.05)	0.507886	0.00639867	0.0311021	-0.0545614	0.0673587	1.01 (0.95-1.07)	0.838489	-0.0052574	0.030051	-0.0641573	0.0536425	0.99 (0.94-1.06)	0.862425	37.3162	27	0.0893159	38.0889	28	0.0967296	0.00469044	0.00627302	0.461094
ADHD	GCST90001889	MFI	Treg	Blue.585.42.Treg.trait13	CD28 on activated & secreting Treg	0.811472	22	0.0158066	0.014612	-0.0128329	0.0444462	1.02 (0.99-1.05)	0.279362	0.0198666	0.0198318	-0.0190037	0.0587369	1.02 (0.98-1.06)	0.316462	0.00692673	0.0215883	-0.0353863	0.0190602	1.01 (0.97-1.05)	0.751491	0.0105417	0.0331608	-0.0544536	0.0755369	1.01 (0.95-1.08)	0.753704	-0.00826569	0.0298814	-0.0668332	0.0503018	0.99 (0.94-1.05)	0.784913	24.4181	20	0.224606	25.4617	21	0.22772	0.00631407	0.00682927	0.366216
ADHD	GCST90002056	MFI	Maturation stages of T cell	Red.780.60.MT.trait4	CD8 on EM CD8br	0.811472	25	-0.0115161	0.0106526	-0.0323952	0.00936298	0.99 (0.97-1.01)	0.27967	-0.0121966	0.0143068	-0.0402379	0.0158447	0.99 (0.96-1.02)	0.393936	-0.0136966	0.0167126	-0.0464534	0.0469148	0.99 (0.95-1.02)	0.420545	-0.0191013	0.0209305	-0.0601252	0.0219225	0.98 (0.94-1.02)	0.370526	-0.0183842	0.024578	-0.066557	0.0297885	0.98 (0.94-1.03)	0.462042	19.5591	23	0.668341	19.6552	24	0.716203	0.00194593	0.00627555	0.759291
ADHD	GCST90001691	Relative count	Treg	Treg_Trait606	CD28+ CD45RA- CD8br %T cell	0.811847	22	0.0182446	0.0170147	-0.0151041	0.0515934	1.02 (0.99-1.05)	0.28359	0.010776	0.0195559	-0.0275536	0.0491055	1.01 (0.97-1.05)	0.581609	0.00624664	0.020749	-0.0344215	0.0345014	1.01 (0.97-1.05)	0.766332	0.00624664	0.0305944	-0.0537183	0.0662116	1.01 (0.95-1.07)	0.840182	0.0198375	0.0312087	-0.0413315	0.0810065	1.02 (0.96-1.08)	0.532218	35.4546	20	0.0178127	35.4613	21	0.0251127	-0.000388724	0.00631728	0.951545
ADHD	GCST90001736	MFI	B cell	Bcells.trait325	CD19 on memory B cell	0.811847	19	-0.0184551	0.0171942	-0.0521557	0.0152455	0.98 (0.95-1.02)	0.283122	-0.0206146	0.0246464	-0.0689216	0.0276923	0.98 (0.93-1.03)	0.402921	-0.0242163	0.029958	-0.0829339	0.0362501	0.98 (0.92-1.04)	0.429449	-0.00379017	0.0390963	-0.080419	0.0728386	1.00 (0.92-1.08)	0.923842	-0.0588612	0.036331	-0.13007	0.0123475	0.94 (0.88-1.01)	0.123603	11.0146	17	0.855803	12.6085	18	0.814284	0.00856012	0.00678026	0.223811
ADHD	GCST90001826	MFI	B cell	Bcells.trait785	IgD on unsw mem	0.811847	40	-0.0136934	0.012759	-0.0387011	0.0113143	0.99 (0.96-1.01)	0.283166	-0.0180075	0.0175536	-0.0524125	0.0163974	0.98 (0.95-1.02)	0.304957	-0.0205977	0.029004	-0.0774454	0.0454046	0.98 (0.93-1.04)	0.481825	-0.027679	0.0325458	-0.0914689	0.0361108	0.97 (0.91-1.04)	0.400259	0.0320423	0.0453187	-0.0567824	0.120867	1.03 (0.94-1.13)	0.483853	47.7016	38	0.134535	49.0898	39	0.129106	-0.00869411	0.00826733	0.299615
ADHD	GCST90002088	MFI	cDC	Violet.450.50.cDC.trait2	CD11c on CD62L+ myeloid DC	0.817695	19	0.0152489	0.0143145	-0.0128076	0.0433054	1.02 (0.99-1.04)	0.286753	0.00257313	0.0198088	-0.036252	0.0413983	1.00 (0.96-1.04)	0.896647	-0.00024683	0.0232915	-0.0458982	0.102642	1.00 (0.96-1.05)	0.991661	-0.00357622	0.0304255	-0.0632102	0.0560578	1.00 (0.94-1.06)	0.907734	-0.00372507	0.0356629	-0.0736243	0.0661742	1.00 (0.93-1.07)	0.918033	18.3906	17	0.364608	18.7583	18	0.406845	0.00462249	0.00792856	0.567535
ADHD	GCST90001687	Absolute count	Treg	Treg_Trait602	CD28- CD8br AC	0.823415	25	0.0163754	0.0155045	-0.0140135	0.0467642	1.02 (0.99-1.05)	0.290891	0.0265831	0.0218714	-0.0162849	0.069451	1.03 (0.98-1.07)	0.224204	0.0388522	0.0325458	-0.0249376	0.0860957	1.04 (0.98-1.11)	0.244234	0.0376588	0.0380579	-0.0369346	0.112252	1.04 (0.96-1.12)	0.332284	0.103559	0.0740811	-0.0416401	0.248758	1.11 (0.96-1.28)	0.175477	17.1186	23	0.803391	18.5671	24	0.774667	-0.0150783	0.0125285	0.241017
ADHD	GCST90001844	MFI	Maturation stages of T cell	Blue.530.30.MT.trait6	CD3 on TD CD4+	0.823415	12	0.0187539	0.0177611	-0.0160579	0.0535657	1.02 (0.98-1.06)	0.291015	0.0214785	0.0232756	-0.0241416	0.0670986	1.02 (0.98-1.07)	0.356116	0.0289752	0.0291431	-0.0281453	0.0557142	1.03 (0.97-1.09)	0.341475	0.0230306	0.0337422	-0.0431042	0.0891653	1.02 (0.96-1.09)	0.509013	0.0334153	0.0443862	-0.0535817	0.120412	1.03 (0.95-1.13)	0.468904	6.03527	10	0.812292	6.16518	11	0.862119	-0.00298394	0.0082789	0.726025
ADHD	GCST90001427	Relative count	B cell	BC_Trait49	IgD- CD38- %lymphocyte	0.824348	19	-0.0239645	0.0227753	-0.0686041	0.0206751	0.98 (0.93-1.02)	0.292702	-0.0127256	0.0275107	-0.0666466	0.0411955	0.99 (0.94-1.04)	0.643675	-0.0229926	0.0401565	-0.101699	0.0549073	0.98 (0.90-1.06)	0.574016	-0.0196848	0.0412388	-0.100513	0.0611432	0.98 (0.90-1.06)	0.638866	0.0153793	0.0676285	-0.117172	0.147931	1.02 (0.89-1.16)	0.822818	23.0132	17	0.148823	23.5323	18	0.170955	-0.0063226	0.0102099	0.543955
ADHD	GCST90001652	Relative count	TBNK	TB_Trait576	Granulocyte %leukocyte	0.824348	15	-0.0242453	0.0230853	-0.0694924	0.0210018	0.98 (0.93-1.02)	0.293603	-0.0369139	0.0288821	-0.0935229	0.0196951	0.96 (0.91-1.02)	0.201218	-0.0452063	0.0510784	-0.14532	0.0336195	0.96 (0.86-1.06)	0.391084	-0.0477481	0.051865	-0.149403	0.0539072	0.95 (0.86-1.06)	0.372839	0.0143357	0.0683242	-0.11958	0.148251	1.01 (0.89-1.16)	0.837062	16.9315	13	0.202454	17.4032	14	0.235326	-0.00667693	0.0110947	0.557649
ADHD	GCST90001482	Relative count	Treg	f_Treg_Trait505	Resting Treg %CD4	0.830239	32	-0.0143465	0.0137519	-0.0413001	0.0126072	0.99 (0.96-1.01)	0.296839	-0.0122506	0.0184217	-0.048357	0.0238559	0.99 (0.95-1.02)	0.506045	-0.00464246	0.0195214	-0.0429044	0.0799499	1.00 (0.96-1.03)	0.813591	-0.0198266	0.0308893	-0.0803695	0.0407163	0.98 (0.92-1.04)	0.525682	-0.0265193	0.0265572	-0.0785713	0.0255328	0.97 (0.92-1.03)	0.325989	44.6889	30	0.041251	45.1203	31	0.0486349	0.00341454	0.00634547	0.594473
ADHD	GCST90001518	Absolute count	Myeloid cell	MDSC_Trait13	CD33br HLA DR+ CD14- AC	0.832207	16	0.0205806	0.0198878	-0.0183994	0.0595606	1.02 (0.98-1.06)	0.300745	0.0205526	0.0210296	-0.0206655	0.0617707	1.02 (0.98-1.06)	0.328414	0.0309614	0.0249942	-0.0180272	0.0167744	1.03 (0.98-1.08)	0.234476	0.00676846	0.037443	-0.0666198	0.0801567	1.01 (0.94-1.08)	0.85897	0.01808	0.0587118	-0.0969952	0.133155	1.02 (0.91-1.14)	0.762659	29.6888	14	0.00842122	29.6931	15	0.0130774	0.000590732	0.0129893	0.964369
ADHD	GCST90001598	Absolute count	TBNK	TB_ry_Trait527	DN (CD4-CD8-) AC	0.832207	17	-0.0223983	0.021654	-0.06484	0.0200435	0.98 (0.94-1.02)	0.300963	-0.0446298	0.0256197	-0.0948443	0.00558479	0.96 (0.91-1.01)	0.0815064	-0.0545891	0.0364099	-0.125953	0.0291616	0.95 (0.88-1.02)	0.15327	-0.0522984	0.0426682	-0.135928	0.0313313	0.95 (0.87-1.03)	0.238048	0.03513	0.0602115	-0.0828846	0.153145	1.04 (0.92-1.17)	0.568265	21.1788	15	0.131214	22.6585	16	0.123174	-0.00958139	0.00935942	0.322197
ADHD	GCST90001784	MFI	B cell	Bcells.trait496	CD25 on IgD+ CD38dim	0.832207	21	-0.0143409	0.01384	-0.0414672	0.0127854	0.99 (0.96-1.01)	0.300111	-0.0117661	0.0189547	-0.0489172	0.025385	0.99 (0.95-1.03)	0.534763	-0.0297027	0.0300328	-0.0885669	0.257461	0.97 (0.92-1.03)	0.334474	0.00180246	0.0353261	-0.0674366	0.0710415	1.00 (0.93-1.07)	0.959813	-0.0278899	0.0314429	-0.0895181	0.0337382	0.97 (0.91-1.03)	0.386168	17.5958	19	0.549569	17.8261	20	0.598861	0.00307918	0.00641633	0.636778
ADHD	GCST90001403	Absolute count	B cell	BC_Trait22	Sw mem AC	0.852093	11	0.0312567	0.0308936	-0.0292947	0.0918081	1.03 (0.97-1.10)	0.311656	0.0448221	0.0393345	-0.0322736	0.121918	1.05 (0.97-1.13)	0.254491	0.112524	0.0739474	-0.0324131	0.148768	1.12 (0.97-1.29)	0.159063	0.113717	0.0774253	-0.0380369	0.26547	1.12 (0.96-1.30)	0.172648	-0.011042	0.160557	-0.325735	0.303651	0.99 (0.72-1.35)	0.946674	12.6053	9	0.181293	12.7067	10	0.240538	0.00624301	0.0232086	0.793998
ADHD	GCST90001726	MFI	B cell	Bcells.trait310	CD19 on IgD+ CD38-	0.852093	18	0.0214862	0.0211712	-0.0200094	0.0629818	1.02 (0.98-1.07)	0.310165	0.0497693	0.0270409	-0.00323092	0.102769	1.05 (1.00-1.11)	0.0656923	0.0591804	0.045708	-0.0304073	0.05615	1.06 (0.97-1.16)	0.212717	0.0617981	0.046866	-0.0300593	0.153655	1.06 (0.97-1.17)	0.204788	0.00674243	0.049467	-0.0902128	0.103698	1.01 (0.91-1.11)	0.893283	24.1224	16	0.0868656	24.2884	17	0.111808	0.00330186	0.00995003	0.744314
ADHD	GCST90001758	MFI	B cell	Bcells.trait395	CD20 on memory B cell	0.852093	35	-0.0131127	0.0129515	-0.0384978	0.0122723	0.99 (0.96-1.01)	0.311325	0.00659556	0.0179732	-0.028632	0.0418231	1.01 (0.97-1.04)	0.713645	0.00841021	0.024357	-0.0393296	0.0191025	1.01 (0.96-1.06)	0.732005	0.00181763	0.0311702	-0.059276	0.0629113	1.00 (0.94-1.06)	0.953841	0.0115842	0.0416562	-0.070062	0.0932304	1.01 (0.93-1.10)	0.782678	32.0155	33	0.515967	32.4046	34	0.545901	-0.00444143	0.00712006	0.537053
ADHD	GCST90001393	Relative count	B cell	BC_Trait11	IgD+ CD38dim %B cell	0.852434	11	-0.0359607	0.0364205	-0.107345	0.0354234	0.96 (0.90-1.04)	0.323458	-0.0724945	0.037999	-0.146973	0.00198361	0.93 (0.86-1.00)	0.0564173	-0.109285	0.0655037	-0.237672	0.169398	0.90 (0.79-1.02)	0.126202	-0.115967	0.063979	-0.241366	0.00943173	0.89 (0.79-1.01)	0.0999805	0.100626	0.147449	-0.188373	0.389626	1.11 (0.83-1.48)	0.512136	18.6153	9	0.02867	20.5065	10	0.0248097	-0.0194814	0.0203732	0.363937
ADHD	GCST90001400	Absolute count	B cell	BC_Trait2	IgD+ AC	0.852434	7	0.0245052	0.0248108	-0.0241239	0.0731344	1.02 (0.98-1.08)	0.323307	0.0336644	0.0355422	-0.0359984	0.103327	1.03 (0.96-1.11)	0.343554	0.0654995	0.0530097	-0.0383994	0.017189	1.07 (0.96-1.18)	0.262783	0.000931058	0.0587839	-0.114285	0.116148	1.00 (0.89-1.12)	0.987877	0.0134373	0.0729597	-0.129564	0.156438	1.01 (0.88-1.17)	0.861113	5.20341	5	0.391564	5.23063	6	0.514592	0.00232437	0.0143707	0.877841
ADHD	GCST90001463	Relative count	cDC	f_DC_Trait509	CD62L- DC %DC	0.852434	36	-0.01006	0.0101089	-0.0298734	0.00975343	0.99 (0.97-1.01)	0.319657	-0.00924326	0.0150396	-0.0387209	0.0202344	0.99 (0.96-1.02)	0.538823	-0.0147927	0.0163172	-0.0467744	0.081395	0.99 (0.95-1.02)	0.370832	-0.0192105	0.0273626	-0.0728412	0.0344202	0.98 (0.93-1.04)	0.487278	-0.0325638	0.0209748	-0.0736744	0.00854683	0.97 (0.93-1.01)	0.129798	36.3937	34	0.357843	37.9919	35	0.334641	0.00587049	0.00480429	0.230139
ADHD	GCST90001515	Absolute count	Myeloid cell	MDSC_Trait10	Im MDSC AC	0.852434	17	0.01281	0.0129559	-0.0125836	0.0382036	1.01 (0.99-1.04)	0.322791	0.0258899	0.0183713	-0.0101178	0.0618976	1.03 (0.99-1.06)	0.158758	0.0394264	0.0214126	-0.00254222	0.0331127	1.04 (1.00-1.08)	0.0841988	0.0457877	0.0333056	-0.0194913	0.111067	1.05 (0.98-1.12)	0.18815	0.0187558	0.0334783	-0.0468617	0.0843732	1.02 (0.95-1.09)	0.583589	12.6586	15	0.628648	12.6957	16	0.694863	-0.00158794	0.00824443	0.84985
ADHD	GCST90001642	Absolute count	TBNK	TB_Trait563	B cell AC	0.852434	22	-0.0190977	0.0192744	-0.0568755	0.0186801	0.98 (0.94-1.02)	0.321767	-0.0270684	0.0263642	-0.0787423	0.0246055	0.97 (0.92-1.02)	0.304558	-0.0670614	0.0511092	-0.167236	0.004278	0.94 (0.85-1.03)	0.203642	-0.0787648	0.0626965	-0.20165	0.0441203	0.92 (0.82-1.05)	0.222808	-0.0134504	0.0545258	-0.120321	0.0934201	0.99 (0.89-1.10)	0.80767	27.8831	20	0.112197	27.9003	21	0.143003	-0.000938368	0.0084453	0.912636
ADHD	GCST90001696	Relative count	Treg	Treg_Trait701	CD45RA- CD28- CD8br %CD8br	0.852434	46	0.00101868	0.00101301	-0.000966825	0.00300418	1.00 (1.00-1.00)	0.314611	0.00103597	0.00132682	-0.00156459	0.00363653	1.00 (1.00-1.00)	0.434923	0.000700516	0.00182525	-0.00287697	0.0693612	1.00 (1.00-1.00)	0.70294	0.00136064	0.00265606	-0.00384523	0.00656651	1.00 (1.00-1.01)	0.610962	0.000736925	0.00361752	-0.00635343	0.00782727	1.00 (0.99-1.01)	0.83952	55.3365	44	0.11748	55.3448	45	0.138817	0.000644258	0.00793323	0.935643
ADHD	GCST90002020	MFI	Myeloid cell	Red.660.20.MDSC.trait3	CD14 on CD33br HLA DR+ CD14dim	0.852434	14	0.0125546	0.0125068	-0.0119586	0.0370679	1.01 (0.99-1.04)	0.315462	0.0198885	0.0178864	-0.0151687	0.0549458	1.02 (0.98-1.06)	0.266165	0.024536	0.02287	-0.0202892	0.0441774	1.02 (0.98-1.07)	0.302852	0.0296099	0.0281176	-0.0255006	0.0847204	1.03 (0.97-1.09)	0.311488	0.0196427	0.0269887	-0.0332553	0.0725406	1.02 (0.97-1.08)	0.480691	11.309	12	0.502638	11.3968	13	0.57761	-0.00235861	0.00795826	0.772013
ADHD	GCST90002055	MFI	Maturation stages of T cell	Red.780.60.MT.trait3	CD8 on naive CD8br	0.852434	33	0.0103521	0.0104174	-0.010066	0.0307703	1.01 (0.99-1.03)	0.320353	0.00583953	0.0153935	-0.0243318	0.0360108	1.01 (0.98-1.04)	0.704428	0.00862053	0.0181413	-0.0269364	0.0416773	1.01 (0.97-1.05)	0.63788	-0.0088548	0.0246449	-0.0571588	0.0394493	0.99 (0.94-1.04)	0.721735	0.000236741	0.0276732	-0.0540028	0.0544763	1.00 (0.95-1.06)	0.993229	30.8019	31	0.476225	30.9576	32	0.519166	0.00225149	0.00570642	0.695874
ADHD	GCST90002096	MFI	Myeloid cell	Violet.450.50.MDSC.trait6	CD11b on basophil	0.852434	16	-0.0122146	0.0123493	-0.0364193	0.01199	0.99 (0.96-1.01)	0.322618	-0.00968166	0.0179699	-0.0449026	0.0255393	0.99 (0.96-1.03)	0.590044	-0.00672604	0.0246956	-0.0551294	0.106102	0.99 (0.95-1.04)	0.78906	-0.029877	0.0325415	-0.0936582	0.0339043	0.97 (0.91-1.03)	0.373083	0.0159588	0.0296515	-0.0421582	0.0740757	1.02 (0.96-1.08)	0.598885	13.715	14	0.471156	14.8072	15	0.465393	-0.00864251	0.00826953	0.313686
ADHD	GCST90002113	MFI	TBNK	Violet.510.50.TBNK.trait2	HLA DR on HLA DR+ T cell	0.852434	14	-0.0188336	0.0188725	-0.0558237	0.0181566	0.98 (0.95-1.02)	0.318311	-0.0083258	0.0289579	-0.0650833	0.0484317	0.99 (0.94-1.05)	0.773719	0.0205759	0.043636	-0.0649506	0.0808444	1.02 (0.94-1.11)	0.645074	-0.0778764	0.0506539	-0.177158	0.0214052	0.93 (0.84-1.02)	0.148167	-0.00421973	0.0491766	-0.100606	0.0921663	1.00 (0.90-1.10)	0.933034	12.163	12	0.432681	12.2682	13	0.505784	-0.00301283	0.00935107	0.752852
ADHD	GCST90001460	Absolute count	cDC	f_DC_Trait504	Plasmacytoid DC AC	0.856099	14	0.0217726	0.0226702	-0.0226609	0.0662061	1.02 (0.98-1.07)	0.336849	0.0159456	0.0310133	-0.0448404	0.0767317	1.02 (0.96-1.08)	0.607144	-0.0210194	0.0519713	-0.122883	0.0162753	0.98 (0.88-1.08)	0.692463	-0.00581606	0.0574359	-0.11839	0.106758	0.99 (0.89-1.11)	0.920888	0.0812431	0.0657786	-0.0476829	0.210169	1.08 (0.95-1.23)	0.24043	13.8553	12	0.310044	14.9271	13	0.311927	-0.0102689	0.0106583	0.354328
ADHD	GCST90001465	Relative count	cDC	f_DC_Trait513	CD86+ myeloid DC %DC	0.856099	45	-0.00791081	0.00806296	-0.0237142	0.00789259	0.99 (0.98-1.01)	0.326528	-0.00738192	0.0124916	-0.0318655	0.0171017	0.99 (0.97-1.02)	0.554554	-0.0110377	0.0139352	-0.0383508	0.0661085	0.99 (0.96-1.02)	0.432567	-0.00993462	0.0222389	-0.0535228	0.0336536	0.99 (0.95-1.03)	0.657266	-0.00763092	0.0168036	-0.0405659	0.0253041	0.99 (0.96-1.03)	0.652023	37.0304	43	0.72686	37.0308	44	0.762416	-7.81e-05	0.00411308	0.984941
ADHD	GCST90001569	Absolute count	Maturation stages of T cell	MT_Trait548	EM DN (CD4-CD8-) AC	0.856099	13	0.0257229	0.0266661	-0.0265427	0.0779885	1.03 (0.97-1.08)	0.334731	0.011999	0.0300628	-0.0469241	0.0709221	1.01 (0.95-1.07)	0.689797	-0.0230863	0.0455075	-0.112281	0.0763792	0.98 (0.89-1.07)	0.621133	0.0294762	0.0507369	-0.069968	0.12892	1.03 (0.93-1.14)	0.572016	0.0737815	0.07802	-0.0791376	0.226701	1.08 (0.92-1.25)	0.364624	17.5128	11	0.093595	18.2013	12	0.109713	-0.00823144	0.0125171	0.524308
ADHD	GCST90001614	Relative count	TBNK	TB_Trait532	CD8br and CD8dim %leukocyte	0.856099	23	0.0159008	0.0165625	-0.0165618	0.0483634	1.02 (0.98-1.05)	0.337031	0.00562944	0.0232164	-0.0398747	0.0511335	1.01 (0.96-1.05)	0.80841	0.00486789	0.0364854	-0.0666434	0.0270558	1.00 (0.94-1.08)	0.895074	0.00733348	0.0405711	-0.0721859	0.0868528	1.01 (0.93-1.09)	0.858214	0.050314	0.0706498	-0.0881597	0.188788	1.05 (0.92-1.21)	0.484203	21.6672	21	0.418901	21.9267	22	0.464271	-0.00566625	0.0112981	0.621221
ADHD	GCST90001770	MFI	B cell	Bcells.trait446	CD24 on IgD- CD38dim	0.856099	21	0.0136308	0.0142192	-0.0142387	0.0415003	1.01 (0.99-1.04)	0.337749	-0.00678251	0.0186739	-0.0433833	0.0298183	0.99 (0.96-1.03)	0.716449	-0.0163524	0.022147	-0.0597606	0.012821	0.98 (0.94-1.03)	0.468875	-0.00675938	0.0328649	-0.0711745	0.0576558	0.99 (0.93-1.06)	0.839126	0.0169896	0.0286268	-0.039119	0.0730982	1.02 (0.96-1.08)	0.559855	23.2297	19	0.227376	23.2524	20	0.27657	-0.000872874	0.00640198	0.892983
ADHD	GCST90001772	MFI	B cell	Bcells.trait449	CD24 on unsw mem	0.856099	19	-0.0171842	0.0178259	-0.0521228	0.0177545	0.98 (0.95-1.02)	0.335045	-0.0293805	0.0207972	-0.070143	0.011382	0.97 (0.93-1.01)	0.157739	-0.0332332	0.023497	-0.0792873	0.0279747	0.97 (0.92-1.01)	0.174322	-0.0398338	0.0332056	-0.104917	0.0252492	0.96 (0.90-1.03)	0.245843	-0.0398983	0.0365064	-0.111451	0.0316542	0.96 (0.89-1.03)	0.289678	30.1439	17	0.0253255	31.0532	18	0.0283818	0.00600453	0.00838505	0.483652
ADHD	GCST90001853	MFI	Treg	Blue.530.30.Treg.trait11	CD3 on activated Treg	0.856099	52	0.0102572	0.0106016	-0.0105219	0.0310363	1.01 (0.99-1.03)	0.333286	0.0124776	0.0126913	-0.0123973	0.0373526	1.01 (0.99-1.04)	0.325526	0.00234399	0.0130769	-0.0232867	0.0523908	1.00 (0.98-1.03)	0.858454	-0.00428987	0.0240414	-0.0514111	0.0428314	1.00 (0.95-1.04)	0.859087	-0.0288919	0.020457	-0.0689876	0.0112037	0.97 (0.93-1.01)	0.164047	94.6114	50	0.000141818	103.846	51	1.79e-05	0.0118637	0.00537019	0.0317727
ADHD	GCST90001890	MFI	Treg	Blue.585.42.Treg.trait15	CD28 on CD45RA+ CD4+	0.856099	19	0.0144749	0.0148334	-0.0145986	0.0435484	1.01 (0.99-1.04)	0.329148	0.00918053	0.0197475	-0.0295246	0.0478856	1.01 (0.97-1.05)	0.642006	0.0100864	0.0215839	-0.032218	0.0654292	1.01 (0.97-1.05)	0.645885	0.00525206	0.0290057	-0.0515992	0.0621033	1.01 (0.95-1.06)	0.858336	0.0183846	0.035767	-0.0517188	0.088488	1.02 (0.95-1.09)	0.613862	15.7175	17	0.543943	15.7319	18	0.61125	-0.000935972	0.00779149	0.90579
ADHD	GCST90002041	MFI	Myeloid cell	Red.780.60.MDSC.trait1	CD45 on lymphocyte	0.856099	15	-0.0160299	0.0166113	-0.0485881	0.0165283	0.98 (0.95-1.02)	0.334545	-0.0173383	0.0226255	-0.0616843	0.0270077	0.98 (0.94-1.03)	0.443487	-0.0135065	0.0402733	-0.0924421	0.0824003	0.99 (0.91-1.07)	0.742318	-0.029661	0.0373944	-0.102954	0.043632	0.97 (0.90-1.04)	0.440901	-0.0696122	0.0425588	-0.153027	0.0138031	0.93 (0.86-1.01)	0.125878	14.6629	13	0.328869	16.7506	14	0.269714	0.0142915	0.0105047	0.196796
ADHD	GCST90002043	MFI	Myeloid cell	Red.780.60.MDSC.trait11	CD45 on CD33br HLA DR+ CD14dim	0.856099	8	0.0253496	0.0260132	-0.0256363	0.0763356	1.03 (0.97-1.08)	0.329813	0.0166369	0.0289012	-0.0400095	0.0732833	1.02 (0.96-1.08)	0.564854	-0.00255862	0.0433464	-0.0875176	0.0794535	1.00 (0.92-1.09)	0.95458	-0.0278974	0.0524784	-0.130755	0.0749604	0.97 (0.88-1.08)	0.611451	0.118813	0.0765722	-0.0312689	0.268894	1.13 (0.97-1.31)	0.171732	10.9412	6	0.090211	13.978	7	0.0515738	-0.0204475	0.0158448	0.244379
ADHD	GCST90002081	Morphological parameter	TBNK	SSC.TBNK.trait4	SSC-A on CD4+	0.856099	29	0.0177308	0.0183103	-0.0181574	0.053619	1.02 (0.98-1.06)	0.332869	0.00087095	0.022008	-0.0422648	0.0440067	1.00 (0.96-1.04)	0.968433	-0.00613268	0.0436664	-0.0917189	0.0924534	0.99 (0.91-1.08)	0.889315	-0.00613268	0.0431164	-0.0906409	0.0783756	0.99 (0.91-1.08)	0.887913	0.0163858	0.0521801	-0.0858873	0.118659	1.02 (0.92-1.13)	0.755917	42.8726	27	0.0269442	42.8738	28	0.0357951	0.00024306	0.00880678	0.978185
ADHD	GCST90001737	MFI	B cell	Bcells.trait327	CD19 on naive-mature B cell	0.857911	18	-0.0180956	0.0189968	-0.0553293	0.0191382	0.98 (0.95-1.02)	0.340814	-0.00373119	0.0259474	-0.0545881	0.0471257	1.00 (0.95-1.05)	0.88566	0.0120432	0.0410256	-0.0683671	0.0694535	1.01 (0.93-1.10)	0.772654	0.0257399	0.0439464	-0.0603951	0.111875	1.03 (0.94-1.12)	0.565765	0.0324223	0.0455271	-0.0568107	0.121655	1.03 (0.94-1.13)	0.486624	14.6795	16	0.548225	16.1703	17	0.511793	-0.0109151	0.00893951	0.239775
ADHD	GCST90001926	MFI	Treg	Blue.670.LP.Treg.trait13	CD127 on granulocyte	0.857911	24	0.0165236	0.0173363	-0.0174555	0.0505027	1.02 (0.98-1.05)	0.340529	0.0201961	0.0206833	-0.0203431	0.0607352	1.02 (0.98-1.06)	0.328844	0.0114152	0.0296114	-0.0466231	0.0669587	1.01 (0.95-1.07)	0.703409	0.0195621	0.0395889	-0.0580321	0.0971563	1.02 (0.94-1.10)	0.625899	-0.0094724	0.0374176	-0.0828109	0.0638661	0.99 (0.92-1.07)	0.8025	33.6011	22	0.0539045	34.5441	23	0.0576888	0.00597175	0.00759964	0.44037
ADHD	GCST90001402	Relative count	B cell	BC_Trait21	Sw mem %B cell	0.858773	9	-0.0261429	0.0275786	-0.0801969	0.0279111	0.97 (0.92-1.03)	0.343158	-0.0369571	0.0375165	-0.110489	0.0365753	0.96 (0.90-1.04)	0.324581	-0.0307631	0.0498581	-0.128485	0.0982728	0.97 (0.88-1.07)	0.554376	-0.0487618	0.0548112	-0.156192	0.0586681	0.95 (0.86-1.06)	0.399624	-0.104117	0.09592	-0.29212	0.0838865	0.90 (0.75-1.09)	0.313681	5.47934	7	0.601677	6.1997	8	0.624873	0.0131742	0.015522	0.424095
ADHD	GCST90001830	MFI	B cell	Bcells.trait85	BAFF-R on CD20-	0.858773	9	0.0213391	0.0226083	-0.0229731	0.0656514	1.02 (0.98-1.07)	0.345239	0.0283762	0.0302779	-0.0309685	0.087721	1.03 (0.97-1.09)	0.348659	0.0256309	0.0370622	-0.0470109	0.0225088	1.03 (0.95-1.10)	0.508778	0.0246927	0.0443042	-0.0621436	0.111529	1.03 (0.94-1.12)	0.59254	0.0256153	0.0574315	-0.0869505	0.138181	1.03 (0.92-1.15)	0.669056	6.45314	7	0.487943	6.4597	8	0.595882	-0.000840629	0.0103785	0.937712
ADHD	GCST90001943	MFI	Treg	Blue.780.60.CD25.trait9	CD25 on activated & secreting Treg	0.858773	8	-0.0265256	0.0280438	-0.0814914	0.0284401	0.97 (0.92-1.03)	0.344217	-0.0459866	0.0360764	-0.116696	0.024723	0.96 (0.89-1.03)	0.202415	-0.0593642	0.041772	-0.141237	0.0651875	0.94 (0.87-1.02)	0.198254	-0.0846126	0.0518754	-0.186288	0.0170632	0.92 (0.83-1.02)	0.146896	-0.017675	0.0596256	-0.134541	0.0991912	0.98 (0.87-1.10)	0.776893	8.46259	6	0.206133	8.5044	7	0.290221	-0.00203938	0.0118442	0.868954
ADHD	GCST90002040	MFI	cDC	Red.780.60.cDC.trait6	CD80 on granulocyte	0.858773	24	0.0140098	0.0148622	-0.0151201	0.0431397	1.01 (0.98-1.04)	0.345862	0.0116264	0.0205305	-0.0286134	0.0518662	1.01 (0.97-1.05)	0.571192	0.00845559	0.0289449	-0.0482763	0.195164	1.01 (0.95-1.07)	0.772808	-0.000139562	0.0353813	-0.0694869	0.0692078	1.00 (0.93-1.07)	0.996887	-0.0709763	0.0484758	-0.165989	0.0240363	0.93 (0.85-1.02)	0.157294	13.2785	22	0.925101	16.671	23	0.825077	0.0169901	0.0092244	0.0790168
ADHD	GCST90001392	Absolute count	B cell	BC_Trait10	IgD+ CD38br AC	0.860286	19	0.0185904	0.0200507	-0.020709	0.0578897	1.02 (0.98-1.06)	0.353839	0.0568369	0.0289058	0.000181541	0.113492	1.06 (1.00-1.12)	0.0492662	0.0778915	0.0598329	-0.039381	0.0883051	1.08 (0.96-1.22)	0.209393	0.0804537	0.0609577	-0.0390234	0.199931	1.08 (0.96-1.22)	0.203433	0.0599462	0.0577246	-0.0531939	0.173086	1.06 (0.95-1.19)	0.313589	17.4932	17	0.421467	18.0958	18	0.449361	-0.00712206	0.00930692	0.45462
ADHD	GCST90001498	Absolute count	Treg	f_Treg_Trait521	Activated & resting Treg AC	0.860286	13	-0.0258606	0.0292384	-0.0831679	0.0314468	0.97 (0.92-1.03)	0.376442	-0.0119177	0.0320697	-0.0747744	0.050939	0.99 (0.93-1.05)	0.710177	0.00566239	0.0421646	-0.0769803	0.055512	1.01 (0.93-1.09)	0.895397	0.00885987	0.0505532	-0.0902243	0.107944	1.01 (0.91-1.11)	0.863799	-0.138088	0.0662954	-0.268027	-0.00814863	0.87 (0.76-0.99)	0.0613882	17.3997	11	0.0965956	22.8081	12	0.0293998	0.022284	0.0120513	0.0914762
ADHD	GCST90001503	Relative count	Treg	f_Treg_Trait529	Activated & secreting Treg %CD4+	0.860286	22	0.0133123	0.0143642	-0.0148414	0.041466	1.01 (0.99-1.04)	0.354045	0.0130895	0.0202377	-0.0265764	0.0527555	1.01 (0.97-1.05)	0.517769	0.00286743	0.0268595	-0.0497771	0.0257227	1.00 (0.95-1.06)	0.915995	-0.00979484	0.0370788	-0.0824693	0.0628796	0.99 (0.92-1.06)	0.79423	0.0257389	0.0279323	-0.0290083	0.0804862	1.03 (0.97-1.08)	0.367785	25.3901	20	0.186913	25.7362	21	0.216689	-0.00312943	0.00599382	0.607329
ADHD	GCST90001528	Relative count	Myeloid cell	MDSC_Trait28	CD33dim HLA DR+ CD11b- %CD33dim HLA DR+	0.860286	19	-0.00828928	0.00912827	-0.0261807	0.00960212	0.99 (0.97-1.01)	0.363831	-0.00420512	0.0122654	-0.0282453	0.019835	1.00 (0.97-1.02)	0.731715	-0.00257493	0.0144376	-0.0308726	0.125131	1.00 (0.97-1.03)	0.860441	-0.0186479	0.0214108	-0.060613	0.0233173	0.98 (0.94-1.02)	0.395246	-0.0119471	0.0191053	-0.0493934	0.0254992	0.99 (0.95-1.03)	0.540059	9.5784	17	0.920353	9.6259	18	0.943435	0.00134103	0.00615319	0.83007
ADHD	GCST90001539	Relative count	Maturation stages of T cell	MT_Trait505	CM CD4+ %T cell	0.860286	15	0.0196615	0.0213957	-0.022274	0.061597	1.02 (0.98-1.06)	0.358123	0.0172413	0.0295625	-0.0407012	0.0751839	1.02 (0.96-1.08)	0.559748	0.0282451	0.0494318	-0.0686412	0.136518	1.03 (0.93-1.13)	0.57679	0.0224875	0.0531451	-0.081677	0.126652	1.02 (0.92-1.14)	0.678625	0.0333691	0.0949849	-0.152801	0.21954	1.03 (0.86-1.25)	0.730985	11.6485	13	0.556657	11.6704	14	0.632751	-0.00203816	0.0137602	0.884521
ADHD	GCST90001541	Relative count	Maturation stages of T cell	MT_Trait507	Naive CD4+ %CD4+	0.860286	25	-0.0173757	0.019746	-0.056078	0.0213265	0.98 (0.95-1.02)	0.37888	-0.00171731	0.0254429	-0.0515854	0.0481508	1.00 (0.95-1.05)	0.946186	0.0382474	0.0501381	-0.0600234	0.0858177	1.04 (0.94-1.15)	0.452992	0.0407952	0.0523503	-0.0618114	0.143402	1.04 (0.94-1.15)	0.443435	-0.013648	0.0704205	-0.151672	0.124376	0.99 (0.86-1.13)	0.848028	32.0885	23	0.0983161	32.0928	24	0.124708	-0.000578921	0.0104783	0.956417
ADHD	GCST90001548	Absolute count	Maturation stages of T cell	MT_Trait522	CM CD8br AC	0.860286	18	0.0238908	0.0268994	-0.028832	0.0766137	1.02 (0.97-1.08)	0.374457	0.0118038	0.0286579	-0.0443657	0.0679733	1.01 (0.96-1.07)	0.680423	0.0140352	0.0366237	-0.0577474	0.0925837	1.01 (0.94-1.09)	0.706302	0.0108834	0.0474749	-0.0821674	0.103934	1.01 (0.92-1.11)	0.821413	0.0455662	0.0660484	-0.0838886	0.175021	1.05 (0.92-1.19)	0.500148	32.4731	16	0.00867268	32.7379	17	0.012165	-0.00456537	0.0126372	0.722627
ADHD	GCST90001559	Relative count	Maturation stages of T cell	MT_Trait533	TD CD8br %T cell	0.860286	23	0.0182988	0.0209236	-0.0227114	0.0593089	1.02 (0.98-1.06)	0.381818	0.00632724	0.0265957	-0.0458003	0.0584548	1.01 (0.96-1.06)	0.811955	0.00296063	0.045726	-0.0866624	0.0692445	1.00 (0.92-1.10)	0.94896	0.0255441	0.0527882	-0.0779207	0.129009	1.03 (0.93-1.14)	0.63324	-0.0558763	0.0693238	-0.191751	0.0799984	0.95 (0.83-1.08)	0.429266	31.8225	21	0.0610165	33.7291	22	0.0523283	0.0139355	0.0124239	0.274666
ADHD	GCST90001605	Relative count	TBNK	TB_Trait511	T cell %leukocyte	0.860286	13	-0.0258294	0.0295237	-0.0836958	0.0320371	0.97 (0.92-1.03)	0.381646	-0.0144465	0.0329589	-0.079046	0.050153	0.99 (0.92-1.05)	0.661155	-0.017749	0.0443844	-0.104742	0.011348	0.98 (0.90-1.07)	0.696263	-0.0147844	0.0537977	-0.120228	0.0906592	0.99 (0.89-1.09)	0.788133	-0.103032	0.0627967	-0.226113	0.02005	0.90 (0.80-1.02)	0.129111	17.5166	11	0.093496	20.5463	12	0.0574329	0.0158542	0.0114942	0.195191
ADHD	GCST90001613	Relative count	TBNK	TB_Trait529	DN (CD4-CD8-) %leukocyte	0.860286	16	-0.0239157	0.0271831	-0.0771945	0.0293632	0.98 (0.93-1.03)	0.378968	-0.0451339	0.0274316	-0.0988999	0.00863208	0.96 (0.91-1.01)	0.0999031	-0.060767	0.0367934	-0.132882	0.0806214	0.94 (0.88-1.01)	0.119396	-0.0679823	0.0452889	-0.156748	0.0207838	0.93 (0.85-1.02)	0.154089	0.112835	0.0882437	-0.0601225	0.285793	1.12 (0.94-1.33)	0.221802	22.5674	14	0.0676831	26.8011	15	0.0303997	-0.0210012	0.0129587	0.127398
ADHD	GCST90001616	Relative count	TBNK	TB_Trait534	TCRgd %T cell	0.860286	11	-0.0216245	0.0238273	-0.0683261	0.0250771	0.98 (0.93-1.03)	0.364116	-0.0135698	0.0299531	-0.0722778	0.0451382	0.99 (0.93-1.05)	0.650524	-0.00680569	0.0446057	-0.0942328	0.0193382	0.99 (0.91-1.08)	0.881768	-0.00680569	0.0471813	-0.099281	0.0856696	0.99 (0.91-1.09)	0.888172	-0.0709419	0.0668118	-0.201893	0.0600093	0.93 (0.82-1.06)	0.31598	1.81004	9	0.994128	2.43431	10	0.991799	0.00809978	0.0102515	0.449781
ADHD	GCST90001664	Relative count	Treg	Treg_Trait577	CD28+ CD45RA+ CD8dim %T cell	0.860286	34	-0.0117057	0.0130588	-0.037301	0.0138896	0.99 (0.96-1.01)	0.370049	-0.0233138	0.0176676	-0.0579423	0.0113148	0.98 (0.94-1.01)	0.186977	-0.0265731	0.0234241	-0.0724844	0.0988171	0.97 (0.93-1.02)	0.264787	-0.03018	0.0315059	-0.0919315	0.0315716	0.97 (0.91-1.03)	0.345071	-0.0256514	0.0281479	-0.0808213	0.0295184	0.97 (0.92-1.03)	0.368946	40.5432	32	0.142958	40.9418	33	0.161271	0.00312346	0.00556856	0.578765
ADHD	GCST90001676	Relative count	Treg	Treg_Trait591	CD28- CD25++ CD8br %T cell	0.860286	16	-0.0191281	0.0216671	-0.0615956	0.0233393	0.98 (0.94-1.02)	0.377333	0.000204832	0.0297219	-0.0580501	0.0584598	1.00 (0.94-1.06)	0.994501	0.0100888	0.0452695	-0.0786395	0.0574884	1.01 (0.92-1.10)	0.82665	0.00899375	0.0460479	-0.0812602	0.0992477	1.01 (0.92-1.10)	0.847769	0.0475166	0.0669387	-0.0836833	0.178717	1.05 (0.92-1.20)	0.489451	6.41483	14	0.954929	7.52207	15	0.941513	-0.0102308	0.00972276	0.310506
ADHD	GCST90001678	Absolute count	Treg	Treg_Trait593	CD28- CD25++ CD8br AC	0.860286	11	-0.0194683	0.0211067	-0.0608374	0.0219009	0.98 (0.94-1.02)	0.356334	-0.0150011	0.0284128	-0.0706902	0.040688	0.99 (0.93-1.04)	0.597521	-0.015812	0.0373981	-0.0891123	0.165639	0.98 (0.91-1.06)	0.681388	-0.0081465	0.0431636	-0.0927472	0.0764542	0.99 (0.91-1.08)	0.854076	-0.0149394	0.0517582	-0.116385	0.0865067	0.99 (0.89-1.09)	0.779396	4.4518	9	0.879245	4.46099	10	0.924165	-0.000887135	0.00925722	0.925754
ADHD	GCST90001683	Relative count	Treg	Treg_Trait598	CD127- CD8br %CD8br	0.860286	10	0.0309941	0.0354405	-0.0384694	0.100458	1.03 (0.96-1.11)	0.381825	0.0247038	0.045906	-0.065272	0.11468	1.03 (0.94-1.12)	0.590482	0.0140733	0.0773293	-0.137492	0.0315849	1.01 (0.87-1.18)	0.859623	-0.0522309	0.0850056	-0.218842	0.11438	0.95 (0.80-1.12)	0.554138	0.0849205	0.14634	-0.201905	0.371746	1.09 (0.82-1.45)	0.577689	12.3926	8	0.134529	12.6175	9	0.180691	-0.0081153	0.0212969	0.713082
ADHD	GCST90001708	MFI	B cell	Bcells.trait142	BAFF-R on IgD+ CD38br	0.860286	100	0.00671896	0.00728858	-0.00756667	0.0210046	1.01 (0.99-1.02)	0.356608	0.00967188	0.00977522	-0.00948756	0.0288313	1.01 (0.99-1.03)	0.322454	0.00700185	0.0125424	-0.0175812	0.131974	1.01 (0.98-1.03)	0.57793	0.00700185	0.0235488	-0.0391538	0.0531575	1.01 (0.96-1.05)	0.766835	0.0146973	0.0153579	-0.0154043	0.0447989	1.01 (0.98-1.05)	0.34093	157.36	98	0.000134092	157.92	99	0.000154445	-0.00212313	0.0035939	0.556042
ADHD	GCST90001722	MFI	B cell	Bcells.trait282	CD19 on CD20- CD38-	0.860286	13	0.0214288	0.0242416	-0.0260848	0.0689424	1.02 (0.97-1.07)	0.376714	0.0294432	0.034039	-0.0372733	0.0961597	1.03 (0.96-1.10)	0.387048	0.0228073	0.0556974	-0.0863597	0.0903274	1.02 (0.92-1.14)	0.689399	0.0244442	0.0625883	-0.0982288	0.147117	1.02 (0.91-1.16)	0.702971	0.117584	0.0816152	-0.0423822	0.277549	1.12 (0.96-1.32)	0.17752	6.82783	11	0.81285	8.35016	12	0.757203	-0.0164808	0.0133574	0.242979
ADHD	GCST90001742	MFI	B cell	Bcells.trait333	CD19 on transitional	0.860286	16	-0.019603	0.02122	-0.0611942	0.0219881	0.98 (0.94-1.02)	0.35559	-0.00845113	0.0284892	-0.06429	0.0473877	0.99 (0.94-1.05)	0.766739	-0.00310487	0.0476695	-0.0965371	0.0887456	1.00 (0.91-1.09)	0.948928	-0.00310487	0.0494003	-0.0999294	0.0937196	1.00 (0.90-1.10)	0.950715	-0.0574616	0.0718638	-0.198315	0.0833915	0.94 (0.82-1.09)	0.437305	15.5769	14	0.339886	15.9168	15	0.387603	0.00643428	0.011642	0.589199
ADHD	GCST90001748	MFI	B cell	Bcells.trait380	CD20 on IgD+ CD38-	0.860286	26	0.0126646	0.0143359	-0.0154337	0.0407629	1.01 (0.98-1.04)	0.377009	0.014897	0.0209963	-0.0262558	0.0560499	1.02 (0.97-1.06)	0.47801	0.0262433	0.031889	-0.0362591	0.0514487	1.03 (0.96-1.09)	0.418314	0.0209487	0.0359944	-0.0496004	0.0914977	1.02 (0.95-1.10)	0.56578	0.00979824	0.0381282	-0.064933	0.0845295	1.01 (0.94-1.09)	0.799383	22.4496	24	0.552453	22.4561	25	0.609288	0.00057407	0.00707594	0.936011
ADHD	GCST90001787	MFI	B cell	Bcells.trait502	CD25 on IgD- CD38-	0.860286	22	-0.0124662	0.0134825	-0.038892	0.0139596	0.99 (0.96-1.01)	0.355165	-0.00515327	0.0196574	-0.0436818	0.0333752	0.99 (0.96-1.03)	0.793203	-0.00482459	0.0287109	-0.0610979	0.0447948	1.00 (0.94-1.05)	0.868159	-0.0109868	0.0332253	-0.0761084	0.0541348	0.99 (0.93-1.06)	0.744166	0.025395	0.03382	-0.0408921	0.0916822	1.03 (0.96-1.10)	0.461464	14.5992	20	0.798864	16.0893	21	0.764614	-0.00846437	0.0069341	0.236401
ADHD	GCST90001863	MFI	Treg	Blue.530.30.Treg.trait3	CD3 on CD28+ CD45RA- CD8br	0.860286	28	0.0135349	0.015204	-0.0162649	0.0433346	1.01 (0.98-1.04)	0.373348	0.0105655	0.0175006	-0.0237356	0.0448667	1.01 (0.98-1.05)	0.546027	0.00356455	0.0210358	-0.0376657	0.0399567	1.00 (0.96-1.05)	0.866705	0.00639183	0.0311539	-0.0546699	0.0674535	1.01 (0.95-1.07)	0.838979	-0.0721475	0.0313402	-0.133574	-0.0107208	0.93 (0.87-0.99)	0.029593	38.469	26	0.054747	51.9706	27	0.00267361	0.0225248	0.00745656	0.00559519
ADHD	GCST90001871	MFI	Maturation stages of T cell	HVEM1000_150630.trait1	HVEM on T cell	0.860286	16	-0.0136232	0.0145394	-0.0421203	0.0148739	0.99 (0.96-1.01)	0.348765	-0.00425159	0.0178169	-0.0391727	0.0306695	1.00 (0.96-1.03)	0.811395	-0.0134318	0.0272391	-0.0668204	0.0418908	0.99 (0.94-1.04)	0.629076	-0.024272	0.029841	-0.0827603	0.0342164	0.98 (0.92-1.03)	0.428725	-0.0291249	0.044079	-0.11552	0.0572699	0.97 (0.89-1.06)	0.519502	20.4634	14	0.116196	20.6677	15	0.147785	0.00431301	0.0115346	0.714066
ADHD	GCST90001876	MFI	Maturation stages of T cell	HVEM1000_150630.trait3	HVEM on CM CD4+	0.860286	12	-0.0121324	0.0133922	-0.0383811	0.0141162	0.99 (0.96-1.01)	0.364971	-0.00989471	0.018465	-0.0460861	0.0262967	0.99 (0.95-1.03)	0.592053	-0.00641892	0.0246478	-0.0547286	0.0791403	0.99 (0.95-1.04)	0.799346	-0.00288214	0.025947	-0.0537382	0.047974	1.00 (0.95-1.05)	0.913555	-0.00916441	0.029052	-0.0661063	0.0477775	0.99 (0.94-1.05)	0.758906	7.76217	10	0.652055	7.77542	11	0.733269	-0.00095227	0.00827171	0.910626
ADHD	GCST90001958	MFI	TBNK	Blue.780.60.TBNK.trait1	CD4 on monocyte	0.860286	14	-0.0161756	0.0180463	-0.0515463	0.0191951	0.98 (0.95-1.02)	0.370072	-0.00103209	0.0255248	-0.0510607	0.0489965	1.00 (0.95-1.05)	0.967746	0.0107767	0.0348794	-0.0575868	0.0704852	1.01 (0.94-1.08)	0.762239	0.0198948	0.0399578	-0.0584225	0.098212	1.02 (0.94-1.10)	0.626874	0.00748023	0.048577	-0.0877307	0.102691	1.01 (0.92-1.11)	0.880179	12.965	12	0.371588	13.2651	13	0.427551	-0.00445081	0.00844556	0.607798
ADHD	GCST90001974	Morphological parameter	TBNK	FSC.TBNK.trait5	FSC-A on CD8br	0.860286	14	0.0195528	0.0220051	-0.0235772	0.0626828	1.02 (0.98-1.06)	0.374241	-0.00351675	0.0299006	-0.062122	0.0550885	1.00 (0.94-1.06)	0.906373	-0.0145561	0.0433884	-0.0995974	0.0351578	0.99 (0.91-1.07)	0.742613	-0.0216482	0.0470155	-0.113799	0.0705022	0.98 (0.89-1.07)	0.652802	0.0418609	0.0607955	-0.0772983	0.16102	1.04 (0.93-1.17)	0.504199	10.8803	12	0.539203	11.0353	13	0.607864	-0.00375113	0.0095297	0.700762
ADHD	GCST90002015	MFI	cDC	Red.660.20.cDC.trait3	CCR2 on plasmacytoid DC	0.860286	24	0.013138	0.0146936	-0.0156615	0.0419374	1.01 (0.98-1.04)	0.371254	-0.00263432	0.0178414	-0.0376035	0.0323349	1.00 (0.96-1.03)	0.882618	-0.00668284	0.0213473	-0.0485235	0.0306624	0.99 (0.95-1.04)	0.757061	0.0146053	0.0350329	-0.0540592	0.0832697	1.01 (0.95-1.09)	0.680616	-0.00910544	0.0353876	-0.0784651	0.0602543	0.99 (0.92-1.06)	0.799334	35.119	22	0.0376501	35.8848	23	0.042384	0.00529731	0.00764829	0.495799
ADHD	GCST90002016	MFI	cDC	Red.660.20.cDC.trait4	CCR2 on CD62L+ plasmacytoid DC	0.860286	24	0.0131818	0.0147289	-0.0156868	0.0420503	1.01 (0.98-1.04)	0.370807	-0.00223414	0.0170953	-0.035741	0.0312727	1.00 (0.96-1.03)	0.896023	-0.0071178	0.0192756	-0.044898	0.0566917	0.99 (0.96-1.03)	0.715308	0.0142875	0.0331005	-0.0505894	0.0791644	1.01 (0.95-1.08)	0.670022	-0.0090474	0.0354619	-0.0785528	0.060458	0.99 (0.92-1.06)	0.800993	35.1208	22	0.037634	35.8825	23	0.0424063	0.00528149	0.00764577	0.496933
ADHD	GCST90002063	MFI	Treg	Red.780.60.Treg.trait2	CD4 on CD4 Treg	0.860286	23	0.0159158	0.017761	-0.0188957	0.0507274	1.02 (0.98-1.05)	0.370194	0.013367	0.0217381	-0.0292396	0.0559736	1.01 (0.97-1.06)	0.538613	-0.00454882	0.0312451	-0.0657893	0.0451866	1.00 (0.94-1.06)	0.885575	-0.0445051	0.0395202	-0.121965	0.0329544	0.96 (0.89-1.03)	0.272243	0.0378119	0.0532162	-0.0664917	0.142116	1.04 (0.94-1.15)	0.485189	31.0593	21	0.0726772	31.3424	22	0.0893191	-0.00437434	0.00999777	0.666193
ADHD	GCST90002078	Morphological parameter	TBNK	SSC.TBNK.trait13	SSC-A on granulocyte	0.860286	24	-0.0215597	0.0233519	-0.0673295	0.0242101	0.98 (0.93-1.02)	0.355877	-0.0130138	0.0216514	-0.0554505	0.0294229	0.99 (0.95-1.03)	0.5478	-0.00871862	0.0275027	-0.0626239	0.0537495	0.99 (0.94-1.05)	0.754096	-0.0143119	0.0381689	-0.089123	0.0604992	0.99 (0.91-1.06)	0.711124	-0.0179892	0.0616008	-0.138727	0.102748	0.98 (0.87-1.11)	0.773001	66.972	22	1.96e-06	66.984	23	3.52e-06	-0.000833517	0.0132565	0.950433
ADHD	GCST90002117	MFI	TBNK	Violet.510.50.TBNK.trait6	HLA DR on HLA DR+ NK	0.860286	61	0.00897259	0.00978899	-0.0102138	0.028159	1.01 (0.99-1.03)	0.359352	0.0101086	0.0124123	-0.0142195	0.0344368	1.01 (0.99-1.04)	0.415413	0.0176609	0.0184126	-0.0184277	0.00977633	1.02 (0.98-1.06)	0.341318	0.0355952	0.024754	-0.0129227	0.0841131	1.04 (0.99-1.09)	0.155642	0.0117601	0.029664	-0.0463814	0.0699016	1.01 (0.95-1.07)	0.693209	90.45	59	0.00527287	90.4652	60	0.00670319	-0.00061093	0.00613094	0.920962
ADHD	GCST90001468	Absolute count	cDC	f_DC_Trait516	CD62L- myeloid DC AC	0.863181	33	-0.00853953	0.00981539	-0.0277777	0.0106986	0.99 (0.97-1.01)	0.384293	-0.00625605	0.0142506	-0.0341873	0.0216752	0.99 (0.97-1.02)	0.66066	-0.0169033	0.0136121	-0.043583	0.0581136	0.98 (0.96-1.01)	0.223339	-0.0274458	0.0243683	-0.0752077	0.0203161	0.97 (0.93-1.02)	0.268418	-0.0277377	0.0199509	-0.0668415	0.0113661	0.97 (0.94-1.01)	0.174341	33.1773	31	0.361439	34.482	32	0.349932	0.00508977	0.00460993	0.278051
ADHD	GCST90001643	Relative count	TBNK	TB_Trait564	B cell % CD3- lymphocyte	0.865209	14	-0.017547	0.0202575	-0.0572516	0.0221576	0.98 (0.94-1.02)	0.386381	-0.0197339	0.0279048	-0.0744274	0.0349595	0.98 (0.93-1.04)	0.47945	-0.0227713	0.0412678	-0.103656	0.0141602	0.98 (0.90-1.06)	0.590449	-0.0135368	0.0440209	-0.0998177	0.0727441	0.99 (0.91-1.08)	0.763328	0.00471683	0.0520976	-0.0973944	0.106828	1.00 (0.91-1.11)	0.929353	14.3438	12	0.279293	14.604	13	0.332723	-0.00454698	0.00974662	0.6492
ADHD	GCST90001562	Relative count	Maturation stages of T cell	MT_Trait539	CD45RA+ CD8br %T cell	0.865788	20	-0.0178247	0.0207443	-0.0584836	0.0228341	0.98 (0.94-1.02)	0.390198	-0.0420945	0.0276685	-0.0963248	0.0121359	0.96 (0.91-1.01)	0.128163	-0.0551594	0.0353671	-0.124479	0.0294901	0.95 (0.88-1.01)	0.135351	-0.068088	0.0509723	-0.167994	0.0318177	0.93 (0.85-1.03)	0.197401	-0.0838927	0.0501245	-0.182137	0.0143513	0.92 (0.83-1.01)	0.111481	21.7122	18	0.245012	24.2133	19	0.188096	0.0115326	0.00800901	0.167046
ADHD	GCST90001600	Absolute count	TBNK	TB_Trait501	Leukocyte AC	0.865788	18	-0.0135887	0.015788	-0.0445332	0.0173559	0.99 (0.96-1.02)	0.389406	-0.0271392	0.0224069	-0.0710568	0.0167784	0.97 (0.93-1.02)	0.22582	-0.0271699	0.0289082	-0.08383	0.0233763	0.97 (0.92-1.03)	0.360448	-0.0315527	0.0367984	-0.103678	0.0405722	0.97 (0.90-1.04)	0.403124	0.0111177	0.0388615	-0.0650508	0.0872862	1.01 (0.94-1.09)	0.778483	14.2101	16	0.583069	14.6941	17	0.617502	-0.00707582	0.0101699	0.496561
ADHD	GCST90001794	MFI	B cell	Bcells.trait511	CD25 on IgD+	0.865788	21	-0.0126658	0.014696	-0.0414701	0.0161384	0.99 (0.96-1.02)	0.388767	-0.0140025	0.0211067	-0.0553715	0.0273665	0.99 (0.95-1.03)	0.507064	-0.0379517	0.0312898	-0.0992798	0.196114	0.96 (0.91-1.02)	0.239297	0.0166927	0.0360733	-0.0540109	0.0873963	1.02 (0.95-1.09)	0.648543	-0.0359932	0.0356068	-0.105782	0.033796	0.96 (0.90-1.03)	0.324787	15.5948	19	0.68412	16.1121	20	0.709645	0.00494441	0.00687432	0.480735
ADHD	GCST90001395	Relative count	B cell	BC_Trait13	IgD+ CD38- %B cell	0.870865	12	0.0259786	0.0328864	-0.0384788	0.090436	1.03 (0.96-1.09)	0.429557	0.0502511	0.0372197	-0.0226995	0.123202	1.05 (0.98-1.13)	0.176977	0.0876909	0.0553179	-0.0207321	0.05532	1.09 (0.98-1.22)	0.141224	0.0931431	0.0593698	-0.0232218	0.209508	1.10 (0.98-1.23)	0.144979	-0.0926384	0.0835267	-0.256351	0.071074	0.91 (0.77-1.07)	0.293352	15.6695	10	0.109493	19.3363	11	0.0553183	0.020737	0.013556	0.15708
ADHD	GCST90001412	Absolute count	B cell	BC_Trait32	IgD+ CD24+ AC	0.870865	16	-0.0173488	0.0218932	-0.0602594	0.0255619	0.98 (0.94-1.03)	0.428112	-0.0484694	0.0302053	-0.107672	0.0107329	0.95 (0.90-1.01)	0.108567	-0.0584697	0.058056	-0.172259	0.235243	0.94 (0.84-1.06)	0.329845	-0.059491	0.0541879	-0.165699	0.0467171	0.94 (0.85-1.05)	0.289574	0.0834857	0.0618699	-0.0377794	0.204751	1.09 (0.96-1.23)	0.198636	13.7061	14	0.471831	16.6989	15	0.337182	-0.0167719	0.0096949	0.105608
ADHD	GCST90001435	Relative count	B cell	BC_Trait57	PB/PC %lymphocyte	0.870865	10	0.0315509	0.0396193	-0.0461029	0.109205	1.03 (0.95-1.12)	0.425828	0.0777042	0.0432099	-0.00698723	0.162396	1.08 (0.99-1.18)	0.0721301	0.101633	0.0681688	-0.0319784	0.0965013	1.11 (0.97-1.27)	0.17018	0.115558	0.0814839	-0.0441505	0.275266	1.12 (0.96-1.32)	0.189824	0.0678804	0.171931	-0.269105	0.404866	1.07 (0.76-1.50)	0.703299	18.5363	8	0.0175461	18.6463	9	0.028374	-0.00548131	0.0251585	0.832984
ADHD	GCST90001440	Relative count	B cell	BC_Trait62	IgD- CD24- %lymphocyte	0.870865	17	0.0172615	0.0209633	-0.0238264	0.0583495	1.02 (0.98-1.06)	0.41027	0.0113761	0.0283748	-0.0442384	0.0669907	1.01 (0.96-1.07)	0.688476	0.010618	0.043818	-0.0752652	0.0455837	1.01 (0.93-1.10)	0.81161	0.021442	0.0487339	-0.0740764	0.11696	1.02 (0.93-1.12)	0.665836	0.0229687	0.0531338	-0.0811736	0.127111	1.02 (0.92-1.14)	0.671688	14.4092	15	0.494745	14.4229	16	0.56724	-0.00100906	0.00863224	0.908495
ADHD	GCST90001478	Relative count	Treg	f_Treg_Trait501	CD4 Treg %CD4	0.870865	15	0.0128182	0.016314	-0.0191571	0.0447936	1.01 (0.98-1.05)	0.432031	-0.00790824	0.0226449	-0.0522923	0.0364758	0.99 (0.95-1.04)	0.726918	-0.00811052	0.027395	-0.0618047	0.0426098	0.99 (0.94-1.05)	0.771532	0.00182657	0.0391665	-0.0749399	0.078593	1.00 (0.93-1.08)	0.963462	-0.0175947	0.0405438	-0.0970605	0.061871	0.98 (0.91-1.06)	0.671426	10.3568	13	0.664529	11.0282	14	0.683819	0.00717969	0.00876227	0.427333
ADHD	GCST90001510	Absolute count	Treg	f_Treg_Trait539	CD25hi CD45RA- CD4 not Treg AC	0.870865	4	-0.0197936	0.0234507	-0.0657571	0.0261698	0.98 (0.94-1.03)	0.398641	-0.0193076	0.0262976	-0.0708508	0.0322357	0.98 (0.93-1.03)	0.46283	-0.0192773	0.031575	-0.0811644	0.0867953	0.98 (0.92-1.04)	0.584657	-0.0154615	0.0366402	-0.0872762	0.0563532	0.98 (0.92-1.06)	0.701453	-0.0176318	0.0380879	-0.0922842	0.0570205	0.98 (0.91-1.06)	0.688905	0.0492533	2	0.975674	0.0544414	3	0.996676	-0.000752857	0.0104522	0.949134
ADHD	GCST90001517	Absolute count	Myeloid cell	MDSC_Trait12	CD33br HLA DR+ AC	0.870865	19	0.0143325	0.0173256	-0.0196257	0.0482908	1.01 (0.98-1.05)	0.408099	0.0230044	0.0200759	-0.0163443	0.062353	1.02 (0.98-1.06)	0.251848	0.037561	0.0251195	-0.0116733	0.0297278	1.04 (0.99-1.09)	0.152165	0.0147996	0.0420785	-0.0676743	0.0972734	1.01 (0.93-1.10)	0.729137	0.0500099	0.0555897	-0.0589459	0.158966	1.05 (0.94-1.17)	0.380886	30.2048	17	0.0249054	31.0181	18	0.0286487	-0.00782203	0.0115612	0.507778
ADHD	GCST90001531	Absolute count	Myeloid cell	MDSC_Trait5	CD33dim HLA DR- AC	0.870865	16	-0.00956675	0.0120783	-0.0332402	0.0141067	0.99 (0.97-1.01)	0.428326	-0.0109761	0.0168022	-0.0439085	0.0219562	0.99 (0.96-1.02)	0.513592	-0.00861722	0.0195638	-0.0469622	0.0790555	0.99 (0.95-1.03)	0.665879	0.00499141	0.0266395	-0.0472219	0.0572048	1.01 (0.95-1.06)	0.853882	0.00285926	0.0225375	-0.0413143	0.0470328	1.00 (0.96-1.05)	0.90085	9.22222	14	0.816557	9.64869	15	0.841238	-0.00404281	0.00619069	0.524306
ADHD	GCST90001566	Absolute count	Maturation stages of T cell	MT_Trait545	Naive DN (CD4-CD8-) AC	0.870865	14	-0.0205972	0.0260419	-0.0716394	0.0304451	0.98 (0.93-1.03)	0.428989	-0.0097774	0.0327225	-0.0739135	0.0543587	0.99 (0.93-1.06)	0.765094	-0.0103892	0.0456351	-0.0998339	0.0596746	0.99 (0.90-1.08)	0.823454	-0.0306304	0.0570919	-0.14253	0.0812697	0.97 (0.87-1.08)	0.600667	0.0377793	0.0608149	-0.0814178	0.156976	1.04 (0.92-1.17)	0.546076	14.9737	12	0.242879	16.3786	13	0.22929	-0.0105176	0.00991218	0.309543
ADHD	GCST90001599	Relative count	TBNK	TB_ry_Trait528	DN (CD4-CD8-) %T cell	0.870865	13	-0.0176755	0.0213821	-0.0595845	0.0242334	0.98 (0.94-1.02)	0.408436	-0.0255522	0.0289211	-0.0822376	0.0311331	0.97 (0.92-1.03)	0.376958	-0.0302991	0.045905	-0.120273	0.114189	0.97 (0.89-1.06)	0.521696	-0.02592	0.0461152	-0.116306	0.0644658	0.97 (0.89-1.07)	0.584414	0.0201411	0.0579678	-0.0934757	0.133758	1.02 (0.91-1.14)	0.734808	8.00653	11	0.712719	8.49914	12	0.74501	-0.00616271	0.00878046	0.497345
ADHD	GCST90001609	Absolute count	TBNK	TB_Trait521	CD4+ CD8dim AC	0.870865	22	0.0137506	0.0162972	-0.0181919	0.0456931	1.01 (0.98-1.05)	0.398814	0.0338914	0.022979	-0.0111475	0.0789303	1.03 (0.99-1.08)	0.140244	0.0547851	0.0303083	-0.0046192	0.0998848	1.06 (1.00-1.12)	0.0850172	0.059902	0.0447777	-0.0278624	0.147666	1.06 (0.97-1.16)	0.195282	0.0654403	0.0478259	-0.0282984	0.159179	1.07 (0.97-1.17)	0.186393	23.7701	20	0.252577	25.3377	21	0.232833	-0.0096545	0.00840644	0.264328
ADHD	GCST90001615	Absolute count	TBNK	TB_Trait533	TCRgd AC	0.870865	15	0.0164918	0.0197998	-0.0223159	0.0552995	1.02 (0.98-1.06)	0.404886	0.0257092	0.026432	-0.0260975	0.0775159	1.03 (0.97-1.08)	0.330724	0.0197955	0.0408619	-0.0602938	0.0849712	1.02 (0.94-1.11)	0.635559	-0.0061251	0.0443311	-0.0930141	0.0807639	0.99 (0.91-1.08)	0.892076	-0.0511299	0.0650036	-0.178537	0.0762771	0.95 (0.84-1.08)	0.445636	7.69949	13	0.862612	8.89234	14	0.837885	0.01149	0.0105203	0.294584
ADHD	GCST90001688	Relative count	Treg	Treg_Trait603	CD28+ CD45RA+ CD8br %T cell	0.870865	18	-0.0261937	0.0315313	-0.087995	0.0356076	0.97 (0.92-1.04)	0.406131	-0.00617892	0.0361474	-0.0770277	0.0646699	0.99 (0.93-1.07)	0.864273	-0.00365583	0.0452179	-0.0922829	0.0245906	1.00 (0.91-1.09)	0.936506	-0.0262667	0.0596142	-0.143111	0.0905772	0.97 (0.87-1.09)	0.665046	-0.0275177	0.097918	-0.219437	0.164402	0.97 (0.80-1.18)	0.782291	27.9849	16	0.031751	27.9853	17	0.0451105	0.000178271	0.012437	0.988741
ADHD	GCST90001707	MFI	B cell	Bcells.trait141	BAFF-R on IgD+ CD38- unsw mem	0.870865	71	0.00474429	0.00595358	-0.00692472	0.0164133	1.00 (0.99-1.02)	0.42552	0.00844839	0.00903502	-0.00926025	0.026157	1.01 (0.99-1.03)	0.349751	0.00709334	0.00892716	-0.0104039	0.0425366	1.01 (0.99-1.02)	0.429543	0.0118919	0.0185426	-0.0244517	0.0482354	1.01 (0.98-1.05)	0.523405	-0.00378336	0.0114209	-0.0261684	0.0186016	1.00 (0.97-1.02)	0.741447	97.0632	69	0.0146178	98.1414	70	0.0148881	0.00321407	0.00367112	0.384339
ADHD	GCST90001711	MFI	B cell	Bcells.trait148	BAFF-R on IgD- CD27-	0.870865	98	0.00612679	0.00731859	-0.00821765	0.0204712	1.01 (0.99-1.02)	0.402506	0.0135147	0.0105923	-0.00724621	0.0342757	1.01 (0.99-1.03)	0.201991	0.0171995	0.0129271	-0.00813752	0.106039	1.02 (0.99-1.04)	0.186471	0.0202747	0.0237609	-0.0262966	0.066846	1.02 (0.97-1.07)	0.395606	0.00998268	0.015453	-0.0203052	0.0402706	1.01 (0.98-1.04)	0.519819	146.933	96	0.000640806	147.057	97	0.000789759	-0.0010456	0.00368551	0.777248
ADHD	GCST90001724	MFI	B cell	Bcells.trait308	CD19 on IgD+ CD24+	0.870865	19	0.0152579	0.0194196	-0.0228045	0.0533203	1.02 (0.98-1.05)	0.432046	0.019834	0.0266983	-0.0324947	0.0721628	1.02 (0.97-1.07)	0.457546	0.0291669	0.0392204	-0.0477051	0.0364674	1.03 (0.95-1.11)	0.466676	0.0461276	0.0410135	-0.0342588	0.126514	1.05 (0.97-1.13)	0.275493	0.0233391	0.0572539	-0.0888786	0.135557	1.02 (0.91-1.15)	0.688624	20.2666	17	0.26082	20.2937	18	0.316532	-0.00138561	0.00920026	0.88206
ADHD	GCST90001747	MFI	B cell	Bcells.trait379	CD20 on IgD+ CD24-	0.870865	31	-0.0129576	0.0160877	-0.0444894	0.0185742	0.99 (0.96-1.02)	0.420567	-0.0207369	0.0202808	-0.0604873	0.0190135	0.98 (0.94-1.02)	0.30655	-0.0285498	0.033172	-0.0935669	0.0497894	0.97 (0.91-1.04)	0.396253	-0.0386149	0.0404991	-0.117993	0.0407633	0.96 (0.89-1.04)	0.347969	-0.0175567	0.0473081	-0.110281	0.0751671	0.98 (0.90-1.08)	0.71325	48.4133	29	0.0133112	48.4312	30	0.0179474	0.000911404	0.00879662	0.918193
ADHD	GCST90001757	MFI	B cell	Bcells.trait392	CD20 on IgD- CD38dim	0.870865	43	0.00947734	0.0117192	-0.0134922	0.0324469	1.01 (0.99-1.03)	0.418685	0.0105626	0.0163847	-0.0215513	0.0426766	1.01 (0.98-1.04)	0.519145	0.0113241	0.0196252	-0.0271412	0.0449265	1.01 (0.97-1.05)	0.567007	0.0132294	0.0276654	-0.0409947	0.0674535	1.01 (0.96-1.07)	0.634992	0.00315938	0.0373268	-0.0700012	0.07632	1.00 (0.93-1.08)	0.932959	44.9323	41	0.31057	44.9673	42	0.3487	0.00119883	0.00671595	0.859205
ADHD	GCST90001781	MFI	B cell	Bcells.trait493	CD25 on IgD+ CD38- naive	0.870865	19	0.0114236	0.0138051	-0.0156344	0.0384816	1.01 (0.98-1.04)	0.40796	0.00549297	0.0181045	-0.0299918	0.0409777	1.01 (0.97-1.04)	0.761582	-0.0134246	0.0297709	-0.0717756	0.0465699	0.99 (0.93-1.05)	0.657426	0.0284074	0.0348066	-0.0398135	0.0966283	1.03 (0.96-1.10)	0.425084	-0.0187237	0.0433362	-0.103663	0.0662154	0.98 (0.90-1.07)	0.671131	13.0305	17	0.734142	13.5691	18	0.756718	0.00776992	0.0105873	0.473016
ADHD	GCST90001796	MFI	B cell	Bcells.trait514	CD27 on CD20-	0.870865	8	-0.020418	0.0255704	-0.070536	0.0296999	0.98 (0.93-1.03)	0.424579	-0.0385149	0.0336213	-0.104413	0.0273828	0.96 (0.90-1.03)	0.25198	-0.042847	0.0456208	-0.132264	0.0290258	0.96 (0.88-1.05)	0.378898	-0.0377468	0.0507451	-0.137207	0.0617136	0.96 (0.87-1.06)	0.481184	-0.035513	0.0672842	-0.16739	0.0963639	0.97 (0.85-1.10)	0.616574	4.16947	6	0.653755	4.22829	7	0.753139	0.00276667	0.0114068	0.816436
ADHD	GCST90001829	MFI	B cell	Bcells.trait84	BAFF-R on B cell	0.870865	103	0.00577794	0.00728108	-0.00849298	0.0200489	1.01 (0.99-1.02)	0.427454	0.0096265	0.0101766	-0.0103197	0.0295727	1.01 (0.99-1.03)	0.344178	0.00607142	0.0117114	-0.016883	0.0253219	1.01 (0.98-1.03)	0.605289	0.004356	0.0203846	-0.0355979	0.0443099	1.00 (0.97-1.05)	0.831215	0.00691807	0.0156578	-0.0237712	0.0376073	1.01 (0.98-1.04)	0.659557	167.629	101	3.5e-05	167.64	102	4.56e-05	-0.000312272	0.0037915	0.934522
ADHD	GCST90001845	MFI	Maturation stages of T cell	Blue.530.30.MT.trait7	CD3 on CD45RA- CD4+	0.870865	40	-0.00905815	0.0113313	-0.0312675	0.0131512	0.99 (0.97-1.01)	0.424063	-0.0054481	0.0146567	-0.0341753	0.0232791	0.99 (0.97-1.02)	0.710106	-0.0047416	0.0153385	-0.0348052	0.0281852	1.00 (0.97-1.03)	0.758868	-0.0424321	0.0279701	-0.0972535	0.0123894	0.96 (0.91-1.01)	0.137319	-0.0140793	0.0242758	-0.0616599	0.0335012	0.99 (0.94-1.03)	0.565356	61.2969	38	0.0097027	61.3857	39	0.0125707	0.00138748	0.00591187	0.815707
ADHD	GCST90001846	MFI	Maturation stages of T cell	Blue.530.30.MT.trait9	CD3 on CM CD8br	0.870865	31	0.0104957	0.0133602	-0.0156904	0.0366817	1.01 (0.98-1.04)	0.432107	-0.0114876	0.0150906	-0.0410652	0.01809	0.99 (0.96-1.02)	0.446513	-0.00914198	0.0190445	-0.0464692	0.0146568	0.99 (0.95-1.03)	0.634686	-0.0333356	0.0271573	-0.0865639	0.0198928	0.97 (0.92-1.02)	0.229181	-0.0434865	0.0276189	-0.0976195	0.0106465	0.96 (0.91-1.01)	0.126215	45.7866	29	0.0246364	53.3981	30	0.0053612	0.0145308	0.00661799	0.0362682
ADHD	GCST90001851	MFI	Treg	Blue.530.30.Treg.trait1	CD3 on T cell	0.870865	35	-0.0120783	0.0141604	-0.0398327	0.0156762	0.99 (0.96-1.02)	0.393681	-0.0237196	0.0159263	-0.0549351	0.00749599	0.98 (0.95-1.01)	0.1364	-0.029216	0.022384	-0.0730887	0.0695466	0.97 (0.93-1.01)	0.200585	-0.0181876	0.0283771	-0.0738068	0.0374315	0.98 (0.93-1.04)	0.525868	0.00385172	0.0310725	-0.0570505	0.0647539	1.00 (0.94-1.07)	0.9021	60.0448	33	0.00273526	60.6515	34	0.00329106	-0.00423306	0.00733033	0.56754
ADHD	GCST90001865	MFI	Treg	Blue.530.30.Treg.trait5	CD3 on CD28- CD8br	0.870865	14	0.0159587	0.0188365	-0.0209608	0.0528783	1.02 (0.98-1.05)	0.39687	0.013905	0.0234147	-0.0319878	0.0597977	1.01 (0.97-1.06)	0.552607	0.0119644	0.0293787	-0.0456178	0.0538269	1.01 (0.96-1.07)	0.690452	-0.0108181	0.0346318	-0.0786964	0.0570602	0.99 (0.92-1.06)	0.75971	0.0526584	0.0442628	-0.0340967	0.139413	1.05 (0.97-1.15)	0.25718	14.2126	12	0.287337	15.2096	13	0.29445	-0.00836125	0.0091132	0.376958
ADHD	GCST90001894	MFI	Treg	Blue.585.42.Treg.trait20	CD28 on CD28+ CD4+	0.870865	29	0.00999572	0.0127498	-0.0149939	0.0349854	1.01 (0.99-1.04)	0.433046	0.011996	0.0189269	-0.0251007	0.0490928	1.01 (0.98-1.05)	0.526206	0.0133359	0.0206587	-0.0271551	0.0477909	1.01 (0.97-1.06)	0.523837	0.0101734	0.0317383	-0.0520336	0.0723804	1.01 (0.95-1.08)	0.750938	0.066378	0.0318414	0.00396889	0.128787	1.07 (1.00-1.14)	0.0466897	27.5969	27	0.431972	31.3512	28	0.301708	-0.0135307	0.00706005	0.0659404
ADHD	GCST90001970	Morphological parameter	TBNK	FSC.TBNK.trait12	FSC-A on HLA DR+ NK	0.870865	24	0.0103394	0.0126797	-0.0145127	0.0351916	1.01 (0.99-1.04)	0.414824	0.0101409	0.0155596	-0.020356	0.0406377	1.01 (0.98-1.04)	0.514567	0.00990888	0.0193275	-0.0279731	0.0233589	1.01 (0.97-1.05)	0.613063	0.0130629	0.026122	-0.0381362	0.0642621	1.01 (0.96-1.07)	0.621774	0.0402666	0.0288365	-0.0162529	0.0967862	1.04 (0.98-1.10)	0.176532	29.383	22	0.134247	31.1603	23	0.118905	-0.00836416	0.00725069	0.261057
ADHD	GCST90001979	MFI	Monocyte	mono.trait1	CD16 on CD14- CD16+ monocyte	0.870865	92	0.00492156	0.006164	-0.00715988	0.017003	1.00 (0.99-1.02)	0.424617	0.00617945	0.00808012	-0.00965759	0.0220165	1.01 (0.99-1.02)	0.444408	0.00628275	0.00871233	-0.0107934	0.0515056	1.01 (0.99-1.02)	0.472676	-0.00585554	0.0153681	-0.035977	0.0242659	0.99 (0.96-1.02)	0.704077	0.00383613	0.0114882	-0.0186807	0.026353	1.00 (0.98-1.03)	0.739217	123.114	90	0.0117328	123.131	91	0.0140431	0.0003686	0.00328484	0.910905
ADHD	GCST90001998	MFI	Monocyte	mono.trait39	PDL-1 on CD14+ CD16+ monocyte	0.870865	22	-0.0134796	0.015873	-0.0445908	0.0176315	0.99 (0.96-1.02)	0.39576	-0.0136225	0.0225223	-0.0577662	0.0305211	0.99 (0.94-1.03)	0.54528	-0.0113358	0.0320619	-0.0741771	0.0693904	0.99 (0.93-1.05)	0.727195	-0.000989317	0.0380925	-0.0756505	0.0736719	1.00 (0.93-1.08)	0.979525	0.0161394	0.0442651	-0.0706203	0.102899	1.02 (0.93-1.11)	0.719232	13.2841	20	0.864864	13.7979	21	0.878122	-0.00566305	0.00790048	0.481787
ADHD	GCST90002023	MFI	Maturation stages of T cell	Red.660.20.MT.trait2	CD4 on CM CD4 +	0.870865	17	-0.0137233	0.0174656	-0.0479558	0.0205092	0.99 (0.95-1.02)	0.432024	0.014875	0.022293	-0.0288193	0.0585693	1.01 (0.97-1.06)	0.504612	0.0144827	0.0280142	-0.0404251	0.0691247	1.01 (0.96-1.07)	0.612245	0.00984545	0.0348929	-0.0585445	0.0782354	1.01 (0.94-1.08)	0.781436	0.0458118	0.0617666	-0.0752508	0.166874	1.05 (0.93-1.18)	0.469729	20.3914	15	0.157428	21.764	16	0.150976	-0.0118954	0.0118379	0.330902
ADHD	GCST90002024	MFI	Maturation stages of T cell	Red.660.20.MT.trait3	CD4 on naive CD4+	0.870865	25	-0.0144778	0.0180111	-0.0497796	0.020824	0.99 (0.95-1.02)	0.421498	-0.000661831	0.0219084	-0.0436023	0.0422786	1.00 (0.96-1.04)	0.9759	-0.0030586	0.0368282	-0.0752419	0.0299073	1.00 (0.93-1.07)	0.9345	0.00367838	0.0412808	-0.077232	0.0845888	1.00 (0.93-1.09)	0.929737	0.0888606	0.0711261	-0.0505464	0.228268	1.09 (0.95-1.26)	0.224106	38.2771	23	0.0237813	42.0182	24	0.0128445	-0.0194485	0.0129717	0.147396
ADHD	GCST90002031	MFI	Treg	Red.660.20.Treg.trait3	CD39 on CD39+ secreting Treg	0.870865	95	0.00508621	0.00625902	-0.00718147	0.0173539	1.01 (0.99-1.02)	0.416435	0.00262842	0.00810386	-0.0132551	0.018512	1.00 (0.99-1.02)	0.745679	0.00640119	0.0119929	-0.0171049	0.0204686	1.01 (0.98-1.03)	0.594776	0.0101459	0.0165986	-0.0223873	0.0426791	1.01 (0.98-1.04)	0.542507	0.0257922	0.0139739	-0.00159662	0.0531811	1.03 (1.00-1.05)	0.0681111	122.422	93	0.0221072	126.021	94	0.0153735	-0.00637307	0.00385417	0.101591
ADHD	GCST90002068	MFI	Treg	Red.780.60.Treg.trait7	CD4 on secreting Treg	0.870865	17	-0.0130812	0.0156257	-0.0437075	0.0175451	0.99 (0.96-1.02)	0.402503	-0.0323484	0.0207251	-0.0729697	0.00827277	0.97 (0.93-1.01)	0.118563	-0.0413714	0.031551	-0.103211	0.0208513	0.96 (0.90-1.02)	0.208279	-0.0403176	0.0329545	-0.104908	0.0242731	0.96 (0.90-1.02)	0.238879	0.0255029	0.0359462	-0.0449517	0.0959575	1.03 (0.96-1.10)	0.488913	16.278	15	0.363822	17.8106	16	0.335103	-0.0105967	0.00891672	0.253147
ADHD	GCST90002105	MFI	cDC	Violet.510.50.cDC.trait3	HLA DR on plasmacytoid DC	0.870865	122	-0.00341956	0.00434855	-0.0119427	0.00510359	1.00 (0.99-1.01)	0.431651	-4.72e-05	0.00689103	-0.0135537	0.0134592	1.00 (0.99-1.01)	0.99453	0.0041132	0.00853983	-0.0126249	0.00906438	1.00 (0.99-1.02)	0.630925	0.00297587	0.01392	-0.0243073	0.030259	1.00 (0.98-1.03)	0.831075	-0.00383241	0.00976568	-0.0229731	0.0153083	1.00 (0.98-1.02)	0.695432	138.431	120	0.119742	138.434	121	0.132777	0.000140331	0.00296916	0.962382
ADHD	GCST90001469	Relative count	cDC	f_DC_Trait517	CD62L- myeloid DC %DC	0.879443	40	-0.00774073	0.0105259	-0.0283714	0.01289	0.99 (0.97-1.01)	0.462096	-0.00919052	0.01301	-0.0346901	0.0163091	0.99 (0.97-1.02)	0.479927	-0.0163378	0.0129603	-0.0417399	0.033892	0.98 (0.96-1.01)	0.214942	-0.0387009	0.025004	-0.0877088	0.010307	0.96 (0.92-1.01)	0.129752	-0.0213006	0.0216628	-0.0637596	0.0211584	0.98 (0.94-1.02)	0.331688	61.3407	38	0.00960774	62.1719	39	0.0105827	0.00373517	0.00520524	0.477406
ADHD	GCST90001534	Absolute count	Maturation stages of T cell	MT_ry_Trait514	CD45RA- CD4+ AC	0.879443	10	-0.0172497	0.0236151	-0.0635353	0.029036	0.98 (0.94-1.03)	0.465115	-0.025978	0.0283986	-0.0816393	0.0296832	0.97 (0.92-1.03)	0.360315	-0.0286828	0.0319259	-0.0912575	0.0879389	0.97 (0.91-1.03)	0.392364	-0.03566	0.0398318	-0.11373	0.0424103	0.96 (0.89-1.04)	0.393959	-0.0178316	0.066345	-0.147868	0.112205	0.98 (0.86-1.12)	0.794907	11.1889	8	0.191222	11.1891	9	0.262972	0.000119874	0.0126545	0.992674
ADHD	GCST90001536	Relative count	Maturation stages of T cell	MT_ry_Trait516	CD45RA- CD4+ %T cell	0.879443	20	0.0139925	0.018324	-0.0219225	0.0499074	1.01 (0.98-1.05)	0.445097	0.0173603	0.024903	-0.0314496	0.0661702	1.02 (0.97-1.07)	0.48573	0.0259932	0.031605	-0.0359525	0.00815701	1.03 (0.96-1.09)	0.421029	0.0273018	0.043341	-0.0576466	0.11225	1.03 (0.94-1.12)	0.536243	0.0655947	0.0441749	-0.0209881	0.152177	1.07 (0.98-1.16)	0.154876	22.7213	18	0.201529	24.7878	19	0.167648	-0.0103156	0.00806233	0.216974
ADHD	GCST90001565	Relative count	Maturation stages of T cell	MT_Trait544	CM DN (CD4-CD8-) %T cell	0.879443	7	-0.0407463	0.0547718	-0.148099	0.0666065	0.96 (0.86-1.07)	0.45692	-0.0698591	0.0462005	-0.160412	0.020694	0.93 (0.85-1.02)	0.130513	-0.0915504	0.0508711	-0.191258	0.0924374	0.91 (0.83-1.01)	0.122011	-0.10719	0.0668289	-0.238175	0.0237944	0.90 (0.79-1.02)	0.159846	-0.0421239	0.192989	-0.420383	0.336135	0.96 (0.66-1.40)	0.835847	19.752	5	0.00139098	19.7522	6	0.00306508	0.00022533	0.0300037	0.994298
ADHD	GCST90001588	Relative count	TBNK	RATIO_CD3_B	T/B	0.879443	25	-0.0128924	0.0174315	-0.0470581	0.0212733	0.99 (0.95-1.02)	0.459541	-0.00321382	0.0218571	-0.0460537	0.039626	1.00 (0.95-1.04)	0.883102	0.0196388	0.0371421	-0.0531598	0.0630492	1.02 (0.95-1.10)	0.601837	-0.04484	0.0447662	-0.132582	0.0429017	0.96 (0.88-1.04)	0.326506	0.00247883	0.0555457	-0.106391	0.111349	1.00 (0.90-1.12)	0.96479	30.1069	23	0.146356	30.2186	24	0.177611	-0.00247672	0.0084794	0.772838
ADHD	GCST90001669	Absolute count	Treg	Treg_Trait582	CD28+ CD45RA- CD8dim AC	0.879443	17	-0.0137354	0.0179462	-0.04891	0.0214392	0.99 (0.95-1.02)	0.444056	0.00620453	0.0245716	-0.0419558	0.0543649	1.01 (0.96-1.06)	0.800649	0.0100744	0.027028	-0.0429004	0.00862966	1.01 (0.96-1.07)	0.714234	0.00519178	0.03658	-0.066505	0.0768885	1.01 (0.94-1.08)	0.888907	-0.0109857	0.0346338	-0.078868	0.0568965	0.99 (0.92-1.06)	0.755467	16.7463	15	0.334258	16.7561	16	0.401546	-0.000644882	0.00686248	0.926375
ADHD	GCST90001700	Relative count	Treg	Treg_Trait708	CD45RA+ CD28- CD8br %T cell	0.879443	19	0.00215492	0.00281233	-0.00335726	0.00766709	1.00 (1.00-1.01)	0.443535	0.000787713	0.00334335	-0.00576525	0.00734067	1.00 (0.99-1.01)	0.813738	0.00139498	0.00369117	-0.0058397	0.0294757	1.00 (0.99-1.01)	0.709906	0.00766994	0.00556296	-0.00323347	0.0185733	1.01 (1.00-1.02)	0.184867	0.00370947	0.00558089	-0.00722908	0.014648	1.00 (0.99-1.01)	0.515176	27.4482	17	0.0518136	27.6191	18	0.0680924	-0.00302865	0.00930759	0.748852
ADHD	GCST90001712	MFI	B cell	Bcells.trait149	BAFF-R on IgD- CD38-	0.879443	113	0.00502583	0.00661877	-0.00794696	0.0179986	1.01 (0.99-1.02)	0.447655	0.00966879	0.00907901	-0.00812606	0.0274636	1.01 (0.99-1.03)	0.286893	0.00635535	0.0117961	-0.016765	0.0327307	1.01 (0.98-1.03)	0.591118	-0.00418243	0.0196789	-0.0427532	0.0343883	1.00 (0.96-1.03)	0.832078	0.00713946	0.013832	-0.0199712	0.0342501	1.01 (0.98-1.03)	0.606773	183.308	111	1.89e-05	183.358	112	2.44e-05	-0.000619677	0.00355625	0.861986
ADHD	GCST90001714	MFI	B cell	Bcells.trait151	BAFF-R on IgD- CD38dim	0.879443	111	0.00508001	0.00692342	-0.00848988	0.0186499	1.01 (0.99-1.02)	0.463105	0.0108569	0.00922549	-0.00722503	0.0289389	1.01 (0.99-1.03)	0.239259	0.00967239	0.0117645	-0.0133859	0.0313172	1.01 (0.99-1.03)	0.412758	0.00269721	0.0203659	-0.0372199	0.0426144	1.00 (0.96-1.04)	0.89488	0.0163301	0.0148612	-0.0127979	0.0454581	1.02 (0.99-1.05)	0.27426	177.715	109	3.57e-05	178.91	110	3.62e-05	-0.00308274	0.00360214	0.393981
ADHD	GCST90001716	MFI	B cell	Bcells.trait156	BAFF-R on naive-mature B cell	0.879443	110	0.0054205	0.00714954	-0.0085926	0.0194336	1.01 (0.99-1.02)	0.448355	0.0104174	0.0096855	-0.00856616	0.029401	1.01 (0.99-1.03)	0.28212	0.00834258	0.0117217	-0.014632	0.0691064	1.01 (0.99-1.03)	0.478159	0.00485789	0.0209823	-0.0362674	0.0459832	1.00 (0.96-1.05)	0.817343	0.00299989	0.0151787	-0.0267504	0.0327502	1.00 (0.97-1.03)	0.8437	178.91	108	2.13e-05	178.964	109	2.75e-05	0.000642591	0.00354991	0.856694
ADHD	GCST90001751	MFI	B cell	Bcells.trait383	CD20 on IgD+ CD38br	0.879443	27	0.0105658	0.0144242	-0.0177055	0.0388372	1.01 (0.98-1.04)	0.463858	0.0174762	0.0206433	-0.0229846	0.0579371	1.02 (0.98-1.06)	0.397228	0.0156928	0.0272519	-0.0377209	0.0414613	1.02 (0.96-1.07)	0.569673	0.0209745	0.0342957	-0.0462451	0.0881941	1.02 (0.95-1.09)	0.546129	0.0372534	0.0406225	-0.0423668	0.116874	1.04 (0.96-1.12)	0.367873	20.7498	25	0.706473	21.2437	26	0.729278	-0.00519311	0.00738961	0.488699
ADHD	GCST90001761	MFI	B cell	Bcells.trait399	CD20 on sw mem	0.879443	40	0.0101376	0.013382	-0.0160911	0.0363663	1.01 (0.98-1.04)	0.448718	0.00846078	0.0169029	-0.0246688	0.0415904	1.01 (0.98-1.04)	0.616685	0.000538138	0.0208792	-0.040385	0.0195121	1.00 (0.96-1.04)	0.979569	0.00834816	0.0283107	-0.0471408	0.0638371	1.01 (0.95-1.07)	0.769652	-0.051604	0.0377316	-0.125558	0.0223499	0.95 (0.88-1.02)	0.179453	48.4257	38	0.11975	52.3012	39	0.0754845	0.0128008	0.00734042	0.0892664
ADHD	GCST90001775	MFI	B cell	Bcells.trait453	CD25 on B cell	0.879443	20	-0.0104387	0.0142625	-0.0383933	0.0175158	0.99 (0.96-1.02)	0.464231	-0.0232698	0.0201731	-0.0628091	0.0162694	0.98 (0.94-1.02)	0.248702	-0.0394791	0.0300975	-0.0984703	0.0848062	0.96 (0.91-1.02)	0.205249	-0.0137773	0.0339209	-0.0802624	0.0527077	0.99 (0.92-1.05)	0.689163	-0.0314771	0.0345656	-0.0992257	0.0362716	0.97 (0.91-1.04)	0.374516	14.4132	18	0.701782	14.8597	19	0.731471	0.00475209	0.00711196	0.512495
ADHD	GCST90001817	MFI	B cell	Bcells.trait647	CD38 on PB/PC	0.879443	9	0.0296592	0.0399919	-0.0487249	0.108043	1.03 (0.95-1.11)	0.458311	0.00455891	0.036767	-0.0675044	0.0766223	1.00 (0.93-1.08)	0.90132	0.00285703	0.0418108	-0.0790921	0.0369727	1.00 (0.92-1.09)	0.947198	0.0188954	0.0525484	-0.0840996	0.12189	1.02 (0.92-1.13)	0.728468	0.0491689	0.10294	-0.152594	0.250932	1.05 (0.86-1.29)	0.647457	16.826	7	0.0185532	16.9302	8	0.030844	-0.00355984	0.0170973	0.840993
ADHD	GCST90001903	MFI	cDC	Blue.670.LP.cDC.trait1	CD86 on myeloid DC	0.879443	21	-0.0140504	0.018727	-0.0507553	0.0226545	0.99 (0.95-1.02)	0.453089	-0.00919256	0.0206994	-0.0497634	0.0313783	0.99 (0.95-1.03)	0.656972	-0.0089679	0.0234391	-0.0549085	0.0569026	0.99 (0.95-1.04)	0.706049	-0.0089679	0.0370459	-0.0815778	0.063642	0.99 (0.92-1.07)	0.811186	0.0366636	0.0393191	-0.0404019	0.113729	1.04 (0.96-1.12)	0.362796	35.1718	19	0.0133159	39.094	20	0.00649026	-0.0124078	0.00852419	0.161829
ADHD	GCST90001913	MFI	TBNK	Blue.670.LP.TBNK.trait13	CD45 on granulocyte	0.879443	14	0.013707	0.0180891	-0.0217477	0.0491617	1.01 (0.98-1.05)	0.448602	-0.00875337	0.0255588	-0.0588487	0.0413419	0.99 (0.94-1.04)	0.73199	0.000589891	0.028731	-0.0557228	0.23266	1.00 (0.95-1.06)	0.983931	0.0127628	0.0361451	-0.0580816	0.0836073	1.01 (0.94-1.09)	0.729674	0.0442746	0.0408161	-0.0357249	0.124274	1.05 (0.96-1.13)	0.299351	13.0486	12	0.36552	13.8119	13	0.387223	-0.00686859	0.00819794	0.418494
ADHD	GCST90001915	MFI	TBNK	Blue.670.LP.TBNK.trait3	CD45 on T cell	0.879443	10	-0.0284781	0.0387545	-0.104437	0.0474807	0.97 (0.90-1.05)	0.462441	-0.00988557	0.0400468	-0.0883773	0.0686062	0.99 (0.92-1.07)	0.805024	0.0721711	0.0818823	-0.0883182	0.0156911	1.07 (0.92-1.26)	0.401027	-0.138845	0.0962052	-0.327407	0.0497178	0.87 (0.72-1.05)	0.182849	0.0579457	0.229167	-0.391222	0.507114	1.06 (0.68-1.66)	0.806758	20.2402	8	0.00946453	20.6118	9	0.0144904	-0.0127254	0.0332064	0.711537
ADHD	GCST90001988	MFI	Monocyte	mono.trait21	HLA DR on CD14+ CD16- monocyte	0.879443	84	0.00590965	0.0077531	-0.00928642	0.0211057	1.01 (0.99-1.02)	0.445922	-0.00496559	0.00949767	-0.023581	0.0136498	1.00 (0.98-1.01)	0.601098	-0.0182285	0.0173059	-0.052148	0.0724765	0.98 (0.95-1.02)	0.295256	-0.0198197	0.020143	-0.0593	0.0196606	0.98 (0.94-1.02)	0.328	0.0142761	0.0250416	-0.0348055	0.0633577	1.01 (0.97-1.07)	0.570173	140.462	82	6.28e-05	140.674	83	7.99e-05	-0.00203987	0.00580227	0.726067
ADHD	GCST90002018	MFI	cDC	Red.660.20.cDC.trait6	CCR2 on granulocyte	0.879443	11	-0.0216016	0.0285085	-0.0774782	0.034275	0.98 (0.93-1.03)	0.448615	-0.0164992	0.0337258	-0.0826017	0.0496034	0.98 (0.92-1.05)	0.624689	-0.0130937	0.0436583	-0.098664	0.0618077	0.99 (0.91-1.08)	0.770384	-0.0154963	0.0575146	-0.128225	0.0972324	0.98 (0.88-1.10)	0.793075	0.0633095	0.0745193	-0.0827484	0.209367	1.07 (0.92-1.23)	0.417589	14.0835	9	0.119387	16.4439	10	0.0876104	-0.0171044	0.0139266	0.250527
ADHD	GCST90002022	MFI	Maturation stages of T cell	Red.660.20.MT.trait1	CD4 on CD4+	0.879443	24	-0.011098	0.0152312	-0.0409512	0.0187552	0.99 (0.96-1.02)	0.466225	0.00218262	0.0194613	-0.0359616	0.0403269	1.00 (0.96-1.04)	0.910703	0.00695257	0.0279873	-0.0479026	0.0751099	1.01 (0.95-1.06)	0.806015	-0.00727121	0.0356667	-0.0771779	0.0626355	0.99 (0.93-1.06)	0.840251	0.0669633	0.0505078	-0.0320319	0.165959	1.07 (0.97-1.18)	0.198507	28.1462	22	0.170888	31.486	23	0.111314	-0.0148287	0.00917779	0.120407
ADHD	GCST90002062	MFI	Treg	Red.780.60.Treg.trait16	CD4 on CD28+ CD4+	0.879443	15	-0.0189379	0.0257655	-0.0694384	0.0315625	0.98 (0.93-1.03)	0.462333	-0.00431289	0.0279221	-0.0590402	0.0504144	1.00 (0.94-1.05)	0.877246	0.00744171	0.0345246	-0.0602265	0.0838401	1.01 (0.94-1.08)	0.832449	-0.00146292	0.0484318	-0.0963892	0.0934633	1.00 (0.91-1.10)	0.976329	0.13413	0.119915	-0.100904	0.369163	1.14 (0.90-1.45)	0.283581	22.1125	13	0.0536429	25.0114	14	0.0344549	-0.0279883	0.0214391	0.214362
ADHD	GCST90002066	MFI	Treg	Red.780.60.Treg.trait5	CD4 on activated Treg	0.879443	28	0.0143596	0.0195565	-0.0239712	0.0526904	1.01 (0.98-1.05)	0.46279	0.0348503	0.0211136	-0.00653223	0.0762329	1.04 (0.99-1.08)	0.0988173	0.0324944	0.0261968	-0.0188512	0.0304503	1.03 (0.98-1.09)	0.225499	0.0167518	0.0351227	-0.0520888	0.0855923	1.02 (0.95-1.09)	0.637236	0.0518835	0.0594405	-0.0646199	0.168387	1.05 (0.94-1.18)	0.390728	53.4699	26	0.00118333	54.3913	27	0.00136229	-0.00751014	0.01122	0.509172
ADHD	GCST90002103	MFI	Treg	Violet.450.50.Treg.trait3	CD45RA on CD39+ resting Treg	0.879443	10	-0.0150512	0.0204277	-0.0550895	0.0249871	0.99 (0.95-1.03)	0.461243	-0.0283299	0.0268301	-0.0809169	0.0242571	0.97 (0.92-1.02)	0.291015	-0.0432934	0.0376243	-0.117037	0.0205257	0.96 (0.89-1.03)	0.27952	-0.00356406	0.0451895	-0.0921356	0.0850074	1.00 (0.91-1.09)	0.938862	-0.0383064	0.0392843	-0.115304	0.0386909	0.96 (0.89-1.04)	0.358067	5.11064	8	0.745688	5.59095	9	0.780057	0.00648537	0.00935788	0.507902
ADHD	GCST90002106	MFI	cDC	Violet.510.50.cDC.trait4	HLA DR on DC	0.879443	110	0.00380318	0.00518017	-0.00634996	0.0139563	1.00 (0.99-1.01)	0.462839	0.0002173	0.0072573	-0.014007	0.0144416	1.00 (0.99-1.01)	0.976113	0.00190235	0.00950172	-0.016721	0.0896225	1.00 (0.98-1.02)	0.841688	0.00996228	0.0152629	-0.019953	0.0398776	1.01 (0.98-1.04)	0.515316	-0.00656659	0.0115335	-0.0291723	0.0160391	0.99 (0.97-1.02)	0.570303	147.649	108	0.00678698	149.034	109	0.00656378	0.00332255	0.00330177	0.316524
ADHD	GCST90001560	Absolute count	Maturation stages of T cell	MT_Trait537	CD45RA+ CD8br AC	0.880653	22	0.0160391	0.0224474	-0.0279578	0.060036	1.02 (0.97-1.06)	0.474905	0.00751497	0.0281316	-0.047623	0.0626529	1.01 (0.95-1.06)	0.789364	-0.00850929	0.0500672	-0.106641	0.0335864	0.99 (0.90-1.09)	0.866671	-0.0376091	0.0611074	-0.15738	0.0821613	0.96 (0.85-1.09)	0.544864	0.0333402	0.077313	-0.118193	0.184874	1.03 (0.89-1.20)	0.670909	29.7533	20	0.0739511	29.835	21	0.0953541	-0.00263762	0.0112544	0.817086
ADHD	GCST90001621	Absolute count	TBNK	TB_Trait539	NKT AC	0.880653	32	-0.0121782	0.0171455	-0.0457834	0.021427	0.99 (0.96-1.02)	0.477527	-0.0219713	0.0216034	-0.064314	0.0203714	0.98 (0.94-1.02)	0.309139	-0.039066	0.0370676	-0.111718	0.0361305	0.96 (0.89-1.03)	0.300068	-0.0508619	0.0384153	-0.126156	0.0244321	0.95 (0.88-1.02)	0.195183	-0.0197684	0.0360555	-0.0904371	0.0509003	0.98 (0.91-1.05)	0.587559	54.5245	30	0.00401639	54.6295	31	0.00549235	0.00168821	0.00702231	0.811651
ADHD	GCST90001625	Relative count	TBNK	TB_Trait543	HLA DR+ CD4+ %T cell	0.880653	15	-0.0147009	0.020315	-0.0545183	0.0251166	0.99 (0.95-1.03)	0.469284	-0.0172857	0.026597	-0.0694158	0.0348445	0.98 (0.93-1.04)	0.51575	-0.0264712	0.0319397	-0.0890729	0.0827992	0.97 (0.91-1.04)	0.42113	0.0630122	0.0518263	-0.0385674	0.164592	1.07 (0.96-1.18)	0.244153	-0.0406427	0.0565931	-0.151565	0.0702798	0.96 (0.86-1.07)	0.485368	14.6164	13	0.331907	14.8899	14	0.38572	0.00403846	0.00818805	0.630088
ADHD	GCST90001653	Relative count	Treg	Treg_Trait505	CD28- DN (CD4-CD8-) %DN	0.880653	18	0.013292	0.0188559	-0.0236656	0.0502495	1.01 (0.98-1.05)	0.480857	0.00781774	0.0247418	-0.0406763	0.0563118	1.01 (0.96-1.06)	0.752023	0.00806466	0.0381299	-0.0666699	0.0276749	1.01 (0.94-1.09)	0.835008	-0.00294261	0.045771	-0.0926537	0.0867685	1.00 (0.91-1.09)	0.949489	-0.0231974	0.0626059	-0.145905	0.0995101	0.98 (0.86-1.10)	0.715846	19.0517	16	0.265992	19.4982	17	0.300694	0.00622693	0.0101682	0.548884
ADHD	GCST90001654	Absolute count	Treg	Treg_Trait506	CD28- DN (CD4-CD8-) AC	0.880653	21	-0.0138937	0.0197213	-0.0525474	0.0247601	0.99 (0.95-1.03)	0.481121	-0.0359592	0.0233876	-0.0817989	0.00988056	0.96 (0.92-1.01)	0.124164	-0.034647	0.0317969	-0.0969689	0.0767673	0.97 (0.91-1.03)	0.288829	-0.034647	0.0376215	-0.108385	0.0390911	0.97 (0.90-1.04)	0.36806	0.00775242	0.0722574	-0.133872	0.149377	1.01 (0.87-1.16)	0.915685	27.0963	19	0.10243	27.2351	20	0.128778	-0.00377549	0.0121015	0.758449
ADHD	GCST90001656	Relative count	Treg	Treg_Trait508	CD28+ DN (CD4-CD8-) %DN	0.880653	18	-0.013292	0.0188559	-0.0502495	0.0236656	0.99 (0.95-1.02)	0.480857	-0.00781774	0.0263561	-0.0594757	0.0438402	0.99 (0.94-1.04)	0.766757	-0.00806466	0.0432816	-0.0928966	0.0610555	0.99 (0.91-1.08)	0.854391	0.00294261	0.0482236	-0.0915756	0.0974608	1.00 (0.91-1.10)	0.952055	0.0231974	0.0626059	-0.0995101	0.145905	1.02 (0.91-1.16)	0.715846	19.0517	16	0.265992	19.4982	17	0.300694	-0.00622693	0.0101682	0.548884
ADHD	GCST90001754	MFI	B cell	Bcells.trait389	CD20 on IgD- CD27-	0.880653	19	0.0150197	0.0210028	-0.0261458	0.0561852	1.02 (0.97-1.06)	0.47453	0.00531963	0.0234804	-0.0407019	0.0513411	1.01 (0.96-1.05)	0.820769	0.00472456	0.0287403	-0.0516064	0.0456074	1.00 (0.95-1.06)	0.871258	0.00873719	0.035659	-0.0611545	0.0786289	1.01 (0.94-1.08)	0.809212	-0.0183006	0.0751382	-0.165572	0.12897	0.98 (0.85-1.14)	0.810487	29.359	17	0.0313559	29.7288	18	0.0401678	0.00591299	0.0127776	0.649404
ADHD	GCST90001882	MFI	Maturation stages of T cell	HVEM1000_150630.trait9	HVEM on CM CD8br	0.880653	13	-0.0109813	0.0152041	-0.0407813	0.0188188	0.99 (0.96-1.02)	0.470137	-0.0116631	0.0199688	-0.050802	0.0274758	0.99 (0.95-1.03)	0.559176	-0.0190999	0.0330139	-0.0838072	0.0796363	0.98 (0.92-1.05)	0.573598	-0.0190999	0.036741	-0.0911123	0.0529125	0.98 (0.91-1.05)	0.612622	-0.00431897	0.0645402	-0.130818	0.12218	1.00 (0.88-1.13)	0.947847	15.9338	11	0.143607	15.9502	12	0.193527	-0.00177621	0.0166784	0.917105
ADHD	GCST90002004	MFI	Monocyte	mono.trait46	CCR2 on CD14+ CD16- monocyte	0.880653	23	0.0128205	0.0178681	-0.022201	0.0478421	1.01 (0.98-1.05)	0.47306	0.0122963	0.0206458	-0.0281695	0.0527621	1.01 (0.97-1.05)	0.551454	0.0158366	0.0325509	-0.0479632	0.104965	1.02 (0.95-1.08)	0.631412	0.0236517	0.0342074	-0.0433948	0.0906983	1.02 (0.96-1.09)	0.496533	-0.0170332	0.0535165	-0.121926	0.0878592	0.98 (0.89-1.09)	0.753417	33.4512	21	0.0414472	34.0112	22	0.0489952	0.005698	0.00960987	0.559559
ADHD	GCST90002028	MFI	TBNK	Red.660.20.TBNK.trait2	CD19 on B cell	0.880653	17	0.015167	0.0211108	-0.0262102	0.0565442	1.02 (0.97-1.06)	0.472482	0.0105112	0.0282695	-0.0448969	0.0659194	1.01 (0.96-1.07)	0.710025	0.0170918	0.0448335	-0.0707818	0.00689367	1.02 (0.93-1.11)	0.708049	0.0102359	0.0446668	-0.077311	0.0977828	1.01 (0.93-1.10)	0.821647	0.00236061	0.0551881	-0.105808	0.110529	1.00 (0.90-1.12)	0.966446	18.5263	15	0.236007	18.605	16	0.289675	0.00224679	0.00889821	0.804082
ADHD	GCST90002073	Morphological parameter	cDC	SSC.cDC.trait4	SSC-A on monocyte	0.880653	68	-0.00510459	0.00724936	-0.0193133	0.00910416	0.99 (0.98-1.01)	0.481343	-0.0133344	0.0106171	-0.0341439	0.00747505	0.99 (0.97-1.01)	0.209137	-0.0158554	0.0116067	-0.0386045	0.0481532	0.98 (0.96-1.01)	0.176488	-0.00829673	0.0212575	-0.0499614	0.0333679	0.99 (0.95-1.03)	0.697555	-0.0239701	0.0141043	-0.0516145	0.00367426	0.98 (0.95-1.00)	0.0939353	82.373	66	0.0839826	85.3853	67	0.0643857	0.00591416	0.00380685	0.125073
ADHD	GCST90002090	MFI	cDC	Violet.450.50.cDC.trait4	CD11c on granulocyte	0.880653	22	0.0106336	0.0149573	-0.0186828	0.03995	1.01 (0.98-1.04)	0.477127	-0.00486208	0.0216372	-0.0472711	0.0375469	1.00 (0.95-1.04)	0.822206	-0.00795483	0.0286266	-0.0640629	0.0939854	0.99 (0.94-1.05)	0.78382	-0.00523684	0.036263	-0.0763123	0.0658387	0.99 (0.93-1.07)	0.886552	-0.0559879	0.0594471	-0.172504	0.0605284	0.95 (0.84-1.06)	0.357528	13.3648	20	0.861188	14.7057	21	0.837426	0.0119334	0.0103058	0.260531
ADHD	GCST90001420	Absolute count	B cell	BC_Trait4	IgD- CD38br AC	0.892851	13	0.0160595	0.0232887	-0.0295863	0.0617052	1.02 (0.97-1.06)	0.490457	0.00101556	0.0321921	-0.062081	0.0641121	1.00 (0.94-1.07)	0.974833	-0.00339775	0.0496853	-0.100781	0.0915188	1.00 (0.90-1.10)	0.946605	0.0174724	0.0526566	-0.0857345	0.120679	1.02 (0.92-1.13)	0.74575	0.0380781	0.0590045	-0.0775707	0.153727	1.04 (0.93-1.17)	0.531935	11.6363	11	0.391592	11.8127	12	0.460838	-0.00436853	0.0106986	0.690869
ADHD	GCST90002044	MFI	Myeloid cell	Red.780.60.MDSC.trait13	CD45 on CD33dim HLA DR+ CD11b-	0.892851	7	0.0147227	0.0213352	-0.0270943	0.0565397	1.01 (0.97-1.06)	0.490153	0.00192139	0.0278738	-0.0527112	0.056554	1.00 (0.95-1.06)	0.945044	0.000999018	0.0461835	-0.0895207	0.0918511	1.00 (0.91-1.10)	0.983443	-0.000921218	0.0400488	-0.0794168	0.0775744	1.00 (0.92-1.08)	0.982394	0.204118	0.1694	-0.127906	0.536143	1.23 (0.88-1.71)	0.282138	3.93948	5	0.558162	5.20963	6	0.517221	-0.0360456	0.0319833	0.3109
ADHD	GCST90001423	Absolute count	B cell	BC_Trait44	CD20- CD38- AC	0.897542	9	-0.0216666	0.0321538	-0.084688	0.0413547	0.98 (0.92-1.04)	0.50041	-0.0236405	0.0392378	-0.100547	0.0532657	0.98 (0.90-1.05)	0.546846	-0.022483	0.0583337	-0.136817	0.0174569	0.98 (0.87-1.10)	0.709971	-0.023349	0.0605167	-0.141962	0.0952637	0.98 (0.87-1.10)	0.709682	0.120137	0.111931	-0.0992488	0.339523	1.13 (0.91-1.40)	0.318734	7.89308	7	0.342117	9.85076	8	0.275657	-0.0210412	0.0159689	0.229109
ADHD	GCST90001637	Relative count	TBNK	TB_Trait555	DN (CD4-CD8-) NKT %T cell	0.897542	30	-0.0109486	0.0161286	-0.0425605	0.0206634	0.99 (0.96-1.02)	0.497246	-0.0318935	0.0224578	-0.0759107	0.0121237	0.97 (0.93-1.01)	0.155562	-0.0337784	0.0261405	-0.0850138	0.135955	0.97 (0.92-1.02)	0.206494	-0.0287688	0.0364721	-0.100254	0.0427165	0.97 (0.90-1.04)	0.436636	-0.0618469	0.034011	-0.128508	0.0048147	0.94 (0.88-1.00)	0.0797104	29.1331	28	0.405801	32.0882	29	0.316016	0.0120179	0.00713106	0.103049
ADHD	GCST90001674	Relative count	Treg	Treg_Trait589	CD28- CD127- CD25++ CD8br %CD8br	0.897542	9	0.0203793	0.0299745	-0.0383707	0.0791293	1.02 (0.96-1.08)	0.496575	0.0176113	0.034587	-0.0501791	0.0854018	1.02 (0.95-1.09)	0.610619	0.0289715	0.0545832	-0.0780115	0.0829262	1.03 (0.92-1.15)	0.609987	0.028062	0.0554102	-0.0805421	0.136666	1.03 (0.92-1.15)	0.626207	0.0637049	0.130521	-0.192116	0.319526	1.07 (0.83-1.38)	0.640408	11.2004	7	0.130112	11.3878	8	0.180676	-0.00697591	0.0203829	0.742214
ADHD	GCST90001816	MFI	B cell	Bcells.trait646	CD38 on naive-mature B cell	0.897542	22	0.0100517	0.0149007	-0.0191537	0.039257	1.01 (0.98-1.04)	0.499944	0.018868	0.0209407	-0.0221757	0.0599117	1.02 (0.98-1.06)	0.367577	0.0262402	0.0289214	-0.0304457	0.0457205	1.03 (0.97-1.09)	0.374545	0.0196355	0.0385267	-0.055877	0.0951479	1.02 (0.95-1.10)	0.615606	0.0481953	0.0299035	-0.0104156	0.106806	1.05 (0.99-1.11)	0.122698	20.4236	20	0.43173	22.5973	21	0.365822	-0.00868733	0.00595439	0.160099
ADHD	GCST90001971	Morphological parameter	TBNK	FSC.TBNK.trait2	FSC-A on lymphocyte	0.897542	7	-0.020416	0.0301792	-0.0795673	0.0387352	0.98 (0.92-1.04)	0.498728	-0.0222043	0.0382982	-0.0972688	0.0528602	0.98 (0.91-1.05)	0.562067	-0.0675489	0.0577905	-0.180818	0.0346268	0.93 (0.83-1.05)	0.286794	0.0387608	0.064945	-0.0885314	0.166053	1.04 (0.92-1.18)	0.57244	-0.0748533	0.091205	-0.253615	0.103909	0.93 (0.78-1.11)	0.449154	4.12148	5	0.532062	4.52153	6	0.606469	0.00837746	0.0132451	0.554854
ADHD	GCST90001987	MFI	Monocyte	mono.trait2	CD64 on CD14+ CD16- monocyte	0.897542	56	0.00534568	0.00785932	-0.0100586	0.0207499	1.01 (0.99-1.02)	0.496396	-0.0028389	0.0121707	-0.0266935	0.0210157	1.00 (0.97-1.02)	0.815562	0.00461484	0.0153122	-0.0253971	0.089774	1.00 (0.97-1.04)	0.764259	0.0203855	0.0234953	-0.0256653	0.0664364	1.02 (0.97-1.07)	0.38936	-0.00739038	0.0155187	-0.037807	0.0230262	0.99 (0.96-1.02)	0.635835	50.0199	54	0.628627	50.9257	55	0.63099	0.00349206	0.00366899	0.345451
ADHD	GCST90001453	Relative count	cDC	DC_Trait531	CD11c+ CD62L- monocyte %monocyte	0.902016	10	0.0166999	0.0250002	-0.0323006	0.0657004	1.02 (0.97-1.07)	0.50414	0.0272012	0.0322617	-0.0360317	0.090434	1.03 (0.96-1.09)	0.399148	0.0234704	0.0338283	-0.0428331	0.121639	1.02 (0.96-1.09)	0.505313	0.0176114	0.0485815	-0.0776084	0.112831	1.02 (0.93-1.12)	0.725336	0.09388	0.0626191	-0.0288535	0.216613	1.10 (0.97-1.24)	0.172201	9.62582	8	0.292277	11.7679	9	0.226714	-0.0167043	0.0125195	0.218847
ADHD	GCST90001414	Absolute count	B cell	BC_Trait34	IgD- CD24- AC	0.903714	11	0.0148302	0.0246325	-0.0334495	0.0631099	1.01 (0.97-1.07)	0.547135	0.0209716	0.0329597	-0.0436295	0.0855726	1.02 (0.96-1.09)	0.524595	0.0253159	0.0491447	-0.0710078	0.108548	1.03 (0.93-1.13)	0.617657	0.0288104	0.0502124	-0.0696059	0.127227	1.03 (0.93-1.14)	0.578798	0.0819353	0.061692	-0.038981	0.202852	1.09 (0.96-1.22)	0.216828	4.67186	9	0.861924	6.07945	10	0.808544	-0.0131913	0.0111186	0.26583
ADHD	GCST90001416	Absolute count	B cell	BC_Trait36	IgD+ CD24- AC	0.903714	14	0.0158399	0.0254246	-0.0339924	0.0656722	1.02 (0.97-1.07)	0.533275	0.0258617	0.0308131	-0.0345319	0.0862553	1.03 (0.97-1.09)	0.401295	0.0320875	0.0390106	-0.0443732	0.0877195	1.03 (0.96-1.11)	0.425604	0.0749256	0.0531052	-0.0291605	0.179012	1.08 (0.97-1.20)	0.181757	0.0825943	0.0635807	-0.0420238	0.207212	1.09 (0.96-1.23)	0.218333	20.2058	12	0.0632918	22.4056	13	0.0493878	-0.0148087	0.0129561	0.275336
ADHD	GCST90001431	Relative count	B cell	BC_Trait52	IgD+ CD38- %lymphocyte	0.903714	13	0.0143351	0.0235138	-0.031752	0.0604222	1.01 (0.97-1.06)	0.542096	0.0101995	0.0308059	-0.05018	0.070579	1.01 (0.95-1.07)	0.740577	-0.0024778	0.046019	-0.0926751	0.0823293	1.00 (0.91-1.09)	0.957946	0.0468712	0.0441454	-0.0396537	0.133396	1.05 (0.96-1.14)	0.309252	0.0207591	0.0541723	-0.0854186	0.126937	1.02 (0.92-1.14)	0.70887	3.93117	11	0.971887	3.9485	12	0.984348	-0.00132521	0.0100677	0.897653
ADHD	GCST90001447	Relative count	B cell	BC_Trait9	IgD+ CD38br %B cell	0.903714	15	0.0122434	0.0195528	-0.02608	0.0505668	1.01 (0.97-1.05)	0.531203	0.0223894	0.0267422	-0.0300253	0.0748041	1.02 (0.97-1.08)	0.402462	0.0134415	0.0351469	-0.0554464	0.0334675	1.01 (0.95-1.09)	0.70788	0.0743032	0.0465091	-0.0168546	0.165461	1.08 (0.98-1.18)	0.132449	0.0065898	0.0362464	-0.0644532	0.0776328	1.01 (0.94-1.08)	0.85854	10.6671	13	0.638685	10.7014	14	0.709318	0.00146838	0.00792693	0.8559
ADHD	GCST90001459	Relative count	cDC	f_DC_Trait503	Myeloid DC %DC	0.903714	28	-0.00747626	0.0119805	-0.030958	0.0160054	0.99 (0.97-1.02)	0.532603	-0.00764566	0.0185701	-0.0440431	0.0287518	0.99 (0.96-1.03)	0.680546	-0.0083111	0.0213156	-0.0500897	0.0275392	0.99 (0.95-1.03)	0.699665	0.00543192	0.031134	-0.0555906	0.0664545	1.01 (0.95-1.07)	0.862798	-0.00123053	0.0261206	-0.052427	0.0499659	1.00 (0.95-1.05)	0.962786	28.1641	26	0.35043	28.2433	27	0.398512	-0.00146134	0.00540504	0.789013
ADHD	GCST90001461	Absolute count	cDC	f_DC_Trait505	DC AC	0.903714	28	-0.00746728	0.0120375	-0.0310607	0.0161261	0.99 (0.97-1.02)	0.535036	-0.00959181	0.018867	-0.0465711	0.0273875	0.99 (0.95-1.03)	0.611179	-0.0150663	0.0217375	-0.0576717	0.0663918	0.99 (0.94-1.03)	0.494165	-0.0242014	0.0312569	-0.0854649	0.0370621	0.98 (0.92-1.04)	0.445497	-0.0470798	0.0274172	-0.100817	0.00665786	0.95 (0.90-1.01)	0.0978403	21.3362	26	0.72441	23.9221	27	0.634633	0.0090076	0.00560144	0.119894
ADHD	GCST90001467	Relative count	cDC	f_DC_Trait515	CD86+ plasmacytoid DC %DC	0.903714	15	-0.01121	0.0195577	-0.0495432	0.0271231	0.99 (0.95-1.03)	0.566525	-0.00634688	0.0280023	-0.0612313	0.0485376	0.99 (0.94-1.05)	0.820691	-0.00986271	0.0389054	-0.0861172	0.0533268	0.99 (0.92-1.07)	0.803563	-0.000561614	0.0478357	-0.0943196	0.0931964	1.00 (0.91-1.10)	0.990798	0.0234398	0.0539516	-0.0823054	0.129185	1.02 (0.92-1.14)	0.671079	10.9601	13	0.614162	11.435	14	0.65158	-0.00624221	0.00905836	0.502868
ADHD	GCST90001474	Relative count	cDC	f_DC_Trait522	Plasmacytoid DC %DC	0.903714	26	-0.0102382	0.0168219	-0.0432091	0.0227326	0.99 (0.96-1.02)	0.542773	0.00766753	0.0189557	-0.0294857	0.0448207	1.01 (0.97-1.05)	0.685847	0.013662	0.0202372	-0.0260029	0.0144996	1.01 (0.97-1.05)	0.505813	0.000520165	0.0298945	-0.058073	0.0591134	1.00 (0.94-1.06)	0.986256	0.0157932	0.0405578	-0.0637001	0.0952866	1.02 (0.94-1.10)	0.700413	47.0211	24	0.00333005	48.0001	25	0.00372956	-0.00590631	0.00835558	0.486454
ADHD	GCST90001475	Relative count	TBNK	f_MONO_Trait503	HLA DR++ monocyte %monocyte	0.903714	37	-0.0087978	0.0147395	-0.0376872	0.0200916	0.99 (0.96-1.02)	0.550583	-0.0158399	0.0163513	-0.0478885	0.0162086	0.98 (0.95-1.02)	0.332682	-0.0243101	0.0198008	-0.0631197	0.0837143	0.98 (0.94-1.01)	0.227516	-0.0340764	0.0312375	-0.0953019	0.0271491	0.97 (0.91-1.03)	0.282573	0.0566641	0.0426093	-0.0268501	0.140178	1.06 (0.97-1.15)	0.192169	63.9057	35	0.00202515	68.7719	36	0.000812808	-0.0154288	0.00945089	0.111536
ADHD	GCST90001479	Relative count	Treg	f_Treg_Trait502	CD4 Treg %T cell	0.903714	15	-0.011599	0.0192669	-0.049362	0.0261641	0.99 (0.95-1.03)	0.547164	-0.000937589	0.0265865	-0.0530472	0.051172	1.00 (0.95-1.05)	0.971868	-0.00152151	0.0434877	-0.0867573	0.0324474	1.00 (0.92-1.09)	0.972584	0.0164032	0.0488201	-0.0792843	0.112091	1.02 (0.92-1.12)	0.74186	0.00128419	0.0551476	-0.106805	0.109374	1.00 (0.90-1.12)	0.981775	15.1264	13	0.299526	15.1995	14	0.364655	-0.00244847	0.00977137	0.806059
ADHD	GCST90001509	Relative count	Treg	f_Treg_Trait538	CD25hi CD45RA+ CD4 not Treg %T cell	0.903714	24	-0.00757439	0.0130065	-0.0330671	0.0179183	0.99 (0.97-1.02)	0.560327	-0.0119048	0.0190682	-0.0492784	0.0254688	0.99 (0.95-1.03)	0.53241	-0.0112452	0.0222921	-0.0549377	0.0761474	0.99 (0.95-1.03)	0.618747	-0.012221	0.0300942	-0.0712056	0.0467636	0.99 (0.93-1.05)	0.688429	-0.0127611	0.0267169	-0.0651262	0.039604	0.99 (0.94-1.04)	0.637616	18.0597	22	0.702443	18.1091	23	0.751545	0.00142413	0.00640774	0.826168
ADHD	GCST90001532	Absolute count	Myeloid cell	MDSC_Trait8	Basophil AC	0.903714	17	0.00703676	0.0109886	-0.014501	0.0285745	1.01 (0.99-1.03)	0.521934	0.0126271	0.0176935	-0.0220522	0.0473064	1.01 (0.98-1.05)	0.475439	0.0318944	0.022578	-0.0123586	0.0761859	1.03 (0.99-1.08)	0.176921	-0.0284353	0.0308204	-0.0888432	0.0319726	0.97 (0.91-1.03)	0.369913	0.0134338	0.0216908	-0.0290802	0.0559478	1.01 (0.97-1.06)	0.544991	15.9977	15	0.382203	16.1251	16	0.444266	-0.00197858	0.00572584	0.734477
ADHD	GCST90001551	Absolute count	Maturation stages of T cell	MT_Trait525	Naive CD8br AC	0.903714	23	-0.0172465	0.0270101	-0.0701864	0.0356934	0.98 (0.93-1.04)	0.523136	-0.00909838	0.0338199	-0.0753854	0.0571887	0.99 (0.93-1.06)	0.787911	-0.0210973	0.0496342	-0.11838	0.11444	0.98 (0.89-1.08)	0.674925	-0.000640756	0.0556094	-0.109635	0.108354	1.00 (0.90-1.11)	0.99091	-0.0625773	0.0841258	-0.227464	0.102309	0.94 (0.80-1.11)	0.465207	28.9811	21	0.114456	29.4295	22	0.133003	0.00592872	0.0104011	0.574721
ADHD	GCST90001557	Absolute count	Maturation stages of T cell	MT_Trait531	TD CD8br AC	0.903714	18	0.0130728	0.0222424	-0.0305224	0.0566679	1.01 (0.97-1.06)	0.556707	0.0131148	0.0287649	-0.0432643	0.069494	1.01 (0.96-1.07)	0.648439	0.0174237	0.0494979	-0.0795921	0.10619	1.02 (0.92-1.12)	0.729157	0.0285006	0.0533611	-0.0760872	0.133088	1.03 (0.93-1.14)	0.600183	-0.0425089	0.0706694	-0.181021	0.0960032	0.96 (0.83-1.10)	0.555923	23.2301	16	0.107721	24.229	17	0.113345	0.0109967	0.0132576	0.419044
ADHD	GCST90001573	Relative count	Maturation stages of T cell	MT_Trait552	TD DN (CD4-CD8-) %DN	0.903714	19	-0.0133971	0.0234013	-0.0592637	0.0324695	0.99 (0.94-1.03)	0.566988	-0.000533095	0.0278076	-0.055036	0.0539699	1.00 (0.95-1.06)	0.984705	0.00765235	0.0502742	-0.0908852	0.12111	1.01 (0.91-1.11)	0.880713	0.00184499	0.0555842	-0.1071	0.11079	1.00 (0.90-1.12)	0.973886	0.000263059	0.0708161	-0.138537	0.139063	1.00 (0.87-1.15)	0.997079	30.7793	17	0.0212427	30.8554	18	0.029915	-0.00242535	0.0118261	0.839941
ADHD	GCST90001590	Absolute count	TBNK	TB_ry_Trait512	CD4+ AC	0.903714	14	0.0213015	0.0324845	-0.0423681	0.0849712	1.02 (0.96-1.09)	0.511989	0.0160612	0.0335092	-0.0496168	0.0817392	1.02 (0.95-1.09)	0.63172	0.014054	0.0546202	-0.0930017	0.0619862	1.01 (0.91-1.13)	0.800972	0.0378021	0.0653722	-0.0903274	0.165932	1.04 (0.91-1.18)	0.57297	-0.0841165	0.146063	-0.3704	0.202167	0.92 (0.69-1.22)	0.57533	28.6838	12	0.00438871	29.9961	13	0.00471574	0.0160534	0.0216655	0.472967
ADHD	GCST90001592	Absolute count	TBNK	TB_ry_Trait515	CD8br AC	0.903714	34	0.00739439	0.0126776	-0.0174538	0.0322426	1.01 (0.98-1.03)	0.559716	0.00567304	0.0185641	-0.0307126	0.0420587	1.01 (0.97-1.04)	0.759915	0.00402874	0.0295701	-0.0539287	0.0604443	1.00 (0.95-1.06)	0.892456	0.00673034	0.0324018	-0.0567772	0.0702379	1.01 (0.94-1.07)	0.836728	0.0449569	0.0363745	-0.0263372	0.116251	1.05 (0.97-1.12)	0.225475	29.8419	32	0.576189	31.0557	33	0.564194	-0.00666555	0.00605001	0.278792
ADHD	GCST90001597	Relative count	TBNK	TB_ry_Trait525	CD8dim %T cell	0.903714	15	-0.0131799	0.0223049	-0.0568974	0.0305377	0.99 (0.94-1.03)	0.55459	-0.0112089	0.0285826	-0.0672307	0.044813	0.99 (0.93-1.05)	0.694942	-0.0106657	0.0362806	-0.0817757	0.0712437	0.99 (0.92-1.06)	0.773088	-0.0158253	0.0418704	-0.0978912	0.0662406	0.98 (0.91-1.07)	0.71113	-0.0339475	0.047832	-0.127698	0.0598032	0.97 (0.88-1.06)	0.49041	18.1423	13	0.152192	18.4839	14	0.185624	0.0052716	0.0106552	0.629036
ADHD	GCST90001606	Relative count	TBNK	TB_Trait514	CD4+ %leukocyte	0.903714	8	-0.0223438	0.0375553	-0.0959521	0.0512645	0.98 (0.91-1.05)	0.551871	-0.0490707	0.0433419	-0.134021	0.0358795	0.95 (0.87-1.04)	0.257561	-0.0618996	0.0679302	-0.195043	0.0408299	0.94 (0.82-1.07)	0.392476	-0.0576088	0.0740137	-0.202676	0.0874581	0.94 (0.82-1.09)	0.461855	-0.0458134	0.095995	-0.233964	0.142337	0.96 (0.79-1.15)	0.650073	10.8763	6	0.0922759	11.0079	7	0.138277	0.0041242	0.0153086	0.796643
ADHD	GCST90001622	Relative count	TBNK	TB_Trait540	NKT %T cell	0.903714	31	0.0100528	0.017477	-0.0242021	0.0443078	1.01 (0.98-1.05)	0.565155	-0.0137024	0.0218054	-0.056441	0.0290362	0.99 (0.95-1.03)	0.529745	-0.0375203	0.0399745	-0.11587	0.0135737	0.96 (0.89-1.04)	0.35543	-0.0375203	0.046173	-0.128019	0.0529788	0.96 (0.88-1.05)	0.422848	-0.0638853	0.0383474	-0.139046	0.0112757	0.94 (0.87-1.01)	0.106489	39.1536	29	0.0987575	45.317	30	0.0360572	0.0157371	0.00736541	0.0411946
ADHD	GCST90001638	Relative count	TBNK	TB_Trait556	DN (CD4-CD8-) NKT %lymphocyte	0.903714	31	-0.0100054	0.0164114	-0.0421718	0.0221609	0.99 (0.96-1.02)	0.542085	-0.0324098	0.0218843	-0.075303	0.0104833	0.97 (0.93-1.01)	0.138616	-0.0404467	0.0275614	-0.094467	0.000126136	0.96 (0.91-1.01)	0.152644	-0.0376418	0.0353214	-0.106872	0.0315881	0.96 (0.90-1.03)	0.295064	-0.0550249	0.033384	-0.120457	0.0104077	0.95 (0.89-1.01)	0.110097	33.1461	29	0.271887	35.8495	30	0.213046	0.0105272	0.00684498	0.134903
ADHD	GCST90001698	Absolute count	Treg	Treg_Trait706	CD45RA+ CD28- CD8br AC	0.903714	169	-2.08e-05	3.34e-05	-8.62e-05	4.47e-05	1.00 (1.00-1.00)	0.534	-3.14e-05	4.9e-05	-0.000127413	6.47e-05	1.00 (1.00-1.00)	0.521963	-4.97e-05	8.97e-05	-0.000225598	0.0314518	1.00 (1.00-1.00)	0.580149	0.000103043	0.000114404	-0.00012119	0.000327275	1.00 (1.00-1.00)	0.369044	0.000104327	6.69e-05	-2.68e-05	0.000235472	1.00 (1.00-1.00)	0.120841	197.348	167	0.0542007	202.808	168	0.034573	-0.00787464	0.00366334	0.0330283
ADHD	GCST90001706	MFI	B cell	Bcells.trait140	BAFF-R on IgD+ CD38- naive	0.903714	63	0.00422519	0.0071223	-0.00973452	0.0181849	1.00 (0.99-1.02)	0.553025	0.0075183	0.00953408	-0.0111685	0.0262051	1.01 (0.99-1.03)	0.430363	0.00187741	0.0150889	-0.0276969	0.0314434	1.00 (0.97-1.03)	0.901383	0.0135411	0.0233544	-0.0322336	0.0593158	1.01 (0.97-1.06)	0.564146	-0.00185002	0.0178139	-0.0367652	0.0330652	1.00 (0.96-1.03)	0.917627	87.7399	61	0.0140699	87.9396	62	0.0168197	0.00183955	0.00493746	0.71076
ADHD	GCST90001718	MFI	B cell	Bcells.trait159	BAFF-R on sw mem	0.903714	111	0.00403198	0.00649707	-0.00870227	0.0167662	1.00 (0.99-1.02)	0.534872	0.00802017	0.00936974	-0.0103445	0.0263849	1.01 (0.99-1.03)	0.392017	0.00749411	0.012219	-0.0164551	0.0994509	1.01 (0.98-1.03)	0.540934	-0.0010441	0.019818	-0.0398875	0.0377993	1.00 (0.96-1.04)	0.958079	0.00690091	0.0137043	-0.0199596	0.0337614	1.01 (0.98-1.03)	0.615589	167.36	109	0.000277857	167.447	110	0.000344588	-0.000826785	0.00347299	0.81228
ADHD	GCST90001723	MFI	B cell	Bcells.trait283	CD19 on CD24+ CD27+	0.903714	20	0.0108606	0.0179241	-0.0242706	0.0459918	1.01 (0.98-1.05)	0.544567	0.0145606	0.0249322	-0.0343065	0.0634278	1.01 (0.97-1.07)	0.559214	0.0219609	0.0395358	-0.0555292	0.0547168	1.02 (0.95-1.10)	0.585056	0.0356082	0.0428943	-0.0484647	0.119681	1.04 (0.95-1.13)	0.416771	-0.0223575	0.0460614	-0.112638	0.0679228	0.98 (0.89-1.07)	0.633259	18.0735	18	0.450824	18.6893	19	0.476925	0.00601941	0.00768605	0.443715
ADHD	GCST90001755	MFI	B cell	Bcells.trait390	CD20 on IgD- CD38-	0.903714	35	-0.00905102	0.0156351	-0.0396958	0.0215938	0.99 (0.96-1.02)	0.562663	0.0108234	0.0195279	-0.0274513	0.0490981	1.01 (0.97-1.05)	0.579406	0.00574367	0.0249863	-0.0432294	0.0149594	1.01 (0.96-1.06)	0.819568	0.00768569	0.0302154	-0.0515365	0.0669079	1.01 (0.95-1.07)	0.800747	-0.0143028	0.0451518	-0.1028	0.0741948	0.99 (0.90-1.08)	0.753413	46.0289	33	0.0654235	46.0504	34	0.0813214	0.00102096	0.00821783	0.901881
ADHD	GCST90001777	MFI	B cell	Bcells.trait471	CD25 on CD24+ CD27+	0.903714	32	0.00737187	0.0112971	-0.0147705	0.0295143	1.01 (0.99-1.03)	0.514051	-0.015852	0.015432	-0.0460987	0.0143947	0.98 (0.95-1.01)	0.304318	-0.0244278	0.0200955	-0.0638149	0.112543	0.98 (0.94-1.02)	0.23332	-0.021636	0.0274116	-0.0753627	0.0320907	0.98 (0.93-1.03)	0.435931	-0.0336443	0.0257446	-0.0841037	0.016815	0.97 (0.92-1.02)	0.201193	33.3239	30	0.30866	36.7638	31	0.219299	0.0103418	0.00587679	0.0886404
ADHD	GCST90001797	MFI	B cell	Bcells.trait536	CD27 on CD20- CD38-	0.903714	14	0.0251707	0.0383664	-0.0500275	0.100369	1.03 (0.95-1.11)	0.511786	0.0142657	0.0362136	-0.056713	0.0852444	1.01 (0.94-1.09)	0.693632	0.0163831	0.0490611	-0.0797767	0.115955	1.02 (0.92-1.12)	0.743756	0.0163831	0.06569	-0.112369	0.145136	1.02 (0.89-1.16)	0.806949	-0.109409	0.0986902	-0.302842	0.0840238	0.90 (0.74-1.09)	0.289323	31.8131	12	0.00147871	37.5372	13	0.000341113	0.0220817	0.0150276	0.167446
ADHD	GCST90001807	MFI	B cell	Bcells.trait572	CD27 on PB/PC	0.903714	11	0.018618	0.0284358	-0.0371162	0.0743522	1.02 (0.96-1.08)	0.512637	0.0156844	0.0396853	-0.0620987	0.0934676	1.02 (0.94-1.10)	0.69268	0.00850514	0.0548215	-0.098945	0.0930836	1.01 (0.91-1.12)	0.879796	-0.017531	0.0645358	-0.144021	0.108959	0.98 (0.87-1.12)	0.791418	-0.119328	0.108645	-0.332272	0.093615	0.89 (0.72-1.10)	0.30057	8.57444	9	0.477446	10.3014	10	0.414458	0.022178	0.0168763	0.221301
ADHD	GCST90001811	MFI	B cell	Bcells.trait637	CD38 on IgD+ CD24-	0.903714	15	0.00989783	0.0171898	-0.0237942	0.0435898	1.01 (0.98-1.04)	0.564753	0.0200813	0.0244807	-0.0279009	0.0680635	1.02 (0.97-1.07)	0.41205	0.0322169	0.0310544	-0.0286498	0.0485234	1.03 (0.97-1.10)	0.317121	0.0267028	0.037127	-0.0460662	0.0994718	1.03 (0.95-1.10)	0.483834	0.0506504	0.033649	-0.0153015	0.116602	1.05 (0.98-1.12)	0.156163	4.9739	13	0.975763	6.95866	14	0.936294	-0.00927407	0.00658289	0.182357
ADHD	GCST90001833	MFI	cDC	Blue.530.30.cDC.trait3	CD62L on CD62L+ DC	0.903714	15	-0.0108421	0.0176973	-0.0455288	0.0238445	0.99 (0.96-1.02)	0.540112	-0.0159954	0.023234	-0.061534	0.0295432	0.98 (0.94-1.03)	0.49117	-0.0176244	0.0337489	-0.0837722	0.0403665	0.98 (0.92-1.05)	0.60968	-0.0102631	0.0383936	-0.0855146	0.0649884	0.99 (0.92-1.07)	0.793126	-0.0447966	0.0519057	-0.146532	0.0569385	0.96 (0.86-1.06)	0.403758	3.72803	13	0.993755	4.21224	14	0.994048	0.00644936	0.0092683	0.498774
ADHD	GCST90001839	MFI	Maturation stages of T cell	Blue.530.30.MT.trait11	CD3 on EM CD8br	0.903714	22	-0.00996204	0.0154104	-0.0401664	0.0202423	0.99 (0.96-1.02)	0.517988	-0.0113115	0.0192629	-0.0490667	0.0264438	0.99 (0.95-1.03)	0.557059	0.00130802	0.0199278	-0.0377505	0.0307527	1.00 (0.96-1.04)	0.948287	-0.0449669	0.0296356	-0.103053	0.0131189	0.96 (0.90-1.01)	0.144095	-0.0256263	0.036348	-0.0968684	0.0456158	0.97 (0.91-1.05)	0.488924	30.3099	20	0.0649856	30.6559	21	0.0795782	0.0038575	0.00807284	0.637948
ADHD	GCST90001843	MFI	Maturation stages of T cell	Blue.530.30.MT.trait5	CD3 on EM CD4+	0.903714	27	0.00891547	0.0142214	-0.0189584	0.0367894	1.01 (0.98-1.04)	0.530721	0.010324	0.0162911	-0.0216065	0.0422545	1.01 (0.98-1.04)	0.526263	-0.00169502	0.016555	-0.0341427	0.0304138	1.00 (0.97-1.03)	0.919235	-0.0255756	0.0256048	-0.0757609	0.0246098	0.97 (0.93-1.02)	0.327069	-0.0435966	0.0324294	-0.107158	0.019965	0.96 (0.90-1.02)	0.190906	41.174	25	0.0220083	46.4237	26	0.0081762	0.015203	0.00851541	0.0863439
ADHD	GCST90001854	MFI	Treg	Blue.530.30.Treg.trait12	CD3 on CD39+ activated Treg	0.903714	49	0.00620845	0.0105727	-0.014514	0.0269309	1.01 (0.99-1.03)	0.557058	0.0131279	0.0130611	-0.0124719	0.0387276	1.01 (0.99-1.04)	0.314843	0.00315492	0.0139076	-0.0241039	0.0155981	1.00 (0.98-1.03)	0.821505	-0.00769276	0.0223662	-0.0515305	0.036145	0.99 (0.95-1.04)	0.732389	-0.0323689	0.0214356	-0.0743826	0.00964484	0.97 (0.93-1.01)	0.137724	77.8446	47	0.00311069	84.7942	48	0.000834221	0.0108934	0.00531802	0.0461296
ADHD	GCST90001869	MFI	Treg	Blue.530.30.Treg.trait9	CD3 on resting Treg	0.903714	55	0.00665096	0.0102398	-0.013419	0.0267209	1.01 (0.99-1.03)	0.516001	-0.00769677	0.0129052	-0.032991	0.0175974	0.99 (0.97-1.02)	0.550902	-0.0159189	0.0160801	-0.047436	0.0266003	0.98 (0.95-1.02)	0.326602	-0.0159189	0.024529	-0.0639959	0.032158	0.98 (0.94-1.03)	0.5191	-0.03078	0.0220405	-0.0739793	0.0124193	0.97 (0.93-1.01)	0.168379	84.9775	53	0.00347151	90.8003	54	0.00127594	0.0104281	0.00547213	0.0621226
ADHD	GCST90001872	MFI	Maturation stages of T cell	HVEM1000_150630.trait10	HVEM on naive CD8br	0.903714	24	-0.00630903	0.00976067	-0.0254399	0.0128219	0.99 (0.97-1.01)	0.518038	-0.0111612	0.0139852	-0.0385722	0.0162499	0.99 (0.96-1.02)	0.42483	-0.0208839	0.0242266	-0.0683681	0.0546575	0.98 (0.93-1.03)	0.397573	-0.0295011	0.0258479	-0.080163	0.0211608	0.97 (0.92-1.02)	0.265475	-0.0111866	0.0273114	-0.0647169	0.0423437	0.99 (0.94-1.04)	0.686064	23.0345	22	0.399783	23.073	23	0.456512	0.00139985	0.0072972	0.849632
ADHD	GCST90001904	MFI	cDC	Blue.670.LP.cDC.trait2	CD86 on CD62L+ myeloid DC	0.903714	13	-0.0122801	0.0213192	-0.0540657	0.0295056	0.99 (0.95-1.03)	0.564608	-0.0249715	0.0274305	-0.0787352	0.0287923	0.98 (0.92-1.03)	0.362636	-0.0242038	0.0402353	-0.103065	0.161679	0.98 (0.90-1.06)	0.558664	0.0525912	0.0485881	-0.0426415	0.147824	1.05 (0.96-1.16)	0.300351	-0.0418051	0.0503432	-0.140478	0.0568675	0.96 (0.87-1.06)	0.423968	14.4951	11	0.206797	15.0535	12	0.238522	0.00613489	0.00942398	0.528419
ADHD	GCST90001935	MFI	Treg	Blue.780.60.CD25.trait10	CD25 on CD39+ CD4 Treg	0.903714	11	0.0255479	0.0385703	-0.0500499	0.101146	1.03 (0.95-1.11)	0.507733	0.0231042	0.031924	-0.0394669	0.0856753	1.02 (0.96-1.09)	0.469236	0.0621179	0.0507967	-0.0374435	0.0898811	1.06 (0.96-1.18)	0.249414	0.0271461	0.0548312	-0.0803231	0.134615	1.03 (0.92-1.14)	0.631238	0.126982	0.117116	-0.102565	0.356529	1.14 (0.90-1.43)	0.306446	30.9257	9	0.000304846	33.8225	10	0.000197929	-0.020234	0.0220375	0.38248
ADHD	GCST90001959	MFI	TBNK	Blue.780.60.TBNK.trait3	CD4 on HLA DR+ CD4+	0.903714	28	0.00815038	0.0138408	-0.0189776	0.0352784	1.01 (0.98-1.04)	0.555952	0.0197096	0.0193541	-0.0182244	0.0576436	1.02 (0.98-1.06)	0.308503	0.0273813	0.0318876	-0.0351184	0.00857537	1.03 (0.97-1.09)	0.398076	0.0369544	0.0353453	-0.0323224	0.106231	1.04 (0.97-1.11)	0.305051	-0.0341569	0.0379874	-0.108612	0.0402984	0.97 (0.90-1.04)	0.376818	21.0995	26	0.736811	22.5297	27	0.71	0.00796364	0.00665898	0.242519
ADHD	GCST90001961	MFI	Treg	Blue.780.60.Treg.trait5	CD25 on CD39+ CD4+	0.903714	60	-0.00463139	0.00714447	-0.0186345	0.00937177	1.00 (0.98-1.01)	0.516825	-0.00945755	0.0114076	-0.0318164	0.0129013	0.99 (0.97-1.01)	0.407072	-0.0122676	0.0106342	-0.0331107	0.0227406	0.99 (0.97-1.01)	0.253315	-0.0178325	0.0180993	-0.0533072	0.0176423	0.98 (0.95-1.02)	0.328522	-0.0140153	0.0147014	-0.0428299	0.0147994	0.99 (0.96-1.01)	0.344379	71.7051	58	0.106573	72.3661	59	0.113427	0.00301936	0.00412909	0.467576
ADHD	GCST90001991	MFI	Monocyte	mono.trait25	HLA DR on CD14+ monocyte	0.903714	79	0.00529599	0.00822397	-0.010823	0.021415	1.01 (0.99-1.02)	0.519595	-0.00437673	0.00992792	-0.0238355	0.015082	1.00 (0.98-1.02)	0.659321	-0.0169476	0.0202491	-0.0566358	0.0306222	0.98 (0.94-1.02)	0.405174	-0.0202436	0.0218201	-0.0630111	0.0225238	0.98 (0.94-1.02)	0.356399	0.0141644	0.0273347	-0.0394116	0.0677405	1.01 (0.96-1.07)	0.605815	138.274	77	2.3e-05	138.482	78	2.99e-05	-0.00211645	0.00621762	0.734486
ADHD	GCST90002006	MFI	Monocyte	mono.trait48	CD64 on monocyte	0.903714	50	0.00510983	0.00816816	-0.0108998	0.0211194	1.01 (0.99-1.02)	0.531591	-0.00297882	0.0126383	-0.0277499	0.0217922	1.00 (0.97-1.02)	0.813667	-5.54e-05	0.0156518	-0.0307329	0.108973	1.00 (0.97-1.03)	0.997191	0.00994989	0.0235289	-0.0361668	0.0560666	1.01 (0.96-1.06)	0.674233	0.00943999	0.0166096	-0.0231149	0.0419948	1.01 (0.98-1.04)	0.57245	41.7812	48	0.724254	41.8708	49	0.754942	-0.00115452	0.00385601	0.765921
ADHD	GCST90002029	MFI	Treg	Red.660.20.Treg.trait1	CD39 on CD39+ CD8br	0.903714	27	0.00888087	0.0151587	-0.0208302	0.038592	1.01 (0.98-1.04)	0.557971	0.0248224	0.0193113	-0.0130278	0.0626726	1.03 (0.99-1.06)	0.19866	0.0441672	0.0330644	-0.020639	0.0434273	1.05 (0.98-1.12)	0.193193	0.0453467	0.0346817	-0.0226294	0.113323	1.05 (0.98-1.12)	0.202484	0.0448971	0.0496328	-0.0523833	0.142177	1.05 (0.95-1.15)	0.374321	33.1857	25	0.126491	33.9579	26	0.136088	-0.00693831	0.00909696	0.452775
ADHD	GCST90002039	MFI	cDC	Red.780.60.cDC.trait5	CD80 on monocyte	0.903714	34	-0.00713388	0.010949	-0.0285939	0.0143262	0.99 (0.97-1.01)	0.514688	-0.00585318	0.0154895	-0.0362126	0.0245062	0.99 (0.96-1.02)	0.705519	-0.000518898	0.0224215	-0.0444651	0.0488086	1.00 (0.96-1.04)	0.981676	0.0149938	0.0276324	-0.0391657	0.0691533	1.02 (0.96-1.07)	0.59104	-0.00111229	0.0256797	-0.0514446	0.04922	1.00 (0.95-1.05)	0.96572	19.8032	32	0.954592	19.8704	33	0.965226	-0.00130873	0.0050485	0.797117
ADHD	GCST90002047	MFI	Myeloid cell	Red.780.60.MDSC.trait16	CD45 on Gr MDSC	0.903714	14	0.0107687	0.0174404	-0.0234144	0.0449518	1.01 (0.98-1.05)	0.536934	0.00399297	0.0205342	-0.036254	0.0442399	1.00 (0.96-1.05)	0.84582	-0.0429987	0.0468404	-0.134806	0.0427323	0.96 (0.87-1.05)	0.375346	-0.0429987	0.0460565	-0.133269	0.0472721	0.96 (0.88-1.05)	0.367524	0.0377153	0.0549109	-0.0699099	0.145341	1.04 (0.93-1.16)	0.505236	21.7442	12	0.0404885	22.2328	13	0.0518578	-0.00767987	0.0147898	0.613016
ADHD	GCST90002051	MFI	Myeloid cell	Red.780.60.MDSC.trait7	CD45 on basophil	0.903714	13	0.00882325	0.0147455	-0.0200778	0.0377244	1.01 (0.98-1.04)	0.549593	-0.00392953	0.0192901	-0.0417381	0.033879	1.00 (0.96-1.03)	0.838582	-0.00391048	0.0237973	-0.0505532	0.136836	1.00 (0.95-1.04)	0.872211	-0.00349028	0.0262267	-0.0548946	0.0479141	1.00 (0.95-1.05)	0.896335	0.0135044	0.0384746	-0.0619058	0.0889146	1.01 (0.94-1.09)	0.732221	6.41294	11	0.844441	6.43029	12	0.892858	-0.00138046	0.0104797	0.897578
ADHD	GCST90002064	MFI	Treg	Red.780.60.Treg.trait3	CD4 on resting Treg	0.903714	5	-0.0318647	0.0555075	-0.14066	0.07693	0.97 (0.87-1.08)	0.565926	0.0322453	0.0432691	-0.052562	0.117053	1.03 (0.95-1.12)	0.456134	0.0437171	0.0475095	-0.0494017	0.149403	1.04 (0.95-1.15)	0.409553	0.0446963	0.0619359	-0.076698	0.166091	1.05 (0.93-1.18)	0.510437	0.296106	0.377265	-0.443334	1.03555	1.34 (0.64-2.82)	0.489801	9.63628	3	0.0219249	12.1208	4	0.016475	-0.0487946	0.0554808	0.443891
ADHD	GCST90002100	MFI	Maturation stages of T cell	Violet.450.50.MT.trait3	CD45RA on naive CD8br	0.903714	21	0.00964478	0.0163415	-0.0223846	0.0416742	1.01 (0.98-1.04)	0.555056	0.0240864	0.0240036	-0.0229606	0.0711335	1.02 (0.98-1.07)	0.315643	0.0631238	0.0440202	-0.0231557	0.0213492	1.07 (0.98-1.16)	0.16703	0.0652866	0.0456847	-0.0242555	0.154829	1.07 (0.98-1.17)	0.168419	-0.0894301	0.0593321	-0.205721	0.0268608	0.91 (0.81-1.03)	0.148186	16.5042	19	0.623417	19.5215	20	0.4882	0.0201866	0.0116214	0.0985685
ADHD	GCST90002104	MFI	cDC	Violet.510.50.cDC.trait2	HLA DR on myeloid DC	0.903714	88	-0.00344223	0.00587775	-0.0149626	0.00807815	1.00 (0.99-1.01)	0.558119	-0.00717413	0.00827614	-0.0233954	0.0090471	0.99 (0.98-1.01)	0.386027	-0.000481154	0.0111379	-0.0223115	0.104806	1.00 (0.98-1.02)	0.965641	0.00712434	0.0163299	-0.0248824	0.039131	1.01 (0.98-1.04)	0.663718	-0.0118306	0.0153955	-0.0420058	0.0183445	0.99 (0.96-1.02)	0.444325	115.962	86	0.0173289	116.431	87	0.0192653	0.00241453	0.00409313	0.556806
ADHD	GCST90002120	MFI	Treg	Violet.510.50.Treg.trait4	CD8 on CD28- CD8br	0.903714	29	0.00844232	0.0138244	-0.0186536	0.0355382	1.01 (0.98-1.04)	0.541411	0.00253849	0.0190024	-0.0347063	0.0397833	1.00 (0.97-1.04)	0.893729	0.0404511	0.0328342	-0.023904	0.12457	1.04 (0.98-1.11)	0.228203	-0.0628455	0.0420955	-0.145353	0.0196616	0.94 (0.86-1.02)	0.146639	0.0643572	0.0475131	-0.0287684	0.157483	1.07 (0.97-1.17)	0.186799	30.0932	27	0.309983	31.7768	28	0.28369	-0.0106288	0.0086481	0.229664
ADHD	GCST90001521	Relative count	Myeloid cell	MDSC_Trait16	CD33br HLA DR+ CD14dim %CD33br HLA DR+	0.904106	15	-0.0148246	0.0259943	-0.0657736	0.0361243	0.99 (0.94-1.04)	0.568472	0.0166131	0.0237918	-0.0300188	0.063245	1.02 (0.97-1.07)	0.485008	0.037323	0.0445135	-0.0499235	0.0683654	1.04 (0.95-1.13)	0.415856	0.044836	0.0468346	-0.0469598	0.136632	1.05 (0.95-1.15)	0.354643	-0.162146	0.0677133	-0.294864	-0.0294278	0.85 (0.74-0.97)	0.0324113	31.4903	13	0.00285702	44.4103	14	5.08e-05	0.0313952	0.013594	0.037984
ADHD	GCST90001522	Absolute count	Myeloid cell	MDSC_Trait22	CD33- HLA DR- AC	0.905531	12	0.0111181	0.0197941	-0.0276784	0.0499145	1.01 (0.97-1.05)	0.57433	0.0136468	0.0231106	-0.03165	0.0589436	1.01 (0.97-1.06)	0.554857	0.00665553	0.0314846	-0.0550544	0.0663203	1.01 (0.95-1.07)	0.836449	0.0056381	0.0339667	-0.0609366	0.0722128	1.01 (0.94-1.07)	0.871177	0.0489202	0.0555176	-0.0598942	0.157735	1.05 (0.94-1.17)	0.398911	14.6068	10	0.147068	15.3877	11	0.165428	-0.0098899	0.0135264	0.481465
ADHD	GCST90001847	MFI	TBNK	Blue.530.30.TBNK.trait4	CD3 on HLA DR+ T cell	0.905531	25	0.0102128	0.0181136	-0.0252898	0.0457153	1.01 (0.98-1.05)	0.572877	0.0244497	0.0193708	-0.0135171	0.0624165	1.02 (0.99-1.06)	0.20688	0.0251532	0.0210036	-0.0160139	0.0262477	1.03 (0.98-1.07)	0.242781	-0.00798569	0.042118	-0.090537	0.0745656	0.99 (0.91-1.08)	0.851215	0.027624	0.0408409	-0.0524241	0.107672	1.03 (0.95-1.11)	0.505544	55.7503	23	0.000153367	56.3032	24	0.000208361	-0.00425559	0.00891022	0.637437
ADHD	GCST90001860	MFI	Treg	Blue.530.30.Treg.trait21	CD3 on CD39+ CD4+	0.905531	53	0.00577856	0.010237	-0.014286	0.0258431	1.01 (0.99-1.03)	0.572429	0.00625183	0.0118374	-0.0169494	0.0294531	1.01 (0.98-1.03)	0.5974	0.00430468	0.0111954	-0.0176383	0.0342972	1.00 (0.98-1.03)	0.702173	-0.00999292	0.0214475	-0.05203	0.0320441	0.99 (0.95-1.03)	0.643215	-0.0187041	0.0200928	-0.058086	0.0206777	0.98 (0.94-1.02)	0.356298	104.115	51	1.66e-05	108.182	52	8.02e-06	0.00797733	0.00565197	0.164191
ADHD	GCST90001870	MFI	Myeloid cell	Blue.585.42.MDSC.trait1	CD34 on HSC	0.905531	12	-0.0090612	0.0161213	-0.0406589	0.0225365	0.99 (0.96-1.02)	0.574072	-0.0110149	0.0182104	-0.0467074	0.0246775	0.99 (0.95-1.02)	0.545267	-0.0103949	0.0228021	-0.0550871	0.081038	0.99 (0.95-1.03)	0.657347	-0.00199973	0.0260561	-0.0530697	0.0490703	1.00 (0.95-1.05)	0.940203	-0.0771861	0.0427599	-0.160995	0.00662317	0.93 (0.85-1.01)	0.101206	11.5411	10	0.316943	14.875	11	0.188292	0.0196732	0.011575	0.120042
ADHD	GCST90001895	MFI	Treg	Blue.585.42.Treg.trait21	CD28 on CD28+ DN (CD4-CD8-)	0.909102	23	0.00754	0.0135479	-0.019014	0.034094	1.01 (0.98-1.03)	0.57784	0.0294221	0.0207963	-0.0113386	0.0701829	1.03 (0.99-1.07)	0.157133	0.0353784	0.0232957	-0.0102812	0.0269757	1.04 (0.99-1.08)	0.143088	0.0473251	0.0353943	-0.0220478	0.116698	1.05 (0.98-1.12)	0.194858	0.0495465	0.0345582	-0.0181875	0.11728	1.05 (0.98-1.12)	0.166377	17.1159	21	0.704059	18.8617	22	0.653852	-0.00873075	0.00660771	0.200618
ADHD	GCST90001771	MFI	B cell	Bcells.trait448	CD24 on memory B cell	0.909741	20	0.00915786	0.0165811	-0.0233411	0.0416568	1.01 (0.98-1.04)	0.580738	-0.0167883	0.0218132	-0.0595421	0.0259655	0.98 (0.94-1.03)	0.441512	-0.0224851	0.0252351	-0.071946	0.0414442	0.98 (0.93-1.03)	0.384061	0.0175692	0.0470269	-0.0746034	0.109742	1.02 (0.93-1.12)	0.712838	-0.00990717	0.0323547	-0.0733223	0.053508	0.99 (0.93-1.05)	0.762962	24.9564	18	0.126123	25.6159	19	0.141252	0.00445744	0.0064628	0.499174
ADHD	GCST90002087	MFI	cDC	Violet.450.50.cDC.trait1	CD11c on myeloid DC	0.909741	28	0.00711578	0.0128774	-0.018124	0.0323556	1.01 (0.98-1.03)	0.580553	-0.00705233	0.0194076	-0.0450912	0.0309866	0.99 (0.96-1.03)	0.716321	-0.0100297	0.0262622	-0.0615037	0.14875	0.99 (0.94-1.04)	0.70552	-0.00812402	0.0349601	-0.0766457	0.0603977	0.99 (0.93-1.06)	0.817995	-0.00574765	0.0343123	-0.0729998	0.0615045	0.99 (0.93-1.06)	0.868265	24.2666	26	0.560726	24.4302	27	0.606364	0.00264157	0.00653115	0.689185
ADHD	GCST90001909	MFI	TBNK	Blue.670.LP.TBNK.trait1	CD45 on CD14+ monocyte	0.913167	8	-0.0196911	0.035979	-0.0902098	0.0508277	0.98 (0.91-1.05)	0.584177	0.00708785	0.0396225	-0.0705723	0.084748	1.01 (0.93-1.09)	0.858028	0.0396102	0.0556836	-0.0695297	0.0740842	1.04 (0.93-1.16)	0.499882	0.00477989	0.0774873	-0.147095	0.156655	1.00 (0.86-1.17)	0.952537	0.133266	0.0845485	-0.0324493	0.298981	1.14 (0.97-1.35)	0.16605	7.54335	6	0.273503	12.2721	7	0.0919573	-0.0272043	0.0140271	0.100525
ADHD	GCST90001577	Absolute count	B cell	N_BC_Trait4	Transitional AC	0.913479	19	-0.0163412	0.0299738	-0.0750898	0.0424074	0.98 (0.93-1.04)	0.585628	-0.0339233	0.030027	-0.0927763	0.0249297	0.97 (0.91-1.03)	0.258578	-0.0199426	0.0479729	-0.113969	0.0152732	0.98 (0.89-1.08)	0.68254	-0.028097	0.0555092	-0.136895	0.0807011	0.97 (0.87-1.08)	0.618882	-0.0174075	0.0852285	-0.184455	0.14964	0.98 (0.83-1.16)	0.840587	37.5817	17	0.00280452	37.5821	18	0.00439743	0.000170192	0.0126812	0.989448
ADHD	GCST90001790	MFI	B cell	Bcells.trait506	CD25 on memory B cell	0.913485	31	0.00604235	0.0111204	-0.0157536	0.0278383	1.01 (0.98-1.03)	0.586883	-0.0127918	0.0155222	-0.0432152	0.0176317	0.99 (0.96-1.02)	0.409884	-0.0222889	0.0191643	-0.059851	0.0482121	0.98 (0.94-1.02)	0.253981	-0.0261648	0.026196	-0.077509	0.0251794	0.97 (0.93-1.03)	0.325876	-0.0294502	0.0257496	-0.0799194	0.0210191	0.97 (0.92-1.02)	0.262096	31.738	29	0.331492	34.2696	30	0.270183	0.00903857	0.00594276	0.139105
ADHD	GCST90001648	Absolute count	TBNK	TB_Trait569	HLA DR+ NK AC	0.919339	40	0.00644997	0.012114	-0.0172935	0.0301934	1.01 (0.98-1.03)	0.594422	0.0105322	0.0142953	-0.0174865	0.0385509	1.01 (0.98-1.04)	0.461268	0.0200464	0.0143703	-0.00811931	0.0212626	1.02 (0.99-1.05)	0.170913	0.0256553	0.0288646	-0.0309192	0.0822299	1.03 (0.97-1.09)	0.379551	0.0276455	0.0266036	-0.0244974	0.0797885	1.03 (0.98-1.08)	0.305295	64.0075	38	0.00520863	65.3581	39	0.00513867	-0.0053793	0.0060072	0.376171
ADHD	GCST90002001	MFI	Monocyte	mono.trait42	CD64 on CD14- CD16-	0.919339	9	-0.0199316	0.0372636	-0.0929683	0.0531052	0.98 (0.91-1.05)	0.592733	-0.058412	0.0376995	-0.132303	0.0154791	0.94 (0.88-1.02)	0.121283	-0.0877868	0.0556375	-0.196836	0.0182275	0.92 (0.82-1.02)	0.153255	-0.0768344	0.0581371	-0.190783	0.0371143	0.93 (0.83-1.04)	0.222841	-0.100871	0.148154	-0.391253	0.189511	0.90 (0.68-1.21)	0.517847	14.7265	7	0.0396693	15.401	8	0.0518007	0.0128291	0.0226566	0.588915
ADHD	GCST90002107	MFI	Myeloid cell	Violet.510.50.MDSC.trait1	HLA DR on HSC	0.919339	56	0.00436892	0.00818103	-0.0116659	0.0204037	1.00 (0.99-1.02)	0.593321	-0.0126288	0.010538	-0.0332832	0.00802556	0.99 (0.97-1.01)	0.230756	-0.0186333	0.0188065	-0.0554941	0.0898492	0.98 (0.95-1.02)	0.326127	-0.0318047	0.0250087	-0.0808217	0.0172124	0.97 (0.92-1.02)	0.208816	0.0359453	0.0247396	-0.0125444	0.084435	1.04 (0.99-1.09)	0.152026	82.2515	54	0.0079098	85.0325	55	0.00579051	-0.00855039	0.00632796	0.182263
ADHD	GCST90001544	Relative count	Maturation stages of T cell	MT_Trait510	EM CD4+ %T cell	0.920498	19	0.00964674	0.0182347	-0.0260933	0.0453868	1.01 (0.97-1.05)	0.596784	0.0100141	0.0249851	-0.0389566	0.0589848	1.01 (0.96-1.06)	0.688565	0.0113134	0.0400693	-0.0672224	0.0233867	1.01 (0.93-1.09)	0.780899	-0.0317992	0.045943	-0.121847	0.058249	0.97 (0.89-1.06)	0.497678	0.0444403	0.0515951	-0.0566862	0.145567	1.05 (0.94-1.16)	0.401044	19.9628	17	0.276136	20.5754	18	0.301371	-0.00691331	0.00957141	0.479937
ADHD	GCST90001659	Relative count	Treg	Treg_Trait513	CD39+ CD4+ %CD4+	0.920498	141	-0.00253041	0.00481154	-0.011961	0.0069002	1.00 (0.99-1.01)	0.598954	0.000506273	0.00746616	-0.0141274	0.01514	1.00 (0.99-1.02)	0.945938	-0.00064984	0.0122635	-0.0246864	0.0866618	1.00 (0.98-1.02)	0.957816	0.00157901	0.0171265	-0.031989	0.035147	1.00 (0.97-1.04)	0.926674	0.0145728	0.0101839	-0.00538771	0.0345333	1.01 (0.99-1.04)	0.154686	139.4	139	0.474506	143.022	140	0.41328	-0.00512572	0.002697	0.0594347
ADHD	GCST90001914	MFI	TBNK	Blue.670.LP.TBNK.trait2	CD45 on lymphocyte	0.920498	9	-0.0130822	0.0248579	-0.0618037	0.0356392	0.99 (0.94-1.04)	0.598694	-0.0160644	0.0321842	-0.0791455	0.0470166	0.98 (0.92-1.05)	0.617681	-0.0122465	0.0504634	-0.111155	0.0277259	0.99 (0.89-1.09)	0.814358	-0.0426734	0.0534394	-0.147415	0.0620679	0.96 (0.86-1.06)	0.447614	-0.0450606	0.0677109	-0.177774	0.0876528	0.96 (0.84-1.09)	0.527052	8.15236	7	0.319351	8.45742	8	0.390109	0.00591641	0.01156	0.624538
ADHD	GCST90001842	MFI	Maturation stages of T cell	Blue.530.30.MT.trait4	CD3 on Naive CD4+	0.924288	61	0.00445446	0.00855737	-0.012318	0.0212269	1.00 (0.99-1.02)	0.602687	0.00884734	0.0116549	-0.0139963	0.0316909	1.01 (0.99-1.03)	0.447787	0.00582122	0.0111758	-0.0160834	0.1248	1.01 (0.98-1.03)	0.604371	0.000102077	0.0219165	-0.0428543	0.0430585	1.00 (0.96-1.04)	0.996299	-0.0111447	0.0164584	-0.0434031	0.0211137	0.99 (0.96-1.02)	0.500961	89.4461	59	0.00643481	91.3099	60	0.00567924	0.00460564	0.00415377	0.272023
ADHD	GCST90001396	Absolute count	B cell	BC_Trait14	IgD+ CD38- AC	0.927515	13	0.00986527	0.0208388	-0.0309787	0.0507093	1.01 (0.97-1.05)	0.635921	0.021368	0.0292117	-0.035887	0.0786231	1.02 (0.96-1.08)	0.464481	0.0398113	0.0433615	-0.0451773	0.0894791	1.04 (0.96-1.13)	0.376638	0.0475628	0.0452051	-0.0410391	0.136165	1.05 (0.96-1.15)	0.313454	0.0409282	0.0503152	-0.0576896	0.139546	1.04 (0.94-1.15)	0.433223	7.31616	11	0.772932	7.77622	12	0.802364	-0.00623847	0.00919757	0.511615
ADHD	GCST90001405	Absolute count	B cell	BC_Trait24	PB/PC AC	0.927515	11	0.0131734	0.0275087	-0.0407437	0.0670905	1.01 (0.96-1.07)	0.632023	-0.00263477	0.0370072	-0.0751689	0.0698993	1.00 (0.93-1.07)	0.943242	-0.0039947	0.0476907	-0.0974685	0.0772591	1.00 (0.91-1.09)	0.934898	-0.00916464	0.053877	-0.114764	0.0964342	0.99 (0.89-1.10)	0.868321	0.0957919	0.071765	-0.0448675	0.236451	1.10 (0.96-1.27)	0.214722	9.31753	9	0.408495	10.9119	10	0.364424	-0.0129594	0.0104428	0.245985
ADHD	GCST90001426	Relative count	B cell	BC_Trait48	IgD- CD38dim %lymphocyte	0.927515	16	0.0101289	0.0207973	-0.0306339	0.0508917	1.01 (0.97-1.05)	0.626239	-0.00156052	0.0290732	-0.058544	0.055423	1.00 (0.94-1.06)	0.957194	-0.00453812	0.0417333	-0.0863353	0.0498422	1.00 (0.92-1.08)	0.914849	-0.00729311	0.0516373	-0.108502	0.093916	0.99 (0.90-1.10)	0.889562	-0.00494849	0.0488159	-0.100628	0.0907306	1.00 (0.90-1.09)	0.920694	15.1738	14	0.366378	15.3019	15	0.429898	0.00297447	0.00865215	0.736117
ADHD	GCST90001442	Relative count	B cell	BC_Trait64	CD24+ CD27+ %lymphocyte	0.927515	19	-0.00890215	0.0188061	-0.0457622	0.0279579	0.99 (0.96-1.03)	0.635954	-0.012725	0.0248405	-0.0614123	0.0359623	0.99 (0.94-1.04)	0.608462	-0.0391825	0.0454208	-0.128207	0.0290678	0.96 (0.88-1.05)	0.399675	-0.0418756	0.0480974	-0.136147	0.0523954	0.96 (0.87-1.05)	0.395414	0.058908	0.0612862	-0.0612129	0.179029	1.06 (0.94-1.20)	0.349927	9.44065	17	0.925416	10.7921	18	0.902968	-0.0103272	0.00888332	0.261078
ADHD	GCST90001505	Relative count	Treg	f_Treg_Trait534	CD25hi %CD4+	0.927515	13	-0.00892651	0.0177675	-0.0437508	0.0258977	0.99 (0.96-1.03)	0.615381	-0.0178995	0.0244753	-0.0658712	0.0300721	0.98 (0.94-1.03)	0.464577	-0.0207658	0.0254253	-0.0705995	0.0577109	0.98 (0.93-1.03)	0.429995	-0.0207658	0.0407818	-0.100698	0.0591664	0.98 (0.90-1.06)	0.61985	0.00330514	0.0364108	-0.0680601	0.0746704	1.00 (0.93-1.08)	0.929304	11.7075	11	0.386027	11.8684	12	0.456308	-0.00302804	0.00778828	0.704849
ADHD	GCST90001547	Relative count	Maturation stages of T cell	MT_Trait513	TD CD4+ %T cell	0.927515	35	0.00651798	0.0132977	-0.0195455	0.0325814	1.01 (0.98-1.03)	0.624021	-0.00481838	0.0192532	-0.0425547	0.0329179	1.00 (0.96-1.03)	0.802383	-0.0086012	0.0338327	-0.0749133	0.0464636	0.99 (0.93-1.06)	0.800851	-0.00592677	0.036919	-0.078288	0.0664345	0.99 (0.92-1.07)	0.87341	0.0297949	0.0493038	-0.0668405	0.12643	1.03 (0.94-1.13)	0.549768	28.6054	33	0.685768	28.8458	34	0.718277	-0.00390481	0.00796442	0.627178
ADHD	GCST90001556	Relative count	Maturation stages of T cell	MT_Trait530	EM CD8br %T cell	0.927515	14	-0.00977412	0.0195226	-0.0480385	0.0284902	0.99 (0.95-1.03)	0.616613	-0.0276211	0.0264758	-0.0795136	0.0242714	0.97 (0.92-1.02)	0.296829	-0.0220711	0.0349667	-0.0906058	0.0762317	0.98 (0.91-1.05)	0.538847	-0.0314753	0.0384136	-0.106766	0.0438154	0.97 (0.90-1.04)	0.427337	-0.018575	0.0581164	-0.132483	0.0953331	0.98 (0.88-1.10)	0.754754	12.0995	12	0.437726	12.1255	13	0.517377	0.00162922	0.0101279	0.874877
ADHD	GCST90001570	Relative count	Maturation stages of T cell	MT_Trait549	EM DN (CD4-CD8-) %DN	0.927515	21	0.0089926	0.0191031	-0.0284494	0.0464346	1.01 (0.97-1.05)	0.637825	-0.000615503	0.0239685	-0.0475938	0.0463628	1.00 (0.95-1.05)	0.979513	0.00465412	0.0365192	-0.0669234	0.0554567	1.00 (0.94-1.08)	0.899862	0.0212072	0.0414709	-0.0600759	0.10249	1.02 (0.94-1.11)	0.614689	-0.0359461	0.0465133	-0.127112	0.0552199	0.96 (0.88-1.06)	0.44914	26.0055	19	0.130035	27.5405	20	0.120731	0.00873924	0.00825241	0.302882
ADHD	GCST90001594	Absolute count	TBNK	TB_ry_Trait518	DP (CD4+CD8+) AC	0.927515	11	0.00947831	0.0200405	-0.0298011	0.0487577	1.01 (0.97-1.05)	0.636244	-0.00327295	0.0249049	-0.0520866	0.0455407	1.00 (0.95-1.05)	0.895445	-0.0106239	0.0337146	-0.0767044	0.0186713	0.99 (0.93-1.06)	0.759154	-0.00182416	0.0397595	-0.0797528	0.0761045	1.00 (0.92-1.08)	0.964309	0.014164	0.0472676	-0.0784804	0.106808	1.01 (0.92-1.11)	0.771244	3.1704	9	0.957154	3.18239	10	0.9768	-0.00106549	0.00973437	0.915242
ADHD	GCST90001628	Relative count	TBNK	TB_Trait546	HLA DR+ CD8br %T cell	0.927515	27	-0.00696253	0.0147477	-0.035868	0.021943	0.99 (0.96-1.02)	0.636848	-0.0210137	0.0208336	-0.0618476	0.0198203	0.98 (0.94-1.02)	0.313147	-0.0244323	0.0219916	-0.0675358	0.0290196	0.98 (0.93-1.02)	0.276745	-0.061648	0.0415951	-0.143174	0.0198785	0.94 (0.87-1.02)	0.150335	-0.0321823	0.0340843	-0.0989875	0.0346228	0.97 (0.91-1.04)	0.354104	30.9585	25	0.190395	31.7951	26	0.199983	0.00552581	0.006723	0.418889
ADHD	GCST90001644	Relative count	TBNK	TB_Trait565	B cell %lymphocyte	0.927515	29	-0.00649893	0.0133312	-0.0326282	0.0196303	0.99 (0.97-1.02)	0.625907	-0.0214059	0.0183071	-0.0572878	0.014476	0.98 (0.94-1.01)	0.242297	-0.0421279	0.0362997	-0.113275	0.0697681	0.96 (0.89-1.03)	0.255623	-0.0447644	0.0384672	-0.12016	0.0306313	0.96 (0.89-1.03)	0.254365	-0.0205906	0.0293648	-0.0781457	0.0369644	0.98 (0.92-1.04)	0.489178	21.174	27	0.778072	21.4641	28	0.805478	0.00280737	0.00521249	0.594587
ADHD	GCST90001645	Absolute count	TBNK	TB_Trait566	NK AC	0.927515	14	0.00989599	0.0198316	-0.0289739	0.0487659	1.01 (0.97-1.05)	0.617778	0.00450595	0.0257666	-0.0459967	0.0550086	1.00 (0.96-1.06)	0.861177	-0.00156462	0.0363942	-0.0728973	0.0320092	1.00 (0.93-1.07)	0.966362	0.000926128	0.0421585	-0.0817045	0.0835567	1.00 (0.92-1.09)	0.982807	0.0226864	0.0514163	-0.0780895	0.123462	1.02 (0.92-1.13)	0.666892	8.82255	12	0.718008	8.89524	13	0.780808	-0.00227307	0.0084305	0.792029
ADHD	GCST90001655	Relative count	Treg	Treg_Trait507	CD28+ DN (CD4-CD8-) %T cell	0.927515	17	-0.00925132	0.0193088	-0.0470965	0.0285939	0.99 (0.95-1.03)	0.63185	-0.0206794	0.0258255	-0.0712973	0.0299385	0.98 (0.93-1.03)	0.423284	-0.0335536	0.0334504	-0.0991164	0.0455134	0.97 (0.91-1.03)	0.33075	-0.0335536	0.0400659	-0.112083	0.0449756	0.97 (0.89-1.05)	0.414669	-0.0697931	0.0631673	-0.193601	0.0540148	0.93 (0.82-1.06)	0.286614	6.52033	15	0.969621	7.53361	16	0.961555	0.0115048	0.0114292	0.330082
ADHD	GCST90001693	Absolute count	Treg	Treg_Trait608	CD28+ CD45RA- CD8br AC	0.927515	17	0.00671171	0.0142283	-0.0211758	0.0345992	1.01 (0.98-1.04)	0.63713	0.00961077	0.0190281	-0.0276843	0.0469059	1.01 (0.97-1.05)	0.613501	0.0064655	0.0199224	-0.0325824	0.121837	1.01 (0.97-1.05)	0.749738	0.0143268	0.0309556	-0.0463462	0.0749999	1.01 (0.95-1.08)	0.649727	-0.00249358	0.0245022	-0.050518	0.0455308	1.00 (0.95-1.05)	0.920287	12.4901	15	0.64162	12.703	16	0.694335	0.00250598	0.00543042	0.651083
ADHD	GCST90001810	MFI	B cell	Bcells.trait619	CD38 on CD3- CD19-	0.927515	11	-0.0111329	0.0217824	-0.0538264	0.0315607	0.99 (0.95-1.03)	0.609286	-0.00589741	0.0262294	-0.0573071	0.0455122	0.99 (0.94-1.05)	0.822104	0.0344647	0.0445777	-0.0529075	0.0717096	1.04 (0.95-1.13)	0.457326	0.043266	0.0501977	-0.0551215	0.141654	1.04 (0.95-1.15)	0.408928	0.0869786	0.0539143	-0.0186935	0.192651	1.09 (0.98-1.21)	0.141143	10.3752	9	0.32097	14.751	10	0.141407	-0.0239618	0.012299	0.0831973
ADHD	GCST90001822	MFI	B cell	Bcells.trait777	IgD on IgD+ CD38-	0.927515	24	0.00936002	0.0189582	-0.0277981	0.0465181	1.01 (0.97-1.05)	0.621505	0.0191319	0.0213837	-0.0227801	0.0610439	1.02 (0.98-1.06)	0.370949	0.00617588	0.0334356	-0.0593579	0.0313807	1.01 (0.94-1.07)	0.855076	0.0324611	0.0369282	-0.0399183	0.10484	1.03 (0.96-1.11)	0.388476	0.107556	0.0572187	-0.00459253	0.219705	1.11 (1.00-1.25)	0.0734533	31.6036	22	0.0844093	36.3041	23	0.0383972	-0.0171448	0.00947807	0.0841555
ADHD	GCST90001841	MFI	Maturation stages of T cell	Blue.530.30.MT.trait3	CD3 on CM CD4+	0.927515	37	0.00594102	0.0124166	-0.0183955	0.0302775	1.01 (0.98-1.03)	0.632312	0.00994305	0.013759	-0.0170247	0.0369108	1.01 (0.98-1.04)	0.469892	0.00378123	0.0140814	-0.0238183	0.0272372	1.00 (0.98-1.03)	0.789827	-0.0409739	0.0240658	-0.0881428	0.00619499	0.96 (0.92-1.01)	0.0972676	-0.0081401	0.0254032	-0.0579304	0.0416502	0.99 (0.94-1.04)	0.750543	68.8958	35	0.000542951	69.6947	36	0.000635793	0.00419949	0.00659204	0.528235
ADHD	GCST90001999	MFI	Monocyte	mono.trait4	PDL-1 on CD14- CD16+ monocyte	0.927515	29	-0.0057931	0.01222	-0.0297443	0.0181581	0.99 (0.97-1.02)	0.635452	-0.0196327	0.0175111	-0.0539545	0.0146891	0.98 (0.95-1.01)	0.262222	-0.0152258	0.0216648	-0.0576888	0.0488729	0.98 (0.94-1.03)	0.48799	-0.0281505	0.0293867	-0.0857485	0.0294474	0.97 (0.92-1.03)	0.346295	-0.0124167	0.0308859	-0.072953	0.0481197	0.99 (0.93-1.05)	0.690836	32.0761	27	0.229278	32.1413	28	0.2688	0.00173646	0.00741225	0.816544
ADHD	GCST90002002	MFI	Monocyte	mono.trait43	PDL-1 on monocyte	0.927515	9	-0.0155663	0.0313094	-0.0769328	0.0458002	0.98 (0.93-1.05)	0.619064	-0.0366294	0.0364398	-0.108051	0.0347925	0.96 (0.90-1.04)	0.314799	-0.0495519	0.0502167	-0.147977	0.0679239	0.95 (0.86-1.05)	0.35266	-0.0553109	0.0483452	-0.150067	0.0394457	0.95 (0.86-1.04)	0.285665	0.0551474	0.0920255	-0.125222	0.235517	1.06 (0.88-1.27)	0.567878	10.3712	7	0.168495	11.3661	8	0.181803	-0.0133369	0.0162751	0.439527
ADHD	GCST90002008	MFI	Monocyte	mono.trait52	CCR2 on monocyte	0.927515	16	-0.00995894	0.019973	-0.049106	0.0291882	0.99 (0.95-1.03)	0.618047	-0.0107743	0.0253101	-0.060382	0.0388335	0.99 (0.94-1.04)	0.670333	-0.0026199	0.0359918	-0.0731637	0.0240948	1.00 (0.93-1.07)	0.942934	0.00311031	0.0443528	-0.0838211	0.0900418	1.00 (0.92-1.09)	0.945019	-0.0326466	0.0663001	-0.162595	0.0973015	0.97 (0.85-1.10)	0.630064	18.1517	14	0.19996	18.3197	15	0.246232	0.00436562	0.0121275	0.724237
ADHD	GCST90002009	MFI	Monocyte	mono.trait53	HLA DR on CD14- CD16-	0.927515	105	0.00345765	0.00692743	-0.0101201	0.0170354	1.00 (0.99-1.02)	0.617692	-0.00230041	0.00883476	-0.0196165	0.0150157	1.00 (0.98-1.02)	0.794569	0.000957294	0.0118049	-0.0221803	0.0416027	1.00 (0.98-1.02)	0.935524	-0.00702396	0.0173916	-0.0411115	0.0270636	0.99 (0.96-1.03)	0.687137	0.0176248	0.0191377	-0.019885	0.0551347	1.02 (0.98-1.06)	0.359229	170.701	103	3.13e-05	171.746	104	3.29e-05	-0.00380231	0.00478674	0.428822
ADHD	GCST90002014	MFI	cDC	Red.660.20.cDC.trait2	CCR2 on CD62L+ myeloid DC	0.927515	18	-0.00798095	0.0159103	-0.0391651	0.0232032	0.99 (0.96-1.02)	0.615934	-0.015617	0.0227246	-0.0601572	0.0289232	0.98 (0.94-1.03)	0.491938	-0.0225576	0.0327349	-0.086718	0.0700107	0.98 (0.92-1.04)	0.500058	-0.0270781	0.0363435	-0.0983114	0.0441552	0.97 (0.91-1.05)	0.466412	-0.00895966	0.0362313	-0.0799731	0.0620538	0.99 (0.92-1.06)	0.807829	17.2656	16	0.368615	17.2666	17	0.436451	0.00024026	0.00793101	0.976207
ADHD	GCST90002036	MFI	cDC	Red.780.60.cDC.trait2	CD80 on CD62L+ myeloid DC	0.927515	17	-0.00762521	0.0159489	-0.038885	0.0236346	0.99 (0.96-1.02)	0.632577	0.00370215	0.0210072	-0.037472	0.0448763	1.00 (0.96-1.05)	0.860112	0.0126334	0.0292741	-0.0447439	0.0738914	1.01 (0.96-1.07)	0.671823	-1.23e-05	0.0329781	-0.0646494	0.0646247	1.00 (0.94-1.07)	0.999706	0.00610343	0.0392004	-0.0707294	0.0829362	1.01 (0.93-1.09)	0.878347	8.60945	15	0.897037	8.75643	16	0.923104	-0.00289981	0.00756376	0.706815
ADHD	GCST90002065	MFI	Treg	Red.780.60.Treg.trait4	CD4 on CD39+ resting Treg	0.927515	12	0.0109792	0.0217722	-0.0316944	0.0536528	1.01 (0.97-1.06)	0.614069	0.0194466	0.026227	-0.0319583	0.0708515	1.02 (0.97-1.07)	0.458407	0.0157655	0.0296561	-0.0423604	0.0422603	1.02 (0.96-1.08)	0.605565	0.00929432	0.0389927	-0.0671314	0.0857201	1.01 (0.94-1.09)	0.815984	-0.0317026	0.041552	-0.113145	0.0497393	0.97 (0.89-1.05)	0.463104	11.9424	10	0.28893	13.6548	11	0.252689	0.0116634	0.00974036	0.258751
ADHD	GCST90002077	Morphological parameter	TBNK	SSC.TBNK.trait12	SSC-A on HLA DR+ NK	0.927515	29	0.00762437	0.015552	-0.0228576	0.0381063	1.01 (0.98-1.04)	0.623957	0.00382071	0.018022	-0.0315024	0.0391438	1.00 (0.97-1.04)	0.832105	-0.00325393	0.0232215	-0.0487681	0.0277429	1.00 (0.95-1.04)	0.889564	-0.0445372	0.0350915	-0.113317	0.024242	0.96 (0.89-1.02)	0.214827	0.0286193	0.0345155	-0.039031	0.0962696	1.03 (0.96-1.10)	0.414276	51.9569	27	0.00268366	52.8547	28	0.00305311	-0.00512877	0.00750857	0.500392
ADHD	GCST90002091	MFI	Myeloid cell	Violet.450.50.MDSC.trait1	CD11b on CD14+ monocyte	0.927515	22	0.00467621	0.00911125	-0.0131818	0.0225343	1.00 (0.99-1.02)	0.607787	0.000713833	0.0132672	-0.0252899	0.0267175	1.00 (0.98-1.03)	0.957091	0.00153945	0.0133691	-0.024664	0.0537643	1.00 (0.98-1.03)	0.90942	0.0331157	0.0248857	-0.0156604	0.0818917	1.03 (0.98-1.09)	0.197555	0.0104511	0.0219508	-0.0325725	0.0534746	1.01 (0.97-1.05)	0.639153	21.0354	20	0.395051	21.1242	21	0.451382	-0.00201804	0.00694554	0.774386
ADHD	GCST90001595	Relative count	TBNK	TB_ry_Trait519	DP (CD4+CD8+) %T cell	0.936524	14	0.00864443	0.0187801	-0.0281646	0.0454535	1.01 (0.97-1.05)	0.645303	0.000331096	0.024761	-0.0482004	0.0488626	1.00 (0.95-1.05)	0.989331	-0.00657104	0.0307833	-0.0669063	0.0274077	0.99 (0.94-1.06)	0.834279	0.019907	0.0384442	-0.0554436	0.0952577	1.02 (0.95-1.10)	0.613285	-0.00343164	0.0447352	-0.0911126	0.0842493	1.00 (0.91-1.09)	0.940118	6.39022	12	0.895149	6.47868	13	0.926986	0.00268478	0.0090268	0.771229
ADHD	GCST90001495	Absolute count	Treg	f_Treg_Trait518	CD39+ secreting Treg AC	0.938742	111	0.00235277	0.00515531	-0.00775163	0.0124572	1.00 (0.99-1.01)	0.648118	0.00163637	0.00764275	-0.0133434	0.0166162	1.00 (0.99-1.02)	0.830464	0.00338354	0.0122572	-0.0206406	0.139628	1.00 (0.98-1.03)	0.783031	0.00522377	0.0169006	-0.0279014	0.0383489	1.01 (0.97-1.04)	0.757839	-0.00157974	0.0113121	-0.0237515	0.020592	1.00 (0.98-1.02)	0.889194	96.5258	109	0.797806	96.6784	110	0.81374	0.00117345	0.0030046	0.696891
ADHD	GCST90001428	Relative count	B cell	BC_Trait5	IgD- CD38dim %B cell	0.940232	14	0.0105168	0.0238	-0.0361312	0.0571648	1.01 (0.96-1.06)	0.658574	0.0368809	0.0295125	-0.0209635	0.0947254	1.04 (0.98-1.10)	0.211419	0.0540252	0.0436747	-0.0315773	0.0342657	1.06 (0.97-1.15)	0.237971	0.0630947	0.0464696	-0.0279858	0.154175	1.07 (0.97-1.17)	0.19764	0.0163501	0.0534899	-0.0884902	0.12119	1.02 (0.92-1.13)	0.765096	17.585	12	0.128884	17.6072	13	0.173011	-0.00114508	0.00930787	0.904125
ADHD	GCST90001508	Relative count	Treg	f_Treg_Trait537	CD25hi CD45RA+ CD4 not Treg %CD4+	0.940232	32	-0.00521564	0.0116528	-0.0280551	0.0176238	0.99 (0.97-1.02)	0.654451	-0.0104003	0.0170821	-0.0438812	0.0230807	0.99 (0.96-1.02)	0.542631	-0.00651385	0.0208059	-0.0472934	0.0990478	0.99 (0.95-1.03)	0.756319	-0.031825	0.0313486	-0.0932683	0.0296183	0.97 (0.91-1.03)	0.317871	-0.0219474	0.0219983	-0.065064	0.0211693	0.98 (0.94-1.02)	0.326412	33.8973	30	0.284958	34.8081	31	0.291468	0.00460786	0.00513217	0.376421
ADHD	GCST90001604	Relative count	TBNK	TB_Trait510	T cell %lymphocyte	0.940232	13	0.00915746	0.0208649	-0.0317377	0.0500526	1.01 (0.97-1.05)	0.660739	0.0132462	0.0289689	-0.0435328	0.0700253	1.01 (0.96-1.07)	0.647487	0.0246078	0.0379796	-0.0498322	0.0573672	1.02 (0.95-1.10)	0.529238	0.0366874	0.048901	-0.0591586	0.132533	1.04 (0.94-1.14)	0.467567	-0.120666	0.0685921	-0.255106	0.0137748	0.89 (0.77-1.01)	0.106294	4.39557	11	0.956887	8.34309	12	0.757777	0.023461	0.0118082	0.0724177
ADHD	GCST90001640	Relative count	TBNK	TB_Trait561	CD3- lymphocyte %lymphocyte	0.940232	13	-0.00915746	0.0208649	-0.0500526	0.0317377	0.99 (0.95-1.03)	0.660739	-0.0132462	0.0284425	-0.0689935	0.0425011	0.99 (0.93-1.04)	0.641416	-0.0246078	0.041824	-0.106583	0.122351	0.98 (0.90-1.06)	0.567196	-0.0366874	0.0462848	-0.127406	0.0540309	0.96 (0.88-1.06)	0.443375	0.120666	0.0685921	-0.0137748	0.255106	1.13 (0.99-1.29)	0.106294	4.39557	11	0.956887	8.34309	12	0.757777	-0.023461	0.0118082	0.0724177
ADHD	GCST90001685	Relative count	Treg	Treg_Trait600	CD28- CD8br %T cell	0.940232	18	0.00838859	0.0185255	-0.0279213	0.0446985	1.01 (0.97-1.05)	0.650683	0.0368039	0.0253958	-0.0129719	0.0865796	1.04 (0.99-1.09)	0.147278	0.0457583	0.0390778	-0.0308342	0.118042	1.05 (0.97-1.13)	0.25777	0.0257651	0.0432729	-0.0590499	0.11058	1.03 (0.94-1.12)	0.559414	0.14926	0.0727384	0.00669315	0.291828	1.16 (1.01-1.34)	0.0569051	14.5229	16	0.559822	18.5112	17	0.357297	-0.0243622	0.0121989	0.0631161
ADHD	GCST90001788	MFI	B cell	Bcells.trait503	CD25 on IgD- CD38br	0.940232	11	0.0116306	0.0262644	-0.0398477	0.0631089	1.01 (0.96-1.07)	0.657891	0.00147944	0.0356119	-0.0683199	0.0712788	1.00 (0.93-1.07)	0.966863	-0.0126538	0.0666815	-0.14335	0.110976	0.99 (0.87-1.13)	0.85329	-0.011677	0.0647745	-0.138635	0.115281	0.99 (0.87-1.12)	0.86054	-0.0997068	0.122945	-0.34068	0.141266	0.91 (0.71-1.15)	0.438294	8.67265	9	0.468023	9.53195	10	0.48247	0.0155279	0.016751	0.378123
ADHD	GCST90001983	MFI	Monocyte	mono.trait14	CD14 on CD14+ CD16+ monocyte	0.940232	16	0.00855777	0.0192386	-0.0291499	0.0462654	1.01 (0.97-1.05)	0.656448	0.0198365	0.0262061	-0.0315275	0.0712005	1.02 (0.97-1.07)	0.449085	0.0233842	0.0446896	-0.0642075	0.108572	1.02 (0.94-1.12)	0.608439	0.0204894	0.0466957	-0.0710341	0.112013	1.02 (0.93-1.12)	0.667071	0.159041	0.0948115	-0.0267892	0.344872	1.17 (0.97-1.41)	0.11563	9.53609	14	0.795254	12.1634	15	0.666619	-0.0249705	0.0154053	0.127335
ADHD	GCST90001990	MFI	Monocyte	mono.trait24	CD64 on CD14- CD16+ monocyte	0.940232	15	-0.00919203	0.0204835	-0.0493397	0.0309556	0.99 (0.95-1.03)	0.65361	0.0101902	0.0261415	-0.0410473	0.0614276	1.01 (0.96-1.06)	0.696679	0.0248427	0.0427191	-0.0588867	0.01674	1.03 (0.94-1.11)	0.570124	0.0266168	0.0430161	-0.0576948	0.110928	1.03 (0.94-1.12)	0.546009	0.00254562	0.0758231	-0.146068	0.151159	1.00 (0.86-1.16)	0.973728	15.2445	13	0.292339	15.275	14	0.359619	-0.00197482	0.0122465	0.87437
ADHD	GCST90002108	MFI	Myeloid cell	Violet.510.50.MDSC.trait3	HLA DR on CD33br HLA DR+ CD14-	0.940232	85	-0.00239162	0.00544426	-0.0130624	0.00827913	1.00 (0.99-1.01)	0.66045	-0.00450301	0.00744464	-0.0190945	0.0100885	1.00 (0.98-1.01)	0.545268	-0.00508799	0.0111367	-0.0269159	0.0537351	0.99 (0.97-1.02)	0.648946	-0.00108804	0.014841	-0.0301765	0.0280004	1.00 (0.97-1.03)	0.941731	-0.0117528	0.01769	-0.0464251	0.0229195	0.99 (0.95-1.02)	0.508292	113.369	83	0.0150394	113.791	84	0.0169148	0.00312423	0.00561493	0.579424
ADHD	GCST90002025	MFI	Maturation stages of T cell	Red.660.20.MT.trait4	CD4 on EM CD4+	0.940496	24	-0.00631911	0.0144648	-0.0346701	0.0220319	0.99 (0.97-1.02)	0.662212	0.000126114	0.0198519	-0.0387836	0.0390358	1.00 (0.96-1.04)	0.994931	-0.00205681	0.0284653	-0.0578487	0.0231376	1.00 (0.94-1.06)	0.943022	-0.0451421	0.0328342	-0.109497	0.0192128	0.96 (0.90-1.02)	0.182424	0.0130723	0.0430588	-0.0713229	0.0974675	1.01 (0.93-1.10)	0.764292	26.9068	22	0.214789	27.1876	23	0.248066	-0.00376102	0.0078487	0.636532
ADHD	GCST90001537	Absolute count	Maturation stages of T cell	MT_Trait503	CM CD4+ AC	0.943009	15	-0.00869644	0.0203954	-0.0486715	0.0312786	0.99 (0.95-1.03)	0.669822	-0.0388328	0.0273924	-0.092522	0.0148563	0.96 (0.91-1.01)	0.156293	-0.0410454	0.0327464	-0.105228	0.0912602	0.96 (0.90-1.02)	0.230578	-0.0304262	0.040378	-0.109567	0.0487147	0.97 (0.90-1.05)	0.463614	0.00713162	0.0439239	-0.0789592	0.0932225	1.01 (0.92-1.10)	0.873516	14.7475	13	0.323378	14.9387	14	0.382361	-0.00349911	0.00852501	0.688159
ADHD	GCST90001776	MFI	B cell	Bcells.trait470	CD25 on CD20- CD38-	0.943009	8	0.0129101	0.0303378	-0.046552	0.0723722	1.01 (0.95-1.08)	0.67044	-0.0111211	0.038443	-0.0864693	0.0642271	0.99 (0.92-1.07)	0.772361	-0.0170293	0.0552498	-0.125319	0.148776	0.98 (0.88-1.10)	0.766881	-0.0265029	0.0680131	-0.159808	0.106803	0.97 (0.85-1.11)	0.708362	-0.0606526	0.110331	-0.276902	0.155597	0.94 (0.76-1.17)	0.602349	7.48522	6	0.278293	8.0891	7	0.324803	0.0111682	0.0160522	0.512623
ADHD	GCST90001814	MFI	B cell	Bcells.trait643	CD38 on IgD- CD38br	0.943009	8	0.0142273	0.0330116	-0.0504753	0.07893	1.01 (0.95-1.08)	0.666483	0.0260294	0.0417989	-0.0558965	0.107955	1.03 (0.95-1.11)	0.533463	0.0390097	0.0560031	-0.0707563	0.0406301	1.04 (0.93-1.16)	0.508538	0.043701	0.0608082	-0.0754831	0.162885	1.04 (0.93-1.18)	0.495627	0.109256	0.111501	-0.109286	0.327798	1.12 (0.90-1.39)	0.364994	2.33119	6	0.886862	3.12733	7	0.872978	-0.0142286	0.0159465	0.406607
ADHD	GCST90001905	MFI	cDC	Blue.670.LP.cDC.trait3	CD86 on monocyte	0.943009	12	-0.00756938	0.0176698	-0.0422022	0.0270634	0.99 (0.96-1.03)	0.668375	-0.00926197	0.0236988	-0.0557116	0.0371876	0.99 (0.95-1.04)	0.69593	-0.012536	0.0271256	-0.0657021	0.0831726	0.99 (0.94-1.04)	0.652983	0.00521543	0.0323786	-0.0582466	0.0686775	1.01 (0.94-1.07)	0.874954	-0.040184	0.0343887	-0.107586	0.0272177	0.96 (0.90-1.03)	0.269697	7.66124	10	0.661888	8.8834	11	0.632654	0.00840328	0.00760125	0.294824
ADHD	GCST90001941	MFI	Treg	Blue.780.60.CD25.trait7	CD25 on secreting Treg	0.943009	7	0.0136924	0.0320443	-0.0491144	0.0764992	1.01 (0.95-1.08)	0.669163	0.00021316	0.0389775	-0.0761827	0.076609	1.00 (0.93-1.08)	0.995637	-0.0117698	0.04844	-0.106712	0.0632169	0.99 (0.90-1.09)	0.816116	-0.0244169	0.0536616	-0.129594	0.0807598	0.98 (0.88-1.08)	0.665098	-0.0183098	0.109569	-0.233065	0.196445	0.98 (0.79-1.22)	0.873833	6.49482	5	0.261001	6.61804	6	0.357618	0.00584329	0.0189719	0.770502
ADHD	GCST90001673	Relative count	Treg	Treg_Trait588	CD28- CD127- CD25++ CD8br %T cell	0.943067	10	-0.0139168	0.0328447	-0.0782924	0.0504588	0.99 (0.92-1.05)	0.671774	-0.0291783	0.0342223	-0.0962539	0.0378973	0.97 (0.91-1.04)	0.393874	-0.0240606	0.0445293	-0.111338	0.0943558	0.98 (0.89-1.07)	0.602081	-0.0240606	0.0510616	-0.124141	0.0760201	0.98 (0.88-1.08)	0.648705	0.0408316	0.108317	-0.171469	0.253132	1.04 (0.84-1.29)	0.716003	14.9846	8	0.0594457	15.5162	9	0.0776974	-0.00908516	0.0170531	0.608677
ADHD	GCST90001910	MFI	TBNK	Blue.670.LP.TBNK.trait10	CD45 on B cell	0.943657	19	0.0107896	0.0256675	-0.0395188	0.0610979	1.01 (0.96-1.06)	0.674224	0.0154283	0.0284766	-0.0403858	0.0712424	1.02 (0.96-1.07)	0.587964	0.0196482	0.0381161	-0.0550594	0.045854	1.02 (0.95-1.10)	0.61249	0.0231635	0.0474175	-0.0697748	0.116102	1.02 (0.93-1.12)	0.631093	0.0424175	0.0975791	-0.148838	0.233673	1.04 (0.86-1.26)	0.669249	32.0959	17	0.0146405	32.3098	18	0.0202009	-0.00504334	0.0149829	0.740533
ADHD	GCST90001922	MFI	Treg	Blue.670.LP.Treg.trait1	CD127 on T cell	0.943657	12	-0.00859601	0.020573	-0.0489191	0.0317271	0.99 (0.95-1.03)	0.676072	-0.0229195	0.0281976	-0.0781868	0.0323478	0.98 (0.92-1.03)	0.416323	-0.0450398	0.0463744	-0.135934	0.0239515	0.96 (0.87-1.05)	0.35231	-0.0450398	0.0487565	-0.140603	0.050523	0.96 (0.87-1.05)	0.375426	-0.180186	0.0725742	-0.322432	-0.0379406	0.84 (0.72-0.96)	0.032388	1.48273	10	0.998988	7.56129	11	0.75198	0.0299266	0.0121383	0.0333623
ADHD	GCST90002054	MFI	Maturation stages of T cell	Red.780.60.MT.trait2	CD8 on CM CD8br	0.943657	36	0.00412382	0.00986884	-0.0152191	0.0234667	1.00 (0.98-1.02)	0.676047	-0.0095709	0.0140477	-0.0371043	0.0179625	0.99 (0.96-1.02)	0.495672	-0.0105269	0.017591	-0.0450053	0.106482	0.99 (0.96-1.02)	0.55341	0.018056	0.0236737	-0.0283445	0.0644565	1.02 (0.97-1.07)	0.450751	0.0202724	0.0269396	-0.0325292	0.0730739	1.02 (0.97-1.08)	0.456921	35.9507	34	0.377234	36.3906	35	0.403774	-0.00365865	0.00567171	0.523212
ADHD	GCST90001942	MFI	Treg	Blue.780.60.CD25.trait8	CD25 on CD39+ secreting Treg	0.945593	9	-0.0125047	0.0303223	-0.0719364	0.0469269	0.99 (0.93-1.05)	0.68005	-0.00923542	0.040668	-0.0889447	0.0704738	0.99 (0.91-1.07)	0.820351	0.00140357	0.0536113	-0.103674	0.0662536	1.00 (0.90-1.11)	0.979755	0.0213533	0.0677483	-0.111433	0.15414	1.02 (0.89-1.17)	0.760685	-0.0191752	0.0889484	-0.193514	0.155164	0.98 (0.82-1.17)	0.835464	9.29512	7	0.232157	9.30373	8	0.317325	0.00113374	0.0140793	0.938074
ADHD	GCST90002060	MFI	TBNK	Red.780.60.TBNK.trait3	CD8 on HLA DR+ CD8br	0.945593	20	0.00891609	0.0215586	-0.0333388	0.051171	1.01 (0.97-1.05)	0.679186	-0.0096983	0.0252462	-0.0591809	0.0397843	0.99 (0.94-1.04)	0.700868	-0.00640883	0.0370727	-0.0790712	0.0520257	0.99 (0.92-1.07)	0.86458	0.0632466	0.0535003	-0.0416139	0.168107	1.07 (0.96-1.18)	0.251721	-0.0190658	0.0694715	-0.15523	0.117098	0.98 (0.86-1.12)	0.786871	34.6941	18	0.0103259	35.0418	19	0.0138058	0.00526211	0.0123895	0.676073
ADHD	GCST90001586	Relative count	Monocyte	N_MONO_Trait516	CD14+ CD16- monocyte %monocyte	0.946299	19	-0.00670244	0.0164208	-0.0388871	0.0254823	0.99 (0.96-1.03)	0.68315	-0.00372756	0.0236315	-0.0500453	0.0425901	1.00 (0.95-1.04)	0.874664	-0.00232392	0.0277294	-0.0566736	0.166921	1.00 (0.94-1.05)	0.934135	-0.00934424	0.0360653	-0.0800323	0.0613438	0.99 (0.92-1.06)	0.798504	0.0220565	0.0409988	-0.0583011	0.102414	1.02 (0.94-1.11)	0.597564	17.5236	17	0.419471	18.1305	18	0.44709	-0.00593071	0.00772973	0.453452
ADHD	GCST90001601	Absolute count	TBNK	TB_Trait507	Lymphocyte AC	0.946299	10	0.0112029	0.0273547	-0.0424124	0.0648182	1.01 (0.96-1.07)	0.682142	0.0239308	0.0358849	-0.0464036	0.0942652	1.02 (0.95-1.10)	0.504851	0.0515437	0.058866	-0.0638335	0.0518834	1.05 (0.94-1.18)	0.404004	0.0343507	0.0643965	-0.0918665	0.160568	1.03 (0.91-1.17)	0.60666	-0.12653	0.117131	-0.356107	0.103046	0.88 (0.70-1.11)	0.311519	6.64351	8	0.575537	8.106	9	0.523501	0.0203604	0.016836	0.261058
ADHD	GCST90001571	Relative count	Maturation stages of T cell	MT_Trait550	EM DN (CD4-CD8-) %T cell	0.946421	16	-0.00816143	0.0201756	-0.0477057	0.0313828	0.99 (0.95-1.03)	0.685831	0.00114352	0.0271206	-0.0520129	0.0542999	1.00 (0.95-1.06)	0.966368	-0.0213365	0.0373571	-0.0945565	0.0393891	0.98 (0.91-1.05)	0.576356	-0.0281677	0.0441252	-0.114653	0.0583177	0.97 (0.89-1.06)	0.532867	0.0176775	0.059087	-0.098133	0.133488	1.02 (0.91-1.14)	0.7692	7.5268	14	0.912495	7.74327	15	0.933662	-0.0049771	0.0106973	0.648895
ADHD	GCST90001672	Absolute count	Treg	Treg_Trait587	CD39+ CD8br AC	0.946421	128	-0.00204178	0.0050317	-0.0119039	0.00782035	1.00 (0.99-1.01)	0.684901	0.00480415	0.00798095	-0.0108385	0.0204468	1.00 (0.99-1.02)	0.547206	0.0141349	0.0128848	-0.0111193	0.0134595	1.01 (0.99-1.04)	0.274707	0.0223389	0.0172353	-0.0114423	0.0561202	1.02 (0.99-1.06)	0.197287	0.0052302	0.0110377	-0.0164036	0.026864	1.01 (0.98-1.03)	0.636427	135.153	126	0.272598	135.742	127	0.281628	-0.00212966	0.00287571	0.460333
ADHD	GCST90001792	MFI	B cell	Bcells.trait509	CD25 on unsw mem	0.947595	26	-0.00489485	0.0122964	-0.0289957	0.019206	1.00 (0.97-1.02)	0.690576	-0.0295085	0.0165606	-0.0619673	0.00295031	0.97 (0.94-1.00)	0.0747741	-0.0310176	0.0226924	-0.0754948	0.124331	0.97 (0.93-1.01)	0.183832	-0.0340147	0.0276506	-0.0882098	0.0201804	0.97 (0.92-1.02)	0.230086	-0.0386188	0.0304723	-0.0983446	0.021107	0.96 (0.91-1.02)	0.217193	27.8572	24	0.266109	29.5495	25	0.241603	0.00842007	0.00697345	0.239025
ADHD	GCST90001825	MFI	B cell	Bcells.trait781	IgD on IgD+ CD38dim	0.947595	11	0.00926047	0.0231083	-0.0360318	0.0545528	1.01 (0.96-1.06)	0.68861	0.0283295	0.0269701	-0.0245319	0.0811908	1.03 (0.98-1.08)	0.293532	0.0471291	0.0393889	-0.0300731	0.0530853	1.05 (0.97-1.13)	0.259096	0.040197	0.0417105	-0.0415556	0.12195	1.04 (0.96-1.13)	0.357915	0.00975588	0.0684609	-0.124428	0.143939	1.01 (0.88-1.15)	0.889822	15.5229	9	0.0775379	15.523	10	0.114125	-0.000113802	0.014697	0.993991
ADHD	GCST90001977	Morphological parameter	TBNK	FSC.TBNK.trait8	FSC-A on HLA DR+ CD4+	0.947595	11	0.0113958	0.0286099	-0.0446797	0.0674712	1.01 (0.96-1.07)	0.690398	-0.00612118	0.033077	-0.0709522	0.0587098	0.99 (0.93-1.06)	0.853183	-0.0333975	0.0441239	-0.11988	0.0295607	0.97 (0.89-1.05)	0.466567	-0.0370354	0.0649297	-0.164298	0.0902269	0.96 (0.85-1.09)	0.581001	0.0403733	0.077595	-0.111713	0.192459	1.04 (0.89-1.21)	0.615405	16.9804	9	0.0490232	17.2894	10	0.0682007	-0.00548415	0.0135523	0.695171
ADHD	GCST90001491	Relative count	Treg	f_Treg_Trait514	CD39+ activated Treg %CD4 Treg	0.956557	100	-0.00216822	0.00561522	-0.0131741	0.00883762	1.00 (0.99-1.01)	0.699399	0.00107937	0.00847249	-0.0155267	0.0176854	1.00 (0.98-1.02)	0.898627	0.00414647	0.0129665	-0.0212678	0.0943949	1.00 (0.98-1.03)	0.749805	0.00309725	0.0183593	-0.032887	0.0390815	1.00 (0.97-1.04)	0.866375	-0.00595866	0.0121095	-0.0296932	0.0177759	0.99 (0.97-1.02)	0.623773	92.0174	98	0.651162	92.1422	99	0.674154	0.00115091	0.00325766	0.724626
ADHD	GCST90001783	MFI	B cell	Bcells.trait495	CD25 on IgD+ CD38br	0.956557	15	-0.00979851	0.0254053	-0.0595929	0.0399959	0.99 (0.94-1.04)	0.699728	0.00247497	0.0269077	-0.0502642	0.0552141	1.00 (0.95-1.06)	0.926714	0.0188776	0.0385293	-0.0566398	0.0804527	1.02 (0.94-1.10)	0.631755	0.0213919	0.0436569	-0.0641756	0.106959	1.02 (0.94-1.11)	0.631722	0.0509115	0.0663541	-0.0791425	0.180966	1.05 (0.92-1.20)	0.456631	22.3409	13	0.0502995	24.027	14	0.0454791	-0.0117472	0.0118596	0.339997
ADHD	GCST90001406	Relative count	B cell	BC_Trait25	Memory B cell %B cell	0.957173	17	0.00721308	0.0188179	-0.0296699	0.0440961	1.01 (0.97-1.05)	0.70149	0.0127874	0.0256291	-0.0374457	0.0630204	1.01 (0.96-1.07)	0.617822	-0.00284524	0.0424989	-0.0861432	0.0219987	1.00 (0.92-1.08)	0.947452	-0.0132474	0.0459855	-0.103379	0.0768843	0.99 (0.90-1.08)	0.776986	0.0245348	0.0623199	-0.0976122	0.146682	1.02 (0.91-1.16)	0.699349	13.7847	15	0.54192	13.8697	16	0.608423	-0.00296136	0.010157	0.774618
ADHD	GCST90001397	Relative count	B cell	BC_Trait17	Unsw mem %B cell	0.95724	22	-0.00678536	0.0180025	-0.0420702	0.0284994	0.99 (0.96-1.03)	0.706238	-0.0237234	0.0254763	-0.0736569	0.0262102	0.98 (0.93-1.03)	0.351754	-0.0345447	0.0288487	-0.0910882	0.0592459	0.97 (0.91-1.02)	0.244475	-0.0508333	0.0384889	-0.126272	0.0246049	0.95 (0.88-1.02)	0.200805	-0.025703	0.0423678	-0.108744	0.0573378	0.97 (0.90-1.06)	0.550899	28.9242	20	0.0892629	29.279	21	0.107464	0.0036511	0.00737163	0.625793
ADHD	GCST90001407	Absolute count	B cell	BC_Trait26	Memory B cell AC	0.95724	11	0.00855157	0.0240753	-0.038636	0.0557391	1.01 (0.96-1.06)	0.722439	-0.014194	0.0302484	-0.0734808	0.0450929	0.99 (0.93-1.05)	0.638894	-0.0163361	0.0385622	-0.0919181	0.115009	0.98 (0.91-1.06)	0.680803	-0.0280684	0.0530155	-0.131979	0.0758419	0.97 (0.88-1.08)	0.608054	0.0244024	0.049473	-0.0725646	0.121369	1.02 (0.93-1.13)	0.63365	12.3776	9	0.192848	12.5682	10	0.248826	-0.00331724	0.00891176	0.718334
ADHD	GCST90001411	Relative count	B cell	BC_Trait31	IgD+ CD24+ %B cell	0.95724	12	-0.00948831	0.0252357	-0.0589504	0.0399737	0.99 (0.94-1.04)	0.706927	0.0192842	0.0342809	-0.0479064	0.0864749	1.02 (0.95-1.09)	0.573752	0.0185162	0.0492309	-0.0779762	0.06631	1.02 (0.92-1.12)	0.713988	0.0151496	0.0543979	-0.0914703	0.12177	1.02 (0.91-1.13)	0.785797	0.0306591	0.0656408	-0.0979969	0.159315	1.03 (0.91-1.17)	0.650458	7.54093	10	0.673579	7.97989	11	0.715104	-0.0071272	0.0107573	0.5226
ADHD	GCST90001449	Relative count	cDC	DC_Trait525	CD11c+ monocyte %monocyte	0.95724	12	0.00657652	0.0187243	-0.0301232	0.0432762	1.01 (0.97-1.04)	0.725417	0.0151454	0.0255654	-0.0349629	0.0652536	1.02 (0.97-1.07)	0.553572	0.0147455	0.0263084	-0.0368191	0.00792684	1.01 (0.96-1.07)	0.586383	-0.00917335	0.0380596	-0.0837702	0.0654235	0.99 (0.92-1.07)	0.813969	0.0242879	0.0382364	-0.0506554	0.0992312	1.02 (0.95-1.10)	0.539557	11.9258	10	0.290055	12.2699	11	0.343703	-0.00434669	0.008092	0.602904
ADHD	GCST90001473	Relative count	cDC	f_DC_Trait521	CD62L- CD86+ myeloid DC %DC	0.95724	44	-0.00293726	0.00876472	-0.0201161	0.0142416	1.00 (0.98-1.01)	0.737532	-0.0119624	0.0117589	-0.0350099	0.0110851	0.99 (0.97-1.01)	0.309009	-0.02128	0.0149015	-0.0504869	0.042962	0.98 (0.95-1.01)	0.160501	-0.0260535	0.0225436	-0.0702389	0.0181319	0.97 (0.93-1.02)	0.254187	-0.0287194	0.0191347	-0.0662234	0.00878451	0.97 (0.94-1.01)	0.140859	48.6805	42	0.222019	51.3232	43	0.179767	0.00715197	0.00473644	0.138534
ADHD	GCST90001492	Absolute count	Treg	f_Treg_Trait515	Secreting Treg AC	0.95724	10	-0.00617682	0.0172758	-0.0400373	0.0276837	0.99 (0.96-1.03)	0.720686	-0.0141593	0.0227668	-0.0587822	0.0304636	0.99 (0.94-1.03)	0.533988	-0.0216545	0.0329676	-0.0862709	0.124943	0.98 (0.92-1.04)	0.527719	-0.0237404	0.0356189	-0.0935534	0.0460726	0.98 (0.91-1.05)	0.521801	-0.00501804	0.0295497	-0.0629355	0.0528994	0.99 (0.94-1.05)	0.86937	7.19603	8	0.515638	7.19836	9	0.616475	-0.000384361	0.00795192	0.962634
ADHD	GCST90001540	Absolute count	Maturation stages of T cell	MT_Trait506	Naive CD4+ AC	0.95724	20	0.00605365	0.0175273	-0.0282999	0.0404072	1.01 (0.97-1.04)	0.729806	0.0112112	0.0260271	-0.0398018	0.0622243	1.01 (0.96-1.06)	0.666649	0.0282005	0.0493585	-0.0685421	0.103687	1.03 (0.93-1.13)	0.574466	0.00646882	0.0449895	-0.0817107	0.0946483	1.01 (0.92-1.10)	0.887184	0.0306955	0.0504682	-0.0682222	0.129613	1.03 (0.93-1.14)	0.550643	18.873	18	0.39968	19.1589	19	0.446688	-0.00446589	0.00855369	0.607966
ADHD	GCST90001550	Relative count	Maturation stages of T cell	MT_Trait524	CM CD8br %T cell	0.95724	15	-0.0108666	0.0314042	-0.0724188	0.0506857	0.99 (0.93-1.05)	0.729325	-0.0135395	0.0360439	-0.0841854	0.0571065	0.99 (0.92-1.06)	0.707185	-0.0161887	0.0611612	-0.136065	0.0845496	0.98 (0.87-1.11)	0.795106	-0.0740389	0.0706505	-0.212514	0.064436	0.93 (0.81-1.07)	0.312412	0.150149	0.0734917	0.0061049	0.294192	1.16 (1.01-1.34)	0.0618646	19.8773	13	0.0983115	28.3889	14	0.0126281	-0.0282341	0.0119668	0.0346159
ADHD	GCST90001555	Relative count	Maturation stages of T cell	MT_Trait529	EM CD8br %CD8br	0.95724	21	-0.00853165	0.0232771	-0.0541547	0.0370914	0.99 (0.95-1.04)	0.713973	0.00641435	0.0278275	-0.0481276	0.0609563	1.01 (0.95-1.06)	0.8177	0.0180126	0.0339475	-0.0485244	0.0254988	1.02 (0.95-1.09)	0.601536	0.00135747	0.0475589	-0.0918581	0.094573	1.00 (0.91-1.10)	0.977512	0.00752189	0.0550836	-0.100442	0.115486	1.01 (0.90-1.12)	0.89282	33.7409	19	0.0197134	33.9264	20	0.0266267	-0.0028344	0.00876947	0.750065
ADHD	GCST90001561	Relative count	Maturation stages of T cell	MT_Trait538	CD45RA+ CD8br %CD8br	0.95724	23	0.00774253	0.0213584	-0.03412	0.049605	1.01 (0.97-1.05)	0.716975	-0.01729	0.0240891	-0.0645046	0.0299246	0.98 (0.94-1.03)	0.47291	-0.0258529	0.0261999	-0.0772047	0.0467575	0.97 (0.93-1.03)	0.33449	-0.00598231	0.0456841	-0.0955231	0.0835585	0.99 (0.91-1.09)	0.897005	-0.0310183	0.0432427	-0.115774	0.0537374	0.97 (0.89-1.06)	0.481088	38.8798	21	0.0101447	40.8456	22	0.00859675	0.0082589	0.00801514	0.314539
ADHD	GCST90001578	Relative count	B cell	N_BC_Trait6	Transitional %lymphocyte	0.95724	17	-0.0112419	0.0316332	-0.0732429	0.0507591	0.99 (0.93-1.05)	0.722302	-0.037454	0.0320468	-0.100266	0.0253577	0.96 (0.90-1.03)	0.242513	-0.0379724	0.0432295	-0.122702	0.0868183	0.96 (0.88-1.05)	0.392732	0.0729407	0.0643525	-0.0531901	0.199072	1.08 (0.95-1.22)	0.273721	0.00313459	0.0816298	-0.15686	0.163129	1.00 (0.85-1.18)	0.969875	36.2735	15	0.00161403	36.3628	16	0.00257587	-0.00236074	0.0122868	0.850212
ADHD	GCST90001591	Relative count	TBNK	TB_ry_Trait513	CD4+ %T cell	0.95724	14	-0.00885337	0.0265399	-0.0608716	0.0431648	0.99 (0.94-1.04)	0.738691	0.00143085	0.0314249	-0.060162	0.0630237	1.00 (0.94-1.07)	0.963683	0.0150991	0.0365914	-0.0566201	0.0403336	1.02 (0.94-1.09)	0.686594	0.000158651	0.0502479	-0.0983272	0.0986445	1.00 (0.91-1.10)	0.997529	0.0120144	0.0621179	-0.109737	0.133765	1.01 (0.90-1.14)	0.849871	18.651	12	0.0973074	18.869	13	0.127223	-0.00452734	0.012088	0.714544
ADHD	GCST90001620	Relative count	TBNK	TB_Trait538	HLA DR+ T cell%lymphocyte	0.95724	26	0.00579948	0.016302	-0.0261524	0.0377514	1.01 (0.97-1.04)	0.722025	-0.00420035	0.0195198	-0.0424592	0.0340585	1.00 (0.96-1.03)	0.829624	-0.00348549	0.0223567	-0.0473046	0.0265859	1.00 (0.95-1.04)	0.877361	0.0366137	0.0364401	-0.0348089	0.108036	1.04 (0.97-1.11)	0.324638	0.00800115	0.0324876	-0.0556745	0.0716768	1.01 (0.95-1.07)	0.807557	42.8986	24	0.0102154	42.9098	25	0.0143192	-0.000549447	0.00696395	0.937767
ADHD	GCST90001627	Absolute count	TBNK	TB_Trait545	HLA DR+ CD8br AC	0.95724	34	0.00612372	0.0163198	-0.025863	0.0381104	1.01 (0.97-1.04)	0.707487	-0.0188955	0.0177824	-0.0537491	0.015958	0.98 (0.95-1.02)	0.287965	-0.0149668	0.0212003	-0.0565194	0.0696875	0.99 (0.95-1.03)	0.485163	-0.00142503	0.0299137	-0.0600559	0.0572059	1.00 (0.94-1.06)	0.962292	-0.0217283	0.0406827	-0.101466	0.0580098	0.98 (0.90-1.06)	0.596969	63.7386	32	0.000709442	64.8541	33	0.000765759	0.00616714	0.00824091	0.459711
ADHD	GCST90001667	Relative count	Treg	Treg_Trait580	CD28+ CD45RA- CD8dim %T cell	0.95724	16	-0.00829149	0.0236583	-0.0546618	0.0380788	0.99 (0.95-1.04)	0.725987	0.0137533	0.0275953	-0.0403335	0.06784	1.01 (0.96-1.07)	0.618208	0.00783999	0.0315549	-0.0540075	0.110158	1.01 (0.95-1.07)	0.807151	-0.0186773	0.0450367	-0.106949	0.0695945	0.98 (0.90-1.07)	0.684222	0.00523218	0.0507999	-0.0943355	0.1048	1.01 (0.91-1.11)	0.919427	23.1565	14	0.0577709	23.3089	15	0.0777985	-0.00273908	0.00902349	0.765935
ADHD	GCST90001721	MFI	B cell	Bcells.trait255	CD19 on CD20-	0.95724	13	0.0114642	0.0344908	-0.0561378	0.0790663	1.01 (0.95-1.08)	0.739598	0.00851045	0.0368682	-0.0637512	0.0807721	1.01 (0.94-1.08)	0.817443	0.00651983	0.0528766	-0.0971183	0.0787522	1.01 (0.91-1.12)	0.903908	-0.0152729	0.0618409	-0.136481	0.105935	0.98 (0.87-1.11)	0.809106	0.0370742	0.11079	-0.180073	0.254222	1.04 (0.84-1.29)	0.744194	21.1593	11	0.0317582	21.2741	12	0.0465077	-0.00405523	0.016595	0.811447
ADHD	GCST90001734	MFI	B cell	Bcells.trait321	CD19 on IgD- CD38br	0.95724	10	0.00868808	0.0266371	-0.0435206	0.0608967	1.01 (0.96-1.06)	0.7443	0.00889124	0.0355772	-0.06084	0.0786225	1.01 (0.94-1.08)	0.802654	-0.00347953	0.0419549	-0.0857112	0.0357492	1.00 (0.92-1.08)	0.935719	0.0107228	0.0521745	-0.0915392	0.112985	1.01 (0.91-1.12)	0.84174	0.0184143	0.06042	-0.100009	0.136837	1.02 (0.90-1.15)	0.768318	9.11346	8	0.332815	9.1512	9	0.423436	-0.00227137	0.0124795	0.860103
ADHD	GCST90001753	MFI	B cell	Bcells.trait388	CD20 on IgD- CD24-	0.95724	26	-0.00681004	0.0200384	-0.0460852	0.0324651	0.99 (0.95-1.03)	0.733969	-0.00826553	0.0228357	-0.0530235	0.0364924	0.99 (0.95-1.04)	0.717385	-0.0252976	0.0311463	-0.0863444	0.0569172	0.98 (0.92-1.04)	0.424333	-0.0484196	0.0438661	-0.134397	0.0375579	0.95 (0.87-1.04)	0.280189	-0.0728465	0.0688809	-0.207853	0.06216	0.93 (0.81-1.06)	0.30078	43.7943	24	0.00806083	45.6265	25	0.00708846	0.0109869	0.0109646	0.326322
ADHD	GCST90001766	MFI	B cell	Bcells.trait439	CD24 on IgD+ CD38-	0.95724	13	0.00842398	0.0234707	-0.0375787	0.0544266	1.01 (0.96-1.06)	0.719659	-0.00358643	0.0283874	-0.0592258	0.052053	1.00 (0.94-1.05)	0.899464	-0.0175091	0.0379726	-0.0919353	0.0687583	0.98 (0.91-1.06)	0.652974	-0.00108263	0.0543178	-0.107546	0.10538	1.00 (0.90-1.11)	0.984426	-0.0718207	0.0603386	-0.190084	0.046443	0.93 (0.83-1.05)	0.258985	15.0513	11	0.18016	17.8623	12	0.119935	0.0205733	0.0143537	0.179574
ADHD	GCST90001815	MFI	B cell	Bcells.trait644	CD38 on IgD- CD38dim	0.95724	18	-0.00824711	0.021963	-0.0512946	0.0348004	0.99 (0.95-1.04)	0.707289	0.0229738	0.0207115	-0.0176208	0.0635683	1.02 (0.98-1.07)	0.267332	0.0267431	0.0214363	-0.0152721	0.0569875	1.03 (0.98-1.07)	0.229105	0.0267431	0.0275217	-0.0271994	0.0806856	1.03 (0.97-1.08)	0.344818	0.073713	0.0339403	0.00719012	0.140236	1.08 (1.01-1.15)	0.0452456	24.8999	16	0.0716089	37.7453	17	0.0026637	-0.0231165	0.00804615	0.0110426
ADHD	GCST90001859	MFI	Treg	Blue.530.30.Treg.trait2	CD3 on CD8br	0.95724	31	0.00515201	0.0155021	-0.0252321	0.0355362	1.01 (0.98-1.04)	0.739631	0.0162414	0.0165939	-0.0162827	0.0487655	1.02 (0.98-1.05)	0.327702	0.0193919	0.0191814	-0.0182037	0.0277919	1.02 (0.98-1.06)	0.320115	0.0462738	0.036185	-0.0246487	0.117196	1.05 (0.98-1.12)	0.210767	0.0224993	0.0359862	-0.0480337	0.0930322	1.02 (0.95-1.10)	0.536716	63.9723	29	0.000193081	64.6053	30	0.000246343	-0.00442706	0.00826493	0.596289
ADHD	GCST90001864	MFI	Treg	Blue.530.30.Treg.trait4	CD3 on CD28+ CD45RA+ CD8br	0.95724	49	-0.00302071	0.00891359	-0.0204914	0.0144499	1.00 (0.98-1.01)	0.734694	0.00905717	0.0116573	-0.0137911	0.0319055	1.01 (0.99-1.03)	0.437186	0.00226719	0.0130228	-0.0232575	0.0756129	1.00 (0.98-1.03)	0.862524	-0.0100566	0.0223545	-0.0538714	0.0337582	0.99 (0.95-1.03)	0.65483	-0.010729	0.017236	-0.0445115	0.0230535	0.99 (0.96-1.02)	0.536635	65.276	47	0.0399422	65.6574	48	0.0459638	0.0023325	0.00445141	0.602747
ADHD	GCST90001919	MFI	TBNK	Blue.670.LP.TBNK.trait7	CD45 on NKT	0.95724	12	0.00630557	0.017974	-0.0289236	0.0415347	1.01 (0.97-1.04)	0.725727	0.0185444	0.0242019	-0.0288914	0.0659801	1.02 (0.97-1.07)	0.443536	0.0190588	0.0288541	-0.0374953	0.111163	1.02 (0.96-1.08)	0.522511	0.0111013	0.0326107	-0.0528156	0.0750182	1.01 (0.95-1.08)	0.739954	0.0381169	0.0347442	-0.0299818	0.106216	1.04 (0.97-1.11)	0.298325	6.4846	10	0.77304	7.62922	11	0.746082	-0.00826363	0.00772393	0.30982
ADHD	GCST90001937	MFI	Treg	Blue.780.60.CD25.trait3	CD25 on resting Treg	0.95724	12	-0.00981378	0.027199	-0.0631239	0.0434963	0.99 (0.94-1.04)	0.718239	0.00610594	0.0324798	-0.0575544	0.0697663	1.01 (0.94-1.07)	0.850883	0.0142365	0.0494522	-0.0826897	0.0815978	1.01 (0.92-1.12)	0.778786	0.019764	0.0539225	-0.085924	0.125452	1.02 (0.92-1.13)	0.720925	-0.00652416	0.100644	-0.203787	0.190738	0.99 (0.82-1.21)	0.949592	15.7408	10	0.107297	15.7426	11	0.150958	-0.000527577	0.0154791	0.973482
ADHD	GCST90001982	MFI	Monocyte	mono.trait12	CCR2 on CD14- CD16+ monocyte	0.95724	12	0.00985911	0.0265692	-0.0422165	0.0619347	1.01 (0.96-1.06)	0.710583	0.0208664	0.0316141	-0.0410971	0.08283	1.02 (0.96-1.09)	0.509231	0.0199787	0.0314383	-0.0416404	0.0216277	1.02 (0.96-1.09)	0.538105	-0.0314514	0.0525145	-0.13438	0.071477	0.97 (0.87-1.07)	0.561365	0.0153911	0.0620943	-0.106314	0.137096	1.02 (0.90-1.15)	0.809253	17.7532	10	0.0592726	17.7708	11	0.0870529	-0.00136998	0.0137438	0.922568
ADHD	GCST90002010	MFI	Monocyte	mono.trait54	HLA DR on monocyte	0.95724	76	0.00277332	0.0083952	-0.0136813	0.0192279	1.00 (0.99-1.02)	0.741139	-0.00560691	0.0102588	-0.0257141	0.0145003	0.99 (0.97-1.01)	0.58469	-0.0167461	0.0195785	-0.0551198	0.0621663	0.98 (0.95-1.02)	0.395092	-0.0183008	0.0217243	-0.0608805	0.0242788	0.98 (0.94-1.02)	0.402235	0.0265914	0.0307875	-0.0337522	0.086935	1.03 (0.97-1.09)	0.39054	122.967	74	0.000305599	124.041	75	0.000319445	-0.00546238	0.00679188	0.423827
ADHD	GCST90002021	MFI	Myeloid cell	Red.660.20.MDSC.trait4	CD14 on CD33dim HLA DR+ CD11b+	0.95724	10	0.0064138	0.0183471	-0.0295465	0.0423741	1.01 (0.97-1.04)	0.726653	0.00747704	0.0209641	-0.0336126	0.0485667	1.01 (0.97-1.05)	0.721347	0.0160602	0.0235235	-0.0300459	0.0464763	1.02 (0.97-1.06)	0.511967	0.0317016	0.0279016	-0.0229856	0.0863889	1.03 (0.98-1.09)	0.285224	0.0983331	0.0479473	0.00435633	0.19231	1.10 (1.00-1.21)	0.0744091	9.4018	8	0.309542	14.2478	9	0.113781	-0.027339	0.0134633	0.0767827
ADHD	GCST90002050	MFI	Myeloid cell	Red.780.60.MDSC.trait5	CD45 on CD33dim HLA DR-	0.95724	12	-0.00563194	0.0166156	-0.0381985	0.0269347	0.99 (0.96-1.03)	0.734644	-0.0159756	0.0214548	-0.0580271	0.0260758	0.98 (0.94-1.03)	0.456503	-0.0211268	0.0344914	-0.0887299	0.0282543	0.98 (0.92-1.05)	0.552643	-0.0194564	0.0335856	-0.0852842	0.0463714	0.98 (0.92-1.05)	0.574053	-0.0398998	0.0453832	-0.128851	0.0490513	0.96 (0.88-1.05)	0.399939	12.6088	10	0.246376	13.443	11	0.265359	0.0103735	0.012753	0.434919
ADHD	GCST90002057	MFI	Maturation stages of T cell	Red.780.60.MT.trait5	CD8 on TD CD8br	0.95724	21	-0.00419874	0.012735	-0.0291594	0.0207619	1.00 (0.97-1.02)	0.741627	-0.0125261	0.0177632	-0.0473419	0.0222898	0.99 (0.95-1.02)	0.480704	-0.0163701	0.0227675	-0.0609945	0.0697371	0.98 (0.94-1.03)	0.480451	-0.0146576	0.0270649	-0.0677049	0.0383897	0.99 (0.93-1.04)	0.594096	-0.046864	0.037548	-0.120458	0.02673	0.95 (0.89-1.03)	0.227153	12.1659	19	0.87841	13.6249	20	0.848993	0.00942722	0.00780475	0.241913
ADHD	GCST90002080	Morphological parameter	TBNK	SSC.TBNK.trait3	SSC-A on T cell	0.95724	19	-0.00692277	0.0207394	-0.047572	0.0337264	0.99 (0.95-1.03)	0.738532	-0.0158042	0.0283385	-0.0713476	0.0397392	0.98 (0.93-1.04)	0.577052	-0.035633	0.0537602	-0.141003	0.112132	0.96 (0.87-1.07)	0.515849	-0.0316877	0.0552555	-0.139989	0.0766131	0.97 (0.87-1.08)	0.573418	0.0295838	0.0885366	-0.143948	0.203116	1.03 (0.87-1.23)	0.742359	12.4355	17	0.773081	12.6154	18	0.813898	-0.00552247	0.0130206	0.676787
ADHD	GCST90002085	Morphological parameter	TBNK	SSC.TBNK.trait8	SSC-A on HLA DR+ CD4+	0.95724	12	-0.01092	0.0302224	-0.0701559	0.0483158	0.99 (0.93-1.05)	0.717858	0.00266219	0.0346516	-0.065255	0.0705794	1.00 (0.94-1.07)	0.938761	0.00403739	0.0551501	-0.104057	0.0337347	1.00 (0.90-1.12)	0.942955	0.0118997	0.0680078	-0.121396	0.145195	1.01 (0.89-1.16)	0.864278	0.0184056	0.0872993	-0.152701	0.189512	1.02 (0.86-1.21)	0.837251	22.2984	10	0.0136544	22.5877	11	0.0201957	-0.00610947	0.0169625	0.726207
ADHD	GCST90002094	MFI	Myeloid cell	Violet.450.50.MDSC.trait3	CD11b on Mo MDSC	0.95724	12	0.00460506	0.0141481	-0.0231253	0.0323354	1.00 (0.98-1.03)	0.744811	-0.00382394	0.0159636	-0.0351126	0.0274648	1.00 (0.97-1.03)	0.810686	0.0010729	0.0166642	-0.0315889	0.112986	1.00 (0.97-1.03)	0.94982	0.0216646	0.0269195	-0.0310976	0.0744269	1.02 (0.97-1.08)	0.437988	-0.0112339	0.0340635	-0.0779984	0.0555306	0.99 (0.92-1.06)	0.74836	16.6801	10	0.0817487	17.1225	11	0.104303	0.00530184	0.0102945	0.617732
ADHD	GCST90002099	MFI	Maturation stages of T cell	Violet.450.50.MT.trait2	CD4RA on TD CD4+	0.95724	15	0.00632979	0.0192958	-0.0314901	0.0441496	1.01 (0.97-1.05)	0.742882	0.0239856	0.0233039	-0.0216901	0.0696613	1.02 (0.98-1.07)	0.303361	0.0433554	0.0355261	-0.0262757	0.0486379	1.04 (0.97-1.12)	0.242478	0.0568703	0.0412305	-0.0239415	0.137682	1.06 (0.98-1.15)	0.18943	0.0153084	0.0518665	-0.0863499	0.116967	1.02 (0.92-1.12)	0.77254	19.4717	13	0.109188	19.5245	14	0.145861	-0.00197577	0.010531	0.854075
ADHD	GCST90001506	Relative count	Treg	f_Treg_Trait535	CD25hi %T cell	0.96025	12	0.00612861	0.0194278	-0.0319498	0.044207	1.01 (0.97-1.05)	0.752415	-0.00267672	0.0260784	-0.0537903	0.0484369	1.00 (0.95-1.05)	0.918248	-0.0104111	0.0301271	-0.0694602	0.0441325	0.99 (0.93-1.05)	0.736181	0.0109385	0.0461736	-0.0795617	0.101439	1.01 (0.92-1.11)	0.817089	-0.0225019	0.0419317	-0.104688	0.0596842	0.98 (0.90-1.06)	0.603255	10.809	10	0.37259	11.4574	11	0.40578	0.00638806	0.00824817	0.456567
ADHD	GCST90001733	MFI	B cell	Bcells.trait320	CD19 on IgD- CD38-	0.96025	16	-0.00608857	0.0191086	-0.0435415	0.0313643	0.99 (0.96-1.03)	0.750007	-0.0246871	0.0268878	-0.0773872	0.028013	0.98 (0.93-1.03)	0.358538	-0.0289192	0.0372713	-0.101971	0.0670214	0.97 (0.90-1.05)	0.449863	-0.0221402	0.0446406	-0.109636	0.0653554	0.98 (0.90-1.07)	0.627106	-0.0589769	0.0567664	-0.170239	0.0522851	0.94 (0.84-1.05)	0.316443	7.09023	14	0.931177	8.0692	15	0.920978	0.00840334	0.00849314	0.339247
ADHD	GCST90001923	MFI	Treg	Blue.670.LP.Treg.trait10	CD127 on CD45RA- CD4 not Treg	0.96025	8	0.00940761	0.0298178	-0.0490353	0.0678505	1.01 (0.95-1.07)	0.75238	-0.00651604	0.0326622	-0.070534	0.0575019	0.99 (0.93-1.06)	0.841873	-0.0074625	0.038002	-0.0819464	0.0460441	0.99 (0.92-1.07)	0.849899	-0.00167411	0.0424175	-0.0848124	0.0814641	1.00 (0.92-1.08)	0.96962	-0.0883831	0.10462	-0.293439	0.116672	0.92 (0.75-1.12)	0.430614	8.85863	6	0.181686	10.2635	7	0.174126	0.0164181	0.016831	0.367001
ADHD	GCST90001962	MFI	Treg	Blue.780.60.Treg.trait6	CD25 on CD28+ CD4+	0.96025	13	0.0071076	0.0224899	-0.0369726	0.0511878	1.01 (0.96-1.05)	0.751976	-0.0161657	0.0256706	-0.06648	0.0341487	0.98 (0.94-1.03)	0.528868	-0.00467988	0.0258796	-0.0554038	0.0782321	1.00 (0.95-1.05)	0.859517	0.0256896	0.0399644	-0.0526405	0.10402	1.03 (0.95-1.11)	0.532436	-0.00240582	0.0519893	-0.104305	0.0994933	1.00 (0.90-1.10)	0.96392	17.5965	11	0.0914283	17.6637	12	0.126289	0.00233877	0.0114076	0.841302
ADHD	GCST90001603	Absolute count	TBNK	TB_Trait509	T cell AC	0.962723	14	0.00780345	0.0255369	-0.042249	0.0578559	1.01 (0.96-1.06)	0.759928	-0.00392567	0.0289624	-0.0606921	0.0528407	1.00 (0.94-1.05)	0.892182	-0.00620884	0.0430821	-0.0906498	0.0890677	0.99 (0.91-1.08)	0.887619	0.00416324	0.045592	-0.0851971	0.0935236	1.00 (0.92-1.10)	0.928634	-0.0311627	0.0891546	-0.205906	0.14358	0.97 (0.81-1.15)	0.732745	18.4347	12	0.103116	18.7562	13	0.130858	0.00628535	0.0137384	0.655483
ADHD	GCST90001630	Absolute count	TBNK	TB_Trait548	CD8br NKT AC	0.962723	21	0.00638647	0.0209917	-0.0347573	0.0475303	1.01 (0.97-1.05)	0.760947	0.0094624	0.0272751	-0.0439968	0.0629216	1.01 (0.96-1.06)	0.728648	-0.0151496	0.0531721	-0.119367	0.00938314	0.98 (0.89-1.09)	0.778638	-0.0164282	0.0563426	-0.12686	0.0940032	0.98 (0.88-1.10)	0.773613	0.0477561	0.0608541	-0.071518	0.16703	1.05 (0.93-1.18)	0.442268	27.2524	19	0.098909	28.0073	20	0.109226	-0.00658232	0.0090733	0.477011
ADHD	GCST90001634	Relative count	TBNK	TB_Trait552	CD8dim NKT %T cell	0.962723	30	-0.0053126	0.0173161	-0.0392522	0.028627	0.99 (0.96-1.03)	0.758995	-0.0311417	0.0186969	-0.0677876	0.00550417	0.97 (0.93-1.01)	0.0957911	-0.0351895	0.0227412	-0.0797622	0.058237	0.97 (0.92-1.01)	0.132613	-0.0471402	0.030548	-0.107014	0.0127338	0.95 (0.90-1.01)	0.133637	-0.0439649	0.0362462	-0.115007	0.0270776	0.96 (0.89-1.03)	0.235283	46.7602	28	0.0145197	49.2094	29	0.010973	0.00991015	0.00818324	0.236007
ADHD	GCST90001774	MFI	B cell	Bcells.trait451	CD24 on transitional	0.962723	16	-0.00607079	0.0197431	-0.0447673	0.0326257	0.99 (0.96-1.03)	0.758471	-0.0208	0.026332	-0.0724109	0.0308108	0.98 (0.93-1.03)	0.429578	-0.0449034	0.0526226	-0.148044	0.0354545	0.96 (0.86-1.06)	0.406908	-0.0326084	0.0503667	-0.131327	0.0661103	0.97 (0.88-1.07)	0.527145	0.0363542	0.0451218	-0.0520845	0.124793	1.04 (0.95-1.13)	0.433893	16.6587	14	0.274821	17.9579	15	0.264887	-0.00963462	0.00922071	0.313781
ADHD	GCST90001996	MFI	Monocyte	mono.trait35	CX3CR1 on CD14+ CD16+ monocyte	0.962723	26	-0.00348806	0.0113705	-0.0257742	0.0187981	1.00 (0.97-1.02)	0.759023	-0.00290897	0.017436	-0.0370835	0.0312655	1.00 (0.96-1.03)	0.867498	-0.000393882	0.01829	-0.0362423	0.103422	1.00 (0.96-1.04)	0.98299	-0.0226974	0.0312917	-0.0840291	0.0386344	0.98 (0.92-1.04)	0.474974	0.0155841	0.027	-0.0373359	0.0685041	1.02 (0.96-1.07)	0.569188	24.6742	24	0.423636	25.2999	25	0.445672	-0.00536428	0.00687602	0.442934
ADHD	GCST90001419	Relative count	B cell	BC_Trait39	CD20- %B cell	0.964486	12	0.00815707	0.029358	-0.0493847	0.0656988	1.01 (0.95-1.07)	0.781129	-0.00229849	0.0334759	-0.0679113	0.0633144	1.00 (0.93-1.07)	0.94526	-0.00283371	0.0542123	-0.10909	0.135676	1.00 (0.90-1.11)	0.95925	0.00299598	0.0532965	-0.101465	0.107457	1.00 (0.90-1.11)	0.95618	-0.0963033	0.0711725	-0.235802	0.0431948	0.91 (0.79-1.04)	0.205821	14.3806	10	0.15633	18.0222	11	0.0810661	0.0196745	0.0123635	0.142618
ADHD	GCST90001445	Relative count	B cell	BC_Trait7	IgD- CD38- %B cell	0.964486	8	-0.0153697	0.0552631	-0.123685	0.092946	0.98 (0.88-1.10)	0.780922	0.0182917	0.04334	-0.0666548	0.103238	1.02 (0.94-1.11)	0.672988	0.0335432	0.0521087	-0.0685898	0.0289062	1.03 (0.93-1.15)	0.540268	-0.000554559	0.0622583	-0.122581	0.121472	1.00 (0.88-1.13)	0.993142	0.15385	0.147905	-0.136043	0.443743	1.17 (0.87-1.56)	0.338338	20.0531	6	0.00270978	25.0829	7	0.000733536	-0.0309567	0.0252344	0.265861
ADHD	GCST90001496	Relative count	Treg	f_Treg_Trait519	CD39+ secreting Treg %secreting Treg	0.964486	123	0.00146743	0.00500468	-0.00834173	0.0112766	1.00 (0.99-1.01)	0.76936	0.00277664	0.00773855	-0.0123909	0.0179442	1.00 (0.99-1.02)	0.71974	0.00454079	0.0124313	-0.0198246	0.0934537	1.00 (0.98-1.03)	0.715542	0.00454079	0.0172058	-0.0291827	0.0382642	1.00 (0.97-1.04)	0.792295	0.000526092	0.0102719	-0.0196068	0.020659	1.00 (0.98-1.02)	0.959237	125.681	121	0.366979	125.693	122	0.391024	0.000298939	0.00284504	0.916491
ADHD	GCST90001689	Relative count	Treg	Treg_Trait604	CD28+ CD45RA+ CD8br %CD8br	0.964486	15	-0.00812452	0.0272498	-0.0615342	0.0452852	0.99 (0.94-1.05)	0.765589	0.0116379	0.0343961	-0.0557784	0.0790542	1.01 (0.95-1.08)	0.7351	-0.00146178	0.0484263	-0.0963773	0.0253819	1.00 (0.91-1.10)	0.976345	0.00809565	0.0573433	-0.104297	0.120488	1.01 (0.90-1.13)	0.88974	-0.0483261	0.0603089	-0.166532	0.0698794	0.95 (0.85-1.07)	0.437354	17.0957	13	0.194967	17.836	14	0.214351	0.00620107	0.0082645	0.466422
ADHD	GCST90001858	MFI	Treg	Blue.530.30.Treg.trait17	CD3 on CD45RA+ CD4+	0.964486	57	0.00253285	0.00873335	-0.0145845	0.0196502	1.00 (0.99-1.02)	0.771801	0.0115209	0.0114598	-0.0109404	0.0339821	1.01 (0.99-1.03)	0.314739	0.00278522	0.0115289	-0.0198115	0.0325394	1.00 (0.98-1.03)	0.809984	-0.00873514	0.0211712	-0.0502306	0.0327603	0.99 (0.95-1.03)	0.681478	-0.00788602	0.0170076	-0.0412208	0.0254488	0.99 (0.96-1.03)	0.644709	79.4473	55	0.0171758	80.1859	56	0.0186956	0.0029798	0.00416731	0.477608
ADHD	GCST90001877	MFI	Maturation stages of T cell	HVEM1000_150630.trait4	HVEM on naive CD4+	0.964486	10	-0.00528914	0.0176102	-0.0398051	0.0292268	0.99 (0.96-1.03)	0.763913	-0.0119331	0.0211204	-0.0533291	0.029463	0.99 (0.95-1.03)	0.572072	-0.037801	0.0358879	-0.108141	0.094062	0.96 (0.90-1.03)	0.319657	-0.037801	0.0359675	-0.108297	0.0326953	0.96 (0.90-1.03)	0.320669	0.0440255	0.0996793	-0.151346	0.239397	1.05 (0.86-1.27)	0.670421	12.2724	8	0.139459	12.6611	9	0.178552	-0.0141222	0.028055	0.628266
ADHD	GCST90001885	MFI	TBNK	Blue.585.42.TBNK.trait3	CD16-CD56 on HLA DR+ NK	0.964486	19	0.00701921	0.0245608	-0.0411199	0.0551583	1.01 (0.96-1.06)	0.775039	0.0235657	0.0249831	-0.0254011	0.0725326	1.02 (0.97-1.08)	0.345544	0.0353828	0.0299383	-0.0232963	0.0310345	1.04 (0.98-1.10)	0.252641	0.0178606	0.0366787	-0.0540297	0.089751	1.02 (0.95-1.09)	0.632173	0.103314	0.0545901	-0.0036829	0.21031	1.11 (1.00-1.23)	0.0755754	28.7624	17	0.0367812	35.1465	18	0.00905889	-0.0182944	0.00941786	0.0688278
ADHD	GCST90001930	MFI	Treg	Blue.670.LP.Treg.trait5	CD127 on CD28- CD8br	0.964486	13	-0.00586182	0.0199656	-0.0449945	0.0332708	0.99 (0.96-1.03)	0.769067	-0.0205915	0.0255602	-0.0706896	0.0295065	0.98 (0.93-1.03)	0.420469	-0.02993	0.0311043	-0.0908945	0.0301369	0.97 (0.91-1.03)	0.354917	-0.0252906	0.0457342	-0.11493	0.0643483	0.98 (0.89-1.07)	0.590423	-0.0216441	0.0481449	-0.116008	0.07272	0.98 (0.89-1.08)	0.661757	14.35	11	0.214226	14.5221	12	0.268615	0.00317311	0.00873662	0.723341
ADHD	GCST90001934	MFI	Treg	Blue.780.60.CD25.trait13	CD25 on CD45RA+ CD4 not Treg	0.964486	13	0.00497791	0.0180028	-0.0303076	0.0402634	1.00 (0.97-1.04)	0.782159	-0.00213995	0.024764	-0.0506773	0.0463974	1.00 (0.95-1.05)	0.931137	-0.0251908	0.0282284	-0.0805185	0.0518841	0.98 (0.92-1.03)	0.389728	0.048523	0.0390701	-0.0280545	0.1251	1.05 (0.97-1.13)	0.237982	-0.0148854	0.0462168	-0.10547	0.0756995	0.99 (0.90-1.08)	0.753432	9.84528	11	0.544356	10.063	12	0.61043	0.00438421	0.00939519	0.649861
ADHD	GCST90001967	Morphological parameter	TBNK	FSC.TBNK.trait1	FSC-A on CD14+ monocyte	0.964486	9	-0.00698401	0.0249587	-0.055903	0.041935	0.99 (0.95-1.04)	0.779613	-0.0155171	0.0355141	-0.0851247	0.0540904	0.98 (0.92-1.06)	0.662163	-0.0440497	0.0489458	-0.139984	0.0368377	0.96 (0.87-1.05)	0.39442	-0.0364085	0.0545634	-0.143353	0.0705358	0.96 (0.87-1.07)	0.523377	0.0113084	0.0727928	-0.131366	0.153982	1.01 (0.88-1.17)	0.88093	7.79239	7	0.351257	7.87327	8	0.445947	-0.00365288	0.0135518	0.79528
ADHD	GCST90002032	MFI	Treg	Red.660.20.Treg.trait5	CD39 on CD39+ CD4+	0.964486	109	0.00150001	0.00520566	-0.00870308	0.0117031	1.00 (0.99-1.01)	0.773232	0.00774717	0.00793911	-0.00781349	0.0233078	1.01 (0.99-1.02)	0.329152	0.0122734	0.0125328	-0.0122909	0.100796	1.01 (0.99-1.04)	0.329619	0.019854	0.0173938	-0.0142378	0.0539458	1.02 (0.99-1.06)	0.25621	0.0163288	0.0119729	-0.00713804	0.0397957	1.02 (0.99-1.04)	0.175487	108.466	107	0.442227	110.38	108	0.418366	-0.00442697	0.00322189	0.172305
ADHD	GCST90002035	MFI	cDC	Red.780.60.cDC.trait1	CD80 on myeloid DC	0.964486	19	0.00456047	0.0158337	-0.0264736	0.0355945	1.00 (0.97-1.04)	0.773329	0.0340656	0.0214788	-0.0080328	0.0761639	1.03 (0.99-1.08)	0.112737	0.0377241	0.0321796	-0.0253479	0.134755	1.04 (0.97-1.11)	0.256359	0.0377241	0.0349454	-0.0307688	0.106217	1.04 (0.97-1.11)	0.29461	0.028477	0.0474028	-0.0644325	0.121387	1.03 (0.94-1.13)	0.555935	11.3917	17	0.835493	11.6782	18	0.863398	-0.00437465	0.00817259	0.599387
ADHD	GCST90002075	Morphological parameter	TBNK	SSC.TBNK.trait10	SSC-A on B cell	0.964486	8	0.00746024	0.0255499	-0.0426175	0.057538	1.01 (0.96-1.06)	0.770296	0.0295891	0.0345085	-0.0380475	0.0972258	1.03 (0.96-1.10)	0.391199	0.034085	0.0513621	-0.0665847	0.0582936	1.03 (0.94-1.14)	0.528176	0.0327437	0.0490063	-0.0633086	0.128796	1.03 (0.94-1.14)	0.525446	-0.0642757	0.0632405	-0.188227	0.0596756	0.94 (0.83-1.06)	0.348672	2.5546	6	0.862308	4.09231	7	0.769086	0.0155947	0.0125759	0.261253
ADHD	GCST90002095	MFI	Myeloid cell	Violet.450.50.MDSC.trait4	CD11b on CD33dim HLA DR-	0.964486	18	0.00330146	0.0118139	-0.0198538	0.0264567	1.00 (0.98-1.03)	0.779895	0.00745684	0.0167912	-0.0254539	0.0403676	1.01 (0.97-1.04)	0.656976	0.0156469	0.0217585	-0.0269998	0.144658	1.02 (0.97-1.06)	0.481838	0.0162957	0.0251211	-0.0329417	0.065533	1.02 (0.97-1.07)	0.525209	0.0308101	0.0310245	-0.029998	0.0916182	1.03 (0.97-1.10)	0.335449	11.3087	16	0.79004	12.2283	17	0.786123	-0.00846593	0.00882862	0.351867
ADHD	GCST90002101	MFI	Maturation stages of T cell	Violet.450.50.MT.trait4	CD45RA on TD CD8br	0.964486	12	-0.00951733	0.0337967	-0.0757588	0.0567241	0.99 (0.93-1.06)	0.778246	0.0217589	0.035818	-0.0484444	0.0919621	1.02 (0.95-1.10)	0.54353	0.0387249	0.0540474	-0.067208	0.112924	1.04 (0.94-1.16)	0.488617	0.0403108	0.0679717	-0.0929137	0.173535	1.04 (0.91-1.19)	0.56514	0.087102	0.140288	-0.187863	0.362067	1.09 (0.83-1.44)	0.548569	22.324	10	0.0135364	23.4514	11	0.015255	-0.0183035	0.025756	0.493541
ADHD	GCST90001452	Absolute count	cDC	DC_Trait530	CD11c+ CD62L- monocyte AC	0.969294	13	-0.00611944	0.0228353	-0.0508766	0.0386377	0.99 (0.95-1.04)	0.788713	0.00822608	0.0311624	-0.0528523	0.0693044	1.01 (0.95-1.07)	0.7918	0.0134375	0.0507585	-0.0860492	0.0346579	1.01 (0.92-1.12)	0.795707	0.00875002	0.055461	-0.0999535	0.117454	1.01 (0.90-1.12)	0.877263	0.0619187	0.0579396	-0.0516429	0.17548	1.06 (0.95-1.19)	0.308107	7.78909	11	0.732063	9.42164	12	0.666557	-0.0137336	0.0107486	0.227657
ADHD	GCST90001585	Relative count	Monocyte	N_MONO_Trait515	CD14+ CD16+ monocyte %monocyte	0.969294	37	0.00239267	0.00890887	-0.0150687	0.0198541	1.00 (0.99-1.02)	0.788259	0.00712497	0.0125894	-0.0175503	0.0318003	1.01 (0.98-1.03)	0.571429	0.00601578	0.0146133	-0.0226263	0.018014	1.01 (0.98-1.04)	0.683026	-0.00785847	0.0219146	-0.0508111	0.0350942	0.99 (0.95-1.04)	0.721993	0.0275212	0.0205671	-0.0127904	0.0678328	1.03 (0.99-1.07)	0.189488	28.0217	35	0.792695	29.8592	36	0.754796	-0.00695323	0.00512945	0.183926
ADHD	GCST90001490	Relative count	Treg	f_Treg_Trait513	CD39+ activated Treg %activated Treg	0.970459	151	0.001055	0.00398075	-0.00674728	0.00885727	1.00 (0.99-1.01)	0.79099	0.00415003	0.00708864	-0.00974371	0.0180438	1.00 (0.99-1.02)	0.558247	0.00261178	0.00785826	-0.0127904	0.0538255	1.00 (0.99-1.02)	0.74008	-0.00911987	0.0154989	-0.0394976	0.0212579	0.99 (0.96-1.02)	0.557134	0.000410663	0.00746273	-0.0142163	0.0150376	1.00 (0.99-1.02)	0.95619	155.177	149	0.347725	155.187	150	0.369	0.000237404	0.0023227	0.918727
ADHD	GCST90001439	Relative count	B cell	BC_Trait61	IgD+ CD24+ %lymphocyte	0.972745	12	-0.0061218	0.0238362	-0.0528407	0.0405971	0.99 (0.95-1.04)	0.797312	-0.0183346	0.0336817	-0.0843507	0.0476816	0.98 (0.92-1.05)	0.586202	-0.0380655	0.0468832	-0.129957	0.0384531	0.96 (0.88-1.06)	0.434054	-0.0559789	0.0530732	-0.160002	0.0480444	0.95 (0.85-1.05)	0.314156	0.0909495	0.0811416	-0.068088	0.249987	1.10 (0.93-1.28)	0.288537	8.45505	10	0.584479	10.0214	11	0.528463	-0.0155868	0.0124541	0.239222
ADHD	GCST90001516	Relative count	Myeloid cell	MDSC_Trait11	Im MDSC %CD33dim HLA DR- CD66b-	0.972745	12	-0.00665875	0.0263455	-0.058296	0.0449785	0.99 (0.94-1.05)	0.800464	-0.0301931	0.0241008	-0.0774307	0.0170445	0.97 (0.93-1.02)	0.210284	-0.0412558	0.0406678	-0.120965	0.163224	0.96 (0.89-1.04)	0.332159	-0.0399294	0.0499833	-0.137897	0.0580379	0.96 (0.87-1.06)	0.441283	-0.00577935	0.0758168	-0.15438	0.142821	0.99 (0.86-1.15)	0.940741	32.296	10	0.000357393	32.2965	11	0.000683478	-0.000226906	0.0182173	0.990307
ADHD	GCST90001520	Absolute count	Myeloid cell	MDSC_Trait15	CD33br HLA DR+ CD14dim AC	0.972745	12	0.00384649	0.0155678	-0.0266665	0.0343595	1.00 (0.97-1.03)	0.804847	0.00512525	0.0241172	-0.0421444	0.0523949	1.01 (0.96-1.05)	0.831706	0.056731	0.0543334	-0.0497625	0.0267707	1.06 (0.95-1.18)	0.31883	-0.0361066	0.0444039	-0.123138	0.050925	0.96 (0.88-1.05)	0.433385	-0.0134778	0.0372424	-0.0864729	0.0595173	0.99 (0.92-1.06)	0.724961	11.9919	10	0.285596	12.3112	11	0.340711	0.00480353	0.00930952	0.617084
ADHD	GCST90001633	Absolute count	TBNK	TB_Trait551	CD8dim NKT AC	0.972745	30	0.00445991	0.0171748	-0.0292026	0.0381225	1.00 (0.97-1.04)	0.795112	-0.0220208	0.021086	-0.0633494	0.0193078	0.98 (0.94-1.02)	0.296332	-0.0258667	0.0268558	-0.0785041	0.0454724	0.97 (0.92-1.03)	0.343426	-0.0425535	0.0370004	-0.115074	0.0299672	0.96 (0.89-1.03)	0.259506	-0.0130317	0.0391298	-0.0897261	0.0636627	0.99 (0.91-1.07)	0.741586	42.6068	28	0.037972	42.9858	29	0.0456664	0.00407472	0.00816441	0.621619
ADHD	GCST90001762	MFI	B cell	Bcells.trait400	CD20 on IgD+	0.972745	29	-0.00445944	0.0176469	-0.0390473	0.0301284	1.00 (0.96-1.03)	0.800497	-0.0100263	0.0204544	-0.050117	0.0300643	0.99 (0.95-1.03)	0.624006	-0.025033	0.0359721	-0.0955384	0.0284605	0.98 (0.91-1.05)	0.492228	-0.0263917	0.0461298	-0.116806	0.0640226	0.97 (0.89-1.07)	0.571807	-0.00696978	0.0590963	-0.122799	0.108859	0.99 (0.88-1.12)	0.906989	50.2669	27	0.00423844	50.2706	28	0.00603212	0.000509241	0.0114204	0.964762
ADHD	GCST90001767	MFI	B cell	Bcells.trait441	CD24 on IgD+ CD38- unsw mem	0.972745	20	-0.00305041	0.012166	-0.0268957	0.0207949	1.00 (0.97-1.02)	0.80202	-0.00130419	0.0153983	-0.0314849	0.0288765	1.00 (0.97-1.03)	0.932502	-0.0100436	0.019645	-0.0485478	0.0647613	0.99 (0.95-1.03)	0.615061	0.00599078	0.0264469	-0.0458452	0.0578268	1.01 (0.96-1.06)	0.823216	-0.020866	0.0264285	-0.0726658	0.0309338	0.98 (0.93-1.03)	0.440081	24.9548	18	0.126167	25.7591	19	0.137043	0.00658577	0.00864655	0.456125
ADHD	GCST90001936	MFI	Treg	Blue.780.60.CD25.trait2	CD25 on CD4 Treg	0.972745	14	-0.00503142	0.0201171	-0.0444608	0.034398	0.99 (0.96-1.03)	0.802504	-0.00438246	0.0278046	-0.0588794	0.0501145	1.00 (0.94-1.05)	0.874759	-0.0088818	0.037573	-0.0825249	0.0475021	0.99 (0.92-1.07)	0.816815	0.0131765	0.0564302	-0.0974267	0.12378	1.01 (0.91-1.13)	0.819009	-0.0269851	0.049731	-0.124458	0.0704876	0.97 (0.88-1.07)	0.597324	13.2795	12	0.349057	13.5405	13	0.406978	0.00404336	0.00832512	0.63594
ADHD	GCST90001978	Morphological parameter	TBNK	FSC.TBNK.trait9	FSC-A on HLA DR+ CD8br	0.972745	10	0.0064935	0.0261949	-0.0448485	0.0578355	1.01 (0.96-1.06)	0.804218	0.001337	0.0300748	-0.0576097	0.0602837	1.00 (0.94-1.06)	0.964541	-0.0108916	0.0297927	-0.0692853	0.0432878	0.99 (0.93-1.05)	0.723124	0.0396175	0.0518683	-0.0620444	0.141279	1.04 (0.94-1.15)	0.464533	-0.0537674	0.0432936	-0.138623	0.0310881	0.95 (0.87-1.03)	0.249437	10.7095	8	0.218709	14.4433	9	0.107406	0.0158522	0.00949185	0.133451
ADHD	GCST90002089	MFI	cDC	Violet.450.50.cDC.trait3	CD11c on monocyte	0.972745	17	0.00389205	0.0152475	-0.025993	0.0337771	1.00 (0.97-1.03)	0.798524	8.5e-05	0.0203049	-0.0397125	0.0398826	1.00 (0.96-1.04)	0.996659	-0.0034972	0.0238699	-0.0502821	0.135572	1.00 (0.95-1.04)	0.885348	-0.00525145	0.031817	-0.0676128	0.0571099	0.99 (0.93-1.06)	0.870971	-0.000155823	0.0387633	-0.076132	0.0758203	1.00 (0.93-1.08)	0.996846	5.96561	15	0.98032	5.97851	16	0.988326	0.000915605	0.00806125	0.911076
ADHD	GCST90001409	Absolute count	B cell	BC_Trait28	Naive-mature B cell AC	0.9763	15	0.00539433	0.0238652	-0.0413814	0.0521701	1.01 (0.96-1.05)	0.821175	0.0332993	0.0284262	-0.0224159	0.0890146	1.03 (0.98-1.09)	0.241425	0.0615391	0.0377718	-0.0124936	0.148531	1.06 (0.99-1.15)	0.125549	0.0388988	0.0565264	-0.0718929	0.149691	1.04 (0.93-1.16)	0.5026	0.0667322	0.068363	-0.0672593	0.200724	1.07 (0.93-1.22)	0.346808	20.4572	13	0.0843818	21.901	14	0.080671	-0.0121767	0.0127123	0.355605
ADHD	GCST90001415	Relative count	B cell	BC_Trait35	IgD+ CD24- %B cell	0.9763	11	0.00627143	0.0278951	-0.048403	0.0609459	1.01 (0.95-1.06)	0.822118	0.0135589	0.0365147	-0.0580099	0.0851278	1.01 (0.94-1.09)	0.710393	0.0420501	0.0543271	-0.0644309	0.0528941	1.04 (0.94-1.16)	0.456829	0.0378937	0.057169	-0.0741575	0.149945	1.04 (0.93-1.16)	0.522419	-0.0792894	0.0975867	-0.270559	0.11198	0.92 (0.76-1.12)	0.437467	3.92176	9	0.916486	4.75888	10	0.906692	0.0144018	0.0157406	0.384079
ADHD	GCST90001422	Relative count	B cell	BC_Trait43	CD20- CD38- %B cell	0.9763	12	0.00598065	0.028398	-0.0496794	0.0616407	1.01 (0.95-1.06)	0.833199	-0.0196527	0.0315785	-0.0815465	0.0422411	0.98 (0.92-1.04)	0.533715	-0.032759	0.0437006	-0.118412	0.122376	0.97 (0.89-1.05)	0.46921	-0.0266841	0.0486647	-0.122067	0.0686987	0.97 (0.89-1.07)	0.594422	-0.0616152	0.0635413	-0.186156	0.0629257	0.94 (0.83-1.06)	0.355071	14.8417	10	0.137941	16.9222	11	0.110197	0.01266	0.0106927	0.263798
ADHD	GCST90001567	Relative count	Maturation stages of T cell	MT_Trait546	Naive DN (CD4-CD8-) %DN	0.9763	14	0.00526842	0.0224978	-0.0388273	0.0493641	1.01 (0.96-1.05)	0.814849	0.0112919	0.0317013	-0.0508426	0.0734264	1.01 (0.95-1.08)	0.721693	0.0239515	0.0502167	-0.0744733	0.0369402	1.02 (0.93-1.13)	0.641307	0.0251127	0.050844	-0.0745416	0.124767	1.03 (0.93-1.13)	0.629606	0.00552278	0.0643008	-0.120507	0.131552	1.01 (0.89-1.14)	0.93297	12.871	12	0.378484	12.8711	13	0.457821	-3.83e-05	0.00901796	0.996683
ADHD	GCST90001671	Relative count	Treg	Treg_Trait586	CD39+ CD8br %CD8br	0.9763	118	0.00122932	0.00524488	-0.00905065	0.0115093	1.00 (0.99-1.01)	0.814687	0.00681683	0.00792922	-0.00872444	0.0223581	1.01 (0.99-1.02)	0.389949	0.0127605	0.0123366	-0.0114193	0.114428	1.01 (0.99-1.04)	0.303102	0.0187922	0.0186131	-0.0176895	0.0552739	1.02 (0.98-1.06)	0.31476	-0.00458106	0.0110483	-0.0262357	0.0170735	1.00 (0.97-1.02)	0.679171	126.591	116	0.236157	126.982	117	0.248843	0.00170211	0.00284628	0.550998
ADHD	GCST90001677	Relative count	Treg	Treg_Trait592	CD28- CD25++ CD8br %CD8br	0.9763	14	-0.00515555	0.0232832	-0.0507906	0.0404795	0.99 (0.95-1.04)	0.824759	0.00167634	0.0313238	-0.0597183	0.0630709	1.00 (0.94-1.07)	0.95732	0.0141514	0.0511614	-0.0861249	0.027057	1.01 (0.92-1.12)	0.786433	0.00656038	0.0533438	-0.0979935	0.111114	1.01 (0.91-1.12)	0.904002	0.0881241	0.0750971	-0.0590662	0.235314	1.09 (0.94-1.27)	0.263373	8.27217	12	0.763516	9.97911	13	0.695641	-0.0134684	0.0103088	0.215868
ADHD	GCST90001680	Relative count	Treg	Treg_Trait595	CD25++ CD8br %CD8br	0.9763	15	0.00355378	0.0163348	-0.0284624	0.0355699	1.00 (0.97-1.04)	0.827773	-0.0209556	0.0233837	-0.0667876	0.0248765	0.98 (0.94-1.03)	0.370167	-0.0360938	0.0322198	-0.0992446	0.1235	0.96 (0.91-1.03)	0.281463	-0.0360938	0.0400642	-0.11462	0.042432	0.96 (0.89-1.04)	0.382878	-0.0325244	0.0313369	-0.0939448	0.028896	0.97 (0.91-1.03)	0.31824	10.3185	13	0.667709	12.1385	14	0.595183	0.00837628	0.00620889	0.200341
ADHD	GCST90001738	MFI	B cell	Bcells.trait328	CD19 on unsw mem	0.9763	12	0.00552566	0.0258622	-0.0451643	0.0562156	1.01 (0.96-1.06)	0.830814	0.0291633	0.0331177	-0.0357474	0.0940741	1.03 (0.96-1.10)	0.378537	0.0346562	0.0453287	-0.054188	0.0208052	1.04 (0.95-1.13)	0.460625	0.0488811	0.0472517	-0.0437322	0.141494	1.05 (0.96-1.15)	0.323118	0.0139599	0.0609133	-0.10543	0.13335	1.01 (0.90-1.14)	0.823351	11.8581	10	0.294664	11.8865	11	0.372238	-0.00147387	0.00953373	0.880216
ADHD	GCST90001764	MFI	B cell	Bcells.trait418	CD24 on CD24+ CD27+	0.9763	22	0.00314052	0.0132124	-0.0227558	0.0290368	1.00 (0.98-1.03)	0.812118	-0.00989952	0.0175835	-0.0443631	0.0245641	0.99 (0.96-1.02)	0.573434	-0.016476	0.019021	-0.0537573	0.0329494	0.98 (0.95-1.02)	0.396169	-0.0134937	0.0295935	-0.071497	0.0445095	0.99 (0.93-1.05)	0.653092	-0.00425868	0.0235177	-0.0503533	0.0418359	1.00 (0.95-1.04)	0.858124	25.4005	20	0.186537	25.5878	21	0.222603	0.00202101	0.00526192	0.704971
ADHD	GCST90001793	MFI	B cell	Bcells.trait510	CD25 on sw mem	0.9763	28	-0.00304481	0.0129343	-0.0283961	0.0223064	1.00 (0.97-1.02)	0.813894	-0.00012322	0.0175033	-0.0344297	0.0341833	1.00 (0.97-1.03)	0.994383	-0.00864692	0.0212226	-0.0502433	0.0638881	0.99 (0.95-1.03)	0.686898	-0.0409357	0.0321651	-0.103979	0.0221078	0.96 (0.90-1.02)	0.213983	-0.0147455	0.0281961	-0.0700099	0.0405188	0.99 (0.93-1.04)	0.605429	35.4337	26	0.102586	35.7333	27	0.121246	0.00291852	0.00622451	0.643067
ADHD	GCST90001911	MFI	TBNK	Blue.670.LP.TBNK.trait11	CD45 on NK	0.9763	14	0.00475529	0.0216666	-0.0377113	0.0472219	1.00 (0.96-1.05)	0.82628	0.0023079	0.0291746	-0.0548742	0.05949	1.00 (0.95-1.06)	0.936948	-0.00923223	0.0373063	-0.0823526	0.0729339	0.99 (0.92-1.07)	0.808409	-0.051869	0.050031	-0.14993	0.0461917	0.95 (0.86-1.05)	0.318758	0.0442527	0.0892808	-0.130738	0.219243	1.05 (0.88-1.25)	0.629089	14.5137	12	0.269114	14.7662	13	0.322173	-0.00672904	0.0147258	0.655865
ADHD	GCST90001916	MFI	TBNK	Blue.670.LP.TBNK.trait4	CD45 on CD4+	0.9763	13	0.00453522	0.0198434	-0.0343579	0.0434283	1.00 (0.97-1.04)	0.819218	-0.00329025	0.0288328	-0.0598026	0.0532221	1.00 (0.94-1.05)	0.909147	-0.00131764	0.0378834	-0.0755692	0.0537497	1.00 (0.93-1.08)	0.972826	-0.0058232	0.0444384	-0.0929225	0.0812761	0.99 (0.91-1.08)	0.897915	0.109829	0.0616493	-0.0110038	0.230661	1.12 (0.99-1.26)	0.102424	8.28996	11	0.687118	11.5442	12	0.482945	-0.0181926	0.0100849	0.0986637
ADHD	GCST90001928	MFI	Treg	Blue.670.LP.Treg.trait3	CD127 on CD28+ CD45RA- CD8br	0.9763	8	-0.00679855	0.0292443	-0.0641173	0.0505202	0.99 (0.94-1.05)	0.81617	-0.0235203	0.0330705	-0.0883385	0.041298	0.98 (0.92-1.04)	0.476951	-0.0263038	0.0408436	-0.106357	0.0888305	0.97 (0.90-1.06)	0.540087	-0.0250803	0.0527352	-0.128441	0.0782808	0.98 (0.88-1.08)	0.648851	-0.0668276	0.130688	-0.322976	0.189321	0.94 (0.72-1.21)	0.627371	9.02614	6	0.172113	9.36248	7	0.227668	0.0159177	0.033664	0.653038
ADHD	GCST90001940	MFI	Treg	Blue.780.60.CD25.trait6	CD25 on CD39+ activated Treg	0.9763	11	0.00728531	0.0317138	-0.0548738	0.0694444	1.01 (0.95-1.07)	0.818309	-0.00264457	0.0352009	-0.0716384	0.0663492	1.00 (0.93-1.07)	0.940113	-0.0164943	0.0537371	-0.121819	0.0905339	0.98 (0.89-1.09)	0.765182	-0.0164943	0.0554557	-0.125188	0.092199	0.98 (0.88-1.10)	0.772224	0.0212184	0.138674	-0.250583	0.29302	1.02 (0.78-1.34)	0.881767	17.5355	9	0.0409609	17.5564	10	0.0629235	-0.00214035	0.0206752	0.919818
ADHD	GCST90001972	Morphological parameter	TBNK	FSC.TBNK.trait3	FSC-A on T cell	0.9763	13	-0.0048308	0.0217604	-0.0474812	0.0378196	1.00 (0.95-1.04)	0.824314	0.000542009	0.0282634	-0.0548543	0.0559383	1.00 (0.95-1.06)	0.9847	0.00313559	0.044591	-0.0842627	0.038952	1.00 (0.92-1.09)	0.945098	0.00313559	0.0439269	-0.0829612	0.0892323	1.00 (0.92-1.09)	0.94427	0.0226097	0.0611792	-0.0973015	0.142521	1.02 (0.91-1.15)	0.718723	5.80963	11	0.88576	6.03994	12	0.914055	-0.00454595	0.00947252	0.640693
ADHD	GCST90002011	MFI	Monocyte	mono.trait6	CD64 on CD14+ CD16+ monocyte	0.9763	35	0.0021833	0.0102953	-0.0179954	0.022362	1.00 (0.98-1.02)	0.832054	-0.00376261	0.0157377	-0.0346085	0.0270833	1.00 (0.97-1.03)	0.811042	-0.00236615	0.0210807	-0.0436843	0.0717646	1.00 (0.96-1.04)	0.911291	0.0148747	0.0265781	-0.0372185	0.0669678	1.01 (0.96-1.07)	0.579381	-0.00583594	0.0237263	-0.0523395	0.0406677	0.99 (0.95-1.04)	0.80723	33.9177	33	0.42312	34.0632	34	0.464698	0.00208515	0.0055415	0.709119
ADHD	GCST90002012	MFI	Monocyte	mono.trait7	CX3CR1 on CD14- CD16+ monocyte	0.9763	23	-0.00346488	0.0161811	-0.0351798	0.0282501	1.00 (0.97-1.03)	0.830445	0.0048943	0.0223563	-0.0389241	0.0487127	1.00 (0.96-1.05)	0.82671	0.0124185	0.0302786	-0.0469277	0.083321	1.01 (0.95-1.07)	0.68567	0.0282333	0.041191	-0.0525011	0.108968	1.03 (0.95-1.12)	0.500236	0.0623697	0.0526729	-0.0408693	0.165609	1.06 (0.96-1.18)	0.249606	18.8217	21	0.596577	20.5467	22	0.548885	-0.0112146	0.00853871	0.203224
ADHD	GCST90002019	MFI	Myeloid cell	Red.660.20.MDSC.trait2	CD14 on Mo MDSC	0.9763	16	-0.00386689	0.0170379	-0.0372611	0.0295273	1.00 (0.96-1.03)	0.820456	0.00443844	0.0196527	-0.0340808	0.0429576	1.00 (0.97-1.04)	0.821323	0.0137666	0.035487	-0.0557879	0.108969	1.01 (0.95-1.09)	0.703515	0.0265	0.0349789	-0.0420587	0.0950587	1.03 (0.96-1.10)	0.460428	0.0359949	0.0537983	-0.0694498	0.14144	1.04 (0.93-1.15)	0.514333	25.4024	14	0.0307964	26.5129	15	0.0329651	-0.0109643	0.0140152	0.447059
ADHD	GCST90002045	MFI	Myeloid cell	Red.780.60.MDSC.trait14	CD45 on CD33- HLA DR-	0.9763	11	-0.00488815	0.0227872	-0.0495511	0.0397748	1.00 (0.95-1.04)	0.830147	0.0193975	0.0252832	-0.0301576	0.0689525	1.02 (0.97-1.07)	0.442958	0.0329833	0.038768	-0.043002	0.151953	1.03 (0.96-1.12)	0.414795	0.0414532	0.0480985	-0.0528198	0.135726	1.04 (0.95-1.15)	0.408966	-0.0694848	0.0613205	-0.189673	0.0507034	0.93 (0.83-1.05)	0.286438	15.409	9	0.0802973	17.6037	10	0.0620283	0.0187345	0.016547	0.286814
ADHD	GCST90001429	Relative count	B cell	BC_Trait50	IgD+ CD38br %lymphocyte	0.977095	19	-0.00378315	0.0183379	-0.0397253	0.032159	1.00 (0.96-1.03)	0.836554	-0.00615165	0.0253869	-0.05591	0.0436066	0.99 (0.95-1.04)	0.808535	0.0645545	0.0445912	-0.0228442	0.0671894	1.07 (0.98-1.16)	0.164896	0.0743599	0.0537804	-0.0310496	0.179769	1.08 (0.97-1.20)	0.183685	0.00817037	0.039769	-0.0697769	0.0861176	1.01 (0.93-1.09)	0.839664	19.9248	17	0.278092	20.0612	18	0.329384	-0.00251471	0.00737191	0.737193
ADHD	GCST90001743	MFI	B cell	Bcells.trait335	CD20 on B cell	0.977095	34	0.00270963	0.0131065	-0.0229792	0.0283984	1.00 (0.98-1.03)	0.836214	0.00425485	0.017545	-0.0301334	0.0386431	1.00 (0.97-1.04)	0.808385	0.0110928	0.0286207	-0.0450038	0.105259	1.01 (0.96-1.07)	0.700816	0.0123408	0.0379815	-0.0621029	0.0867845	1.01 (0.94-1.09)	0.747295	0.0283397	0.0359936	-0.0422077	0.0988872	1.03 (0.96-1.10)	0.436867	37.5675	32	0.229181	38.2551	33	0.243046	-0.00551019	0.00719996	0.449696
ADHD	GCST90001976	Morphological parameter	TBNK	FSC.TBNK.trait7	FSC-A on NKT	0.977417	11	0.00518509	0.0253876	-0.0445747	0.0549449	1.01 (0.96-1.06)	0.838169	0.00405663	0.0354611	-0.065447	0.0735603	1.00 (0.94-1.08)	0.908923	0.000806164	0.0532925	-0.103647	0.179723	1.00 (0.90-1.11)	0.988228	0.00508613	0.0558983	-0.104475	0.114647	1.01 (0.90-1.12)	0.929298	0.0724625	0.0857243	-0.095557	0.240482	1.08 (0.91-1.27)	0.419848	6.55496	9	0.683345	7.2301	10	0.703558	-0.0128462	0.0156342	0.43249
ADHD	GCST90001394	Absolute count	B cell	BC_Trait12	IgD+ CD38dim AC	0.977493	14	-0.00584727	0.0298772	-0.0644066	0.0527121	0.99 (0.94-1.05)	0.844837	0.0074754	0.033423	-0.0580337	0.0729845	1.01 (0.94-1.08)	0.823021	0.0718344	0.055045	-0.0360537	0.0616073	1.07 (0.96-1.20)	0.214516	0.0773365	0.0615182	-0.0432392	0.197912	1.08 (0.96-1.22)	0.230823	0.10255	0.0760429	-0.0464942	0.251594	1.11 (0.95-1.29)	0.202373	20.0485	12	0.0661732	23.9948	13	0.0311778	-0.0197167	0.012829	0.15026
ADHD	GCST90001408	Relative count	B cell	BC_Trait27	Naive-mature B cell %B cell	0.977493	18	-0.00335769	0.0182798	-0.039186	0.0324707	1.00 (0.96-1.03)	0.854262	-0.0176848	0.0247328	-0.0661611	0.0307915	0.98 (0.94-1.03)	0.474589	-0.021785	0.0425471	-0.105177	0.0780164	0.98 (0.90-1.06)	0.615223	-0.0172756	0.0405468	-0.0967473	0.0621961	0.98 (0.91-1.06)	0.675406	-0.0435253	0.0575445	-0.156313	0.069262	0.96 (0.86-1.07)	0.460416	10.675	16	0.829089	11.2169	17	0.845068	0.00690649	0.00938181	0.472291
ADHD	GCST90001424	Relative count	B cell	BC_Trait46	IgD+ %Lymphocyte	0.977493	11	0.0062368	0.040563	-0.0732667	0.0857403	1.01 (0.93-1.09)	0.877802	-0.015915	0.040525	-0.0953439	0.0635139	0.98 (0.91-1.07)	0.694526	-0.025754	0.0529441	-0.129524	0.0561978	0.97 (0.88-1.08)	0.637141	-0.0444326	0.0528637	-0.148045	0.0591803	0.96 (0.86-1.06)	0.420264	0.0626334	0.153671	-0.238562	0.363829	1.06 (0.79-1.44)	0.693106	20.1082	9	0.0172566	20.4339	10	0.0254059	-0.00788949	0.0206624	0.711448
ADHD	GCST90001441	Relative count	B cell	BC_Trait63	IgD+ CD24- %lymphocyte	0.977493	16	0.00640262	0.0371218	-0.0663561	0.0791613	1.01 (0.94-1.08)	0.863063	-0.0326941	0.0371468	-0.105502	0.0401137	0.97 (0.90-1.04)	0.378788	-0.0620853	0.0603485	-0.180368	0.0579788	0.94 (0.83-1.06)	0.319888	-0.0602619	0.0673649	-0.192297	0.0717733	0.94 (0.83-1.07)	0.385152	-0.057399	0.101248	-0.255846	0.141048	0.94 (0.77-1.15)	0.57975	34.7724	14	0.00158837	35.9185	15	0.0018163	0.012085	0.0177909	0.508034
ADHD	GCST90001554	Absolute count	Maturation stages of T cell	MT_Trait528	EM CD8br AC	0.977493	25	-0.00252181	0.01472	-0.0313729	0.0263293	1.00 (0.97-1.03)	0.863973	-0.000447681	0.0214346	-0.0424594	0.0415641	1.00 (0.96-1.04)	0.983337	-0.0183665	0.0389517	-0.0947117	0.0780086	0.98 (0.91-1.06)	0.641528	-0.0159772	0.0414237	-0.0971677	0.0652133	0.98 (0.91-1.07)	0.703115	0.0501711	0.0613444	-0.0700639	0.170406	1.05 (0.93-1.19)	0.42183	16.0674	23	0.85237	16.8503	24	0.854978	-0.00891391	0.0100743	0.385411
ADHD	GCST90001576	Relative count	B cell	N_BC_Trait3	Transitional %B cell	0.977493	12	0.00687576	0.0440858	-0.0795325	0.093284	1.01 (0.92-1.10)	0.876062	0.023702	0.0359801	-0.0468189	0.0942229	1.02 (0.95-1.10)	0.510054	-0.00257617	0.0411147	-0.0831609	0.057469	1.00 (0.92-1.08)	0.951163	0.0255064	0.0504466	-0.0733689	0.124382	1.03 (0.93-1.13)	0.623107	0.0617952	0.11021	-0.154217	0.277807	1.06 (0.86-1.32)	0.587343	35.17	10	0.00011679	36.2234	11	0.000155352	-0.010375	0.0189578	0.596197
ADHD	GCST90001584	Relative count	Monocyte	N_MONO_Trait514	CD14- CD16+ monocyte %monocyte	0.977493	21	-0.00361376	0.0182072	-0.0392998	0.0320723	1.00 (0.96-1.03)	0.84267	-0.0054876	0.0229627	-0.0504946	0.0395194	0.99 (0.95-1.04)	0.811122	0.000375081	0.0291296	-0.0567188	0.059172	1.00 (0.94-1.06)	0.989854	-0.0146179	0.0405688	-0.0941327	0.0648968	0.99 (0.91-1.07)	0.722381	-0.00786804	0.0423508	-0.0908756	0.0751395	0.99 (0.91-1.08)	0.854584	25.8688	19	0.133887	25.8858	20	0.169615	0.000800487	0.00715224	0.91206
ADHD	GCST90001587	Relative count	Monocyte	N_MONO_Trait517	CD16+ monocyte %monocyte	0.977493	21	0.00310763	0.0158114	-0.0278828	0.0340981	1.00 (0.97-1.03)	0.844185	0.00238528	0.0230033	-0.0427011	0.0474717	1.00 (0.96-1.05)	0.917413	0.0026369	0.0288445	-0.0538982	0.0304406	1.00 (0.95-1.06)	0.92807	0.00633382	0.0370568	-0.0662975	0.0789652	1.01 (0.94-1.08)	0.866003	-0.00939914	0.0398642	-0.087533	0.0687347	0.99 (0.92-1.07)	0.816127	19.2883	19	0.438486	19.4072	20	0.495516	0.00241421	0.00705388	0.735918
ADHD	GCST90001618	Absolute count	TBNK	TB_Trait536	HLA DR+ T cell AC	0.977493	31	-0.00297117	0.0174052	-0.0370853	0.031143	1.00 (0.96-1.03)	0.864455	-0.0199137	0.0190557	-0.0572628	0.0174354	0.98 (0.94-1.02)	0.29601	-0.0115585	0.0214281	-0.0535575	0.0188406	0.99 (0.95-1.03)	0.593587	0.0037245	0.0318264	-0.0586552	0.0661042	1.00 (0.94-1.07)	0.90762	-0.0261825	0.0408879	-0.106323	0.0539578	0.97 (0.90-1.06)	0.526974	62.6606	29	0.00028499	63.515	30	0.000338615	0.00507925	0.00807776	0.534406
ADHD	GCST90001636	Absolute count	TBNK	TB_Trait554	DN (CD4-CD8-) NKT AC	0.977493	27	-0.00345424	0.0192432	-0.041171	0.0342625	1.00 (0.96-1.03)	0.857542	-0.0321113	0.0240289	-0.079208	0.0149854	0.97 (0.92-1.02)	0.181431	-0.0342909	0.0271079	-0.0874225	0.0386882	0.97 (0.92-1.02)	0.2171	-0.0328618	0.0380576	-0.107455	0.0417312	0.97 (0.90-1.04)	0.395773	-0.0455375	0.0428665	-0.129556	0.0384809	0.96 (0.88-1.04)	0.29825	33.5483	25	0.11792	35.1649	26	0.108129	0.00859707	0.00783283	0.282852
ADHD	GCST90001675	Absolute count	Treg	Treg_Trait590	CD28- CD127- CD25++ CD8br AC	0.977493	23	-0.00273559	0.016943	-0.0359438	0.0304726	1.00 (0.96-1.03)	0.871732	-0.0154346	0.0229619	-0.06044	0.0295708	0.98 (0.94-1.03)	0.501468	-0.0171138	0.0284704	-0.0729159	0.00808109	0.98 (0.93-1.04)	0.553911	-0.0108249	0.0383424	-0.085976	0.0643263	0.99 (0.92-1.07)	0.780337	-0.0112041	0.045058	-0.0995178	0.0771097	0.99 (0.91-1.08)	0.80604	26.1238	21	0.201769	26.1753	22	0.244231	0.001559	0.00765726	0.840628
ADHD	GCST90001699	Relative count	Treg	Treg_Trait707	CD45RA+ CD28- CD8br %CD8br	0.977493	14	-0.000338273	0.0018914	-0.00404542	0.00336887	1.00 (1.00-1.00)	0.858057	0.00041983	0.00208433	-0.00366546	0.00450512	1.00 (1.00-1.00)	0.840369	0.0024719	0.00286183	-0.00313729	0.0732868	1.00 (1.00-1.01)	0.403382	0.000197211	0.00391307	-0.0074724	0.00786682	1.00 (0.99-1.01)	0.960571	0.00472945	0.0054516	-0.0059557	0.0154146	1.00 (0.99-1.02)	0.402665	19.594	12	0.0751659	21.1984	13	0.0690965	-0.0137775	0.0138993	0.341136
ADHD	GCST90001739	MFI	B cell	Bcells.trait329	CD19 on PB/PC	0.977493	10	0.00499239	0.0257218	-0.0454223	0.0554071	1.01 (0.96-1.06)	0.846104	-8.99e-05	0.0330527	-0.0648731	0.0646933	1.00 (0.94-1.07)	0.99783	-0.00318447	0.039016	-0.0796558	0.0517731	1.00 (0.92-1.08)	0.936735	-0.00651718	0.04296	-0.0907189	0.0776845	0.99 (0.91-1.08)	0.882767	-0.0456164	0.0689521	-0.180762	0.0895297	0.96 (0.83-1.09)	0.526841	9.1992	8	0.325771	9.92382	9	0.356687	0.00941312	0.0118579	0.450199
ADHD	GCST90001820	MFI	B cell	Bcells.trait775	IgD on IgD+ CD24+	0.977493	39	0.00192154	0.0127007	-0.0229718	0.0268149	1.00 (0.98-1.03)	0.879744	0.00514445	0.0168771	-0.0279347	0.0382236	1.01 (0.97-1.04)	0.760505	-0.00567824	0.0293119	-0.0631296	0.0825968	0.99 (0.94-1.05)	0.847429	0.00273477	0.0336437	-0.0632068	0.0686763	1.00 (0.94-1.07)	0.935641	-0.0653903	0.0413353	-0.146407	0.0156269	0.94 (0.86-1.02)	0.122173	42.3255	37	0.251954	45.6586	38	0.183811	0.0122454	0.00717383	0.0962114
ADHD	GCST90001821	MFI	B cell	Bcells.trait776	IgD on IgD+ CD24-	0.977493	25	0.00253144	0.0157477	-0.028334	0.0333969	1.00 (0.97-1.03)	0.87229	0.0161229	0.0201262	-0.0233245	0.0555703	1.02 (0.98-1.06)	0.42308	0.030691	0.0264825	-0.0212147	0.0580189	1.03 (0.98-1.09)	0.257891	0.0362369	0.033442	-0.0293094	0.101783	1.04 (0.97-1.11)	0.289319	-0.0187656	0.0360314	-0.0893871	0.0518559	0.98 (0.91-1.05)	0.607476	33.1576	23	0.0783592	33.7838	24	0.088586	0.00469886	0.00712988	0.516416
ADHD	GCST90001849	MFI	TBNK	Blue.530.30.TBNK.trait6	CD3 on HLA DR+ CD4+	0.977493	20	-0.00281758	0.0163471	-0.0348578	0.0292227	1.00 (0.97-1.03)	0.863154	0.0158336	0.0177602	-0.0189765	0.0506436	1.02 (0.98-1.05)	0.372651	0.016057	0.0214091	-0.0259049	0.0487971	1.02 (0.97-1.06)	0.462438	-0.0281619	0.0439847	-0.114372	0.0580481	0.97 (0.89-1.06)	0.529646	0.0228109	0.0413683	-0.058271	0.103893	1.02 (0.94-1.11)	0.588133	32.7152	18	0.0180645	33.5463	19	0.0207745	-0.00664268	0.00982282	0.507479
ADHD	GCST90001861	MFI	Treg	Blue.530.30.Treg.trait22	CD3 on CD28+ CD4+	0.977493	30	-0.00189857	0.0122956	-0.0259979	0.0222007	1.00 (0.97-1.02)	0.877285	0.0182969	0.015962	-0.0129886	0.0495824	1.02 (0.99-1.05)	0.251679	0.0136356	0.0179395	-0.0215259	0.0538385	1.01 (0.98-1.05)	0.453338	-0.0416435	0.0317136	-0.103802	0.0205151	0.96 (0.90-1.02)	0.199441	0.00433418	0.0262236	-0.047064	0.0557324	1.00 (0.95-1.06)	0.869913	39.8558	28	0.0681069	39.9599	29	0.084595	-0.00170323	0.00630007	0.788874
ADHD	GCST90001873	MFI	Maturation stages of T cell	HVEM1000_150630.trait11	HVEM on EM CD8br	0.977493	13	0.00184435	0.0120448	-0.0217635	0.0254522	1.00 (0.98-1.03)	0.878301	-2.33e-05	0.0166443	-0.0326462	0.0325995	1.00 (0.97-1.03)	0.998882	0.00293558	0.0259709	-0.0479673	0.0611074	1.00 (0.95-1.06)	0.911873	0.000501027	0.026981	-0.0523818	0.0533839	1.00 (0.95-1.05)	0.98549	-0.0106711	0.0304135	-0.0702816	0.0489394	0.99 (0.93-1.05)	0.732316	11.6171	11	0.393098	11.8315	12	0.459306	0.00408687	0.00907167	0.661094
ADHD	GCST90001887	MFI	Treg	Blue.585.42.Treg.trait11	CD28 on secreting Treg	0.977493	19	0.00251151	0.0146477	-0.0261979	0.0312209	1.00 (0.97-1.03)	0.863861	0.0159079	0.0176954	-0.0187752	0.0505909	1.02 (0.98-1.05)	0.368662	0.0138718	0.0240998	-0.0333638	0.0722593	1.01 (0.97-1.06)	0.572013	0.00903139	0.0284232	-0.0466781	0.0647409	1.01 (0.95-1.07)	0.754333	-0.00954464	0.0336567	-0.0755118	0.0564225	0.99 (0.93-1.06)	0.780151	23.8255	17	0.124254	24.0499	18	0.153399	0.0032849	0.00820899	0.694023
ADHD	GCST90001891	MFI	Treg	Blue.585.42.Treg.trait18	CD28 on CD45RA- CD4 not Treg	0.977493	22	0.00324524	0.0183935	-0.032806	0.0392965	1.00 (0.97-1.04)	0.859953	0.0209311	0.0206451	-0.0195332	0.0613954	1.02 (0.98-1.06)	0.310652	0.0297472	0.0216898	-0.0127649	0.0557178	1.03 (0.99-1.07)	0.184702	0.043141	0.0370745	-0.029525	0.115807	1.04 (0.97-1.12)	0.257625	0.0702782	0.0449314	-0.0177874	0.158344	1.07 (0.98-1.17)	0.133475	36.7347	20	0.0125891	41.5754	21	0.00475597	-0.0162229	0.00999305	0.120157
ADHD	GCST90001908	MFI	Maturation stages of T cell	Blue.670.LP.MT.trait3	CCR7 on naive CD8br	0.977493	16	-0.00285198	0.0171847	-0.036534	0.03083	1.00 (0.96-1.03)	0.868188	-0.000416716	0.0225594	-0.0446332	0.0437998	1.00 (0.96-1.04)	0.985262	-0.00500422	0.0309806	-0.0657263	0.0476856	1.00 (0.94-1.06)	0.873834	-0.00500422	0.0355559	-0.0746937	0.0646853	1.00 (0.93-1.07)	0.889946	-0.0311565	0.0428905	-0.115222	0.0529088	0.97 (0.89-1.05)	0.479551	16.0286	14	0.31163	16.6263	15	0.341689	0.00638917	0.00884261	0.481857
ADHD	GCST90001917	MFI	TBNK	Blue.670.LP.TBNK.trait5	CD45 on CD8br	0.977493	10	0.00347955	0.0211302	-0.0379356	0.0448947	1.00 (0.96-1.05)	0.869202	0.00183527	0.0243995	-0.0459877	0.0496583	1.00 (0.96-1.05)	0.940042	-0.000741104	0.0247075	-0.0491678	0.0522935	1.00 (0.95-1.05)	0.976726	-0.0435749	0.0432324	-0.12831	0.0411606	0.96 (0.88-1.04)	0.33982	0.0201013	0.0442848	-0.0666969	0.106899	1.02 (0.94-1.11)	0.661955	12.1009	8	0.146757	12.3851	9	0.192457	-0.00398509	0.00919339	0.676122
ADHD	GCST90001921	MFI	TBNK	Blue.670.LP.TBNK.trait9	CD45 on HLA DR+ CD8br	0.977493	12	-0.0038885	0.0254376	-0.0537463	0.0459693	1.00 (0.95-1.05)	0.878506	-0.0093104	0.0289836	-0.0661182	0.0474974	0.99 (0.94-1.05)	0.748036	-0.0295592	0.0417616	-0.111412	0.044874	0.97 (0.89-1.05)	0.493789	0.0563723	0.0551886	-0.0517975	0.164542	1.06 (0.95-1.18)	0.328982	-0.0104368	0.062296	-0.132537	0.111663	0.99 (0.88-1.12)	0.870288	18.7861	10	0.0430646	18.8116	11	0.0645612	0.00134168	0.0115357	0.909713
ADHD	GCST90001964	Morphological parameter	cDC	FSC.cDC.trait3	FSC-A on plasmacytoid DC	0.977493	15	-0.00350801	0.0209971	-0.0446623	0.0376463	1.00 (0.96-1.04)	0.867314	-0.0201269	0.0256283	-0.0703584	0.0301047	0.98 (0.93-1.03)	0.432256	-0.019745	0.0329689	-0.084364	0.0859798	0.98 (0.92-1.05)	0.558807	-0.0072157	0.0401899	-0.0859879	0.0715565	0.99 (0.92-1.07)	0.860086	-0.0931514	0.0423512	-0.17616	-0.0101431	0.91 (0.84-0.99)	0.0465403	15.1404	13	0.298673	21.5504	14	0.0883372	0.020151	0.00858941	0.0354877
ADHD	GCST90001986	MFI	Monocyte	mono.trait19	CD14 on CD14+ CD16- monocyte	0.977493	11	0.00452881	0.0239814	-0.0424747	0.0515323	1.00 (0.96-1.05)	0.850213	0.00684659	0.0300084	-0.0519698	0.065663	1.01 (0.95-1.07)	0.819525	0.00889254	0.0393302	-0.0681947	0.0973417	1.01 (0.93-1.09)	0.825678	0.00522555	0.0458815	-0.0847022	0.0951533	1.01 (0.92-1.10)	0.911577	0.065352	0.0699256	-0.0717022	0.202406	1.07 (0.93-1.22)	0.374394	12.1255	9	0.206329	13.2829	10	0.208283	-0.0114165	0.0123173	0.37818
ADHD	GCST90001993	MFI	Monocyte	mono.trait29	PDL-1 on CD14+ CD16- monocyte	0.977493	7	-0.00733712	0.0383769	-0.0825558	0.0678815	0.99 (0.92-1.07)	0.84838	8.97e-06	0.0423909	-0.0830772	0.0830951	1.00 (0.92-1.09)	0.999831	0.0080402	0.045562	-0.0812613	0.0622281	1.01 (0.92-1.10)	0.865733	0.0221599	0.0583818	-0.0922684	0.136588	1.02 (0.91-1.15)	0.717337	-0.0550615	0.227814	-0.501578	0.391455	0.95 (0.61-1.48)	0.818616	8.10202	5	0.150702	8.17562	6	0.225518	0.00860481	0.0403764	0.839654
ADHD	GCST90002027	MFI	Maturation stages of T cell	Red.660.20.MT.trait6	CD4 on CD45RA+ CD4+	0.977493	21	-0.00202847	0.0130464	-0.0275993	0.0235424	1.00 (0.97-1.02)	0.876442	0.00718279	0.0183262	-0.0287365	0.0431021	1.01 (0.97-1.04)	0.695101	0.0142257	0.024491	-0.0337766	0.0435324	1.01 (0.97-1.06)	0.567826	0.0161811	0.0307027	-0.0439962	0.0763583	1.02 (0.96-1.08)	0.603974	-0.00865483	0.0328138	-0.0729698	0.0556601	0.99 (0.93-1.06)	0.794807	20.2443	19	0.380013	20.2964	20	0.43953	0.00153422	0.0069384	0.827358
ADHD	GCST90002034	MFI	Treg	Red.660.20.Treg.trait7	CD39 on monocyte	0.977493	12	-0.00357537	0.0207175	-0.0441816	0.0370308	1.00 (0.96-1.04)	0.862984	-0.026551	0.0287686	-0.0829376	0.0298355	0.97 (0.92-1.03)	0.356051	-0.0395579	0.042393	-0.122648	0.0802866	0.96 (0.88-1.04)	0.370786	-0.0395579	0.0478796	-0.133402	0.0542861	0.96 (0.88-1.06)	0.426251	-0.041645	0.0721698	-0.183098	0.0998079	0.96 (0.83-1.10)	0.576671	11.1759	10	0.343976	11.5169	11	0.401027	0.00750556	0.0135884	0.592837
ADHD	GCST90002079	Morphological parameter	TBNK	SSC.TBNK.trait2	SSC-A on lymphocyte	0.977493	21	-0.00403679	0.0217669	-0.0466999	0.0386263	1.00 (0.95-1.04)	0.852872	-0.00298838	0.0309795	-0.0637082	0.0577314	1.00 (0.94-1.06)	0.923153	-0.0103791	0.046258	-0.101045	0.139184	0.99 (0.90-1.08)	0.824743	5.29e-05	0.0520346	-0.101935	0.102041	1.00 (0.90-1.11)	0.999199	0.0718848	0.099513	-0.123161	0.26693	1.07 (0.88-1.31)	0.478867	23.5438	19	0.214238	24.302	20	0.229447	-0.0113636	0.0145267	0.443706
ADHD	GCST90002082	Morphological parameter	TBNK	SSC.TBNK.trait5	SSC-A on CD8br	0.977493	12	0.00547784	0.030312	-0.0539336	0.0648893	1.01 (0.95-1.07)	0.856591	0.0304226	0.0402159	-0.0484007	0.109246	1.03 (0.95-1.12)	0.449361	0.0383062	0.0514684	-0.0625719	0.0380086	1.04 (0.94-1.15)	0.472315	0.0264657	0.0601614	-0.0914506	0.144382	1.03 (0.91-1.16)	0.66852	0.0756457	0.121764	-0.163012	0.314304	1.08 (0.85-1.37)	0.548336	5.89392	10	0.824095	6.24794	11	0.856319	-0.0100375	0.01687	0.56507
ADHD	GCST90002097	MFI	Myeloid cell	Violet.450.50.MDSC.trait9	CD11b on CD33br HLA DR+ CD14dim	0.977493	14	0.00227641	0.0150017	-0.0271269	0.0316797	1.00 (0.97-1.03)	0.879389	-0.00067406	0.0163698	-0.0327588	0.0314107	1.00 (0.97-1.03)	0.967155	0.00144272	0.018656	-0.0351231	0.0125601	1.00 (0.97-1.04)	0.939536	0.0402106	0.0326891	-0.0238602	0.104281	1.04 (0.98-1.11)	0.24046	-0.0390778	0.0401276	-0.117728	0.0395722	0.96 (0.89-1.04)	0.349359	18.4801	12	0.101871	20.3761	13	0.0862211	0.0153049	0.0137936	0.288928
ADHD	GCST90001629	Relative count	TBNK	TB_Trait547	HLA DR+ CD8br %lymphocyte	0.979253	33	-0.0020259	0.0139405	-0.0293493	0.0252975	1.00 (0.97-1.03)	0.884455	-0.0209189	0.0201777	-0.0604672	0.0186294	0.98 (0.94-1.02)	0.29986	-0.0227185	0.0179993	-0.0579971	0.026058	0.98 (0.94-1.01)	0.216003	-0.0256322	0.0371202	-0.0983877	0.0471234	0.97 (0.91-1.05)	0.494847	-0.0480474	0.0316078	-0.109999	0.0139038	0.95 (0.90-1.01)	0.138617	38.9423	31	0.15467	42.2109	32	0.106971	0.0097662	0.00605439	0.116863
ADHD	GCST90001660	Absolute count	Treg	Treg_Trait514	CD39+ CD4+ AC	0.979253	134	-0.000701229	0.00475642	-0.0100238	0.00862135	1.00 (0.99-1.01)	0.882794	0.00109114	0.00800596	-0.0146005	0.0167828	1.00 (0.99-1.02)	0.891591	0.000995345	0.0127871	-0.0240673	0.0663836	1.00 (0.98-1.03)	0.938072	0.00696578	0.0177512	-0.0278266	0.0417581	1.01 (0.97-1.04)	0.695382	0.00330067	0.0103669	-0.0170184	0.0236198	1.00 (0.98-1.02)	0.750696	123.583	132	0.687289	123.772	133	0.704818	-0.001217	0.00280122	0.664669
ADHD	GCST90001785	MFI	B cell	Bcells.trait500	CD25 on IgD- CD24-	0.979253	28	0.00238631	0.01655	-0.0300517	0.0348243	1.00 (0.97-1.04)	0.885352	0.00395906	0.021529	-0.0382378	0.0461559	1.00 (0.96-1.05)	0.854096	-0.000675008	0.0342136	-0.0677336	0.0390599	1.00 (0.93-1.07)	0.984404	0.0408361	0.0407305	-0.0389958	0.120668	1.04 (0.96-1.13)	0.324959	-0.0186721	0.0503881	-0.117433	0.0800885	0.98 (0.89-1.08)	0.713963	33.6722	26	0.143478	33.9267	27	0.168188	0.00368486	0.00831242	0.661219
ADHD	GCST90001862	MFI	Treg	Blue.530.30.Treg.trait23	CD3 on CD28+ DN (CD4-CD8-)	0.979827	8	-0.0050361	0.0355077	-0.0746312	0.0645591	0.99 (0.93-1.07)	0.887213	-0.021524	0.0354339	-0.0909744	0.0479264	0.98 (0.91-1.05)	0.543558	-0.0282921	0.0343633	-0.095644	0.0677727	0.97 (0.91-1.04)	0.437471	-0.0779223	0.0565791	-0.188817	0.0329727	0.93 (0.83-1.03)	0.210866	0.0111387	0.090409	-0.166063	0.18834	1.01 (0.85-1.21)	0.90597	15.5229	6	0.016557	15.6238	7	0.0287849	-0.00366374	0.0185577	0.850014
ADHD	GCST90001647	Relative count	TBNK	TB_Trait568	NK %lymphocyte	0.982835	19	-0.00240984	0.0176312	-0.036967	0.0321474	1.00 (0.96-1.03)	0.891284	-0.0113495	0.0245951	-0.0595559	0.0368568	0.99 (0.94-1.04)	0.644472	0.00352852	0.0327776	-0.0607157	0.0459051	1.00 (0.94-1.07)	0.915464	0.0358422	0.0435308	-0.0494782	0.121163	1.04 (0.95-1.13)	0.421071	0.0347499	0.0417825	-0.0471439	0.116644	1.04 (0.95-1.12)	0.417117	10.6343	17	0.87493	11.5966	18	0.867348	-0.00744724	0.00759166	0.34036
ADHD	GCST90002110	MFI	Myeloid cell	Violet.510.50.MDSC.trait5	HLA DR on CD33dim HLA DR+ CD11b+	0.984408	63	0.00100376	0.00753741	-0.0137696	0.0157771	1.00 (0.99-1.02)	0.894058	0.00904849	0.00945004	-0.00947358	0.0275706	1.01 (0.99-1.03)	0.338311	0.016983	0.0147562	-0.0119391	0.0124172	1.02 (0.99-1.05)	0.254191	0.0158774	0.0190214	-0.0214046	0.0531594	1.02 (0.98-1.05)	0.407084	0.0259595	0.0262738	-0.0255372	0.0774562	1.03 (0.97-1.08)	0.327038	92.9678	61	0.00522077	94.4661	62	0.00495348	-0.00700308	0.00706297	0.325348
ADHD	GCST90001778	MFI	B cell	Bcells.trait490	CD25 on IgD+ CD24+	0.985197	27	-0.00180874	0.0139095	-0.0290713	0.0254538	1.00 (0.97-1.03)	0.896538	-0.0227989	0.0177091	-0.0575087	0.0119109	0.98 (0.94-1.01)	0.19795	-0.0293602	0.021315	-0.0711377	0.0409201	0.97 (0.93-1.01)	0.180119	-0.0330316	0.0331784	-0.0980613	0.031998	0.97 (0.91-1.03)	0.328632	-0.0494548	0.0367949	-0.121573	0.0226633	0.95 (0.89-1.02)	0.190998	33.073	25	0.129252	35.6461	26	0.0983724	0.0111905	0.008024	0.175398
ADHD	GCST90002005	MFI	Monocyte	mono.trait47	CD16 on CD14+ CD16+ monocyte	0.985197	47	-0.00108774	0.00844167	-0.0176334	0.0154579	1.00 (0.98-1.02)	0.897474	0.00524761	0.0137042	-0.0216126	0.0321079	1.01 (0.98-1.03)	0.701779	0.0113414	0.0150912	-0.0182374	0.0563588	1.01 (0.98-1.04)	0.456167	0.00934055	0.0267649	-0.0431187	0.0617998	1.01 (0.96-1.06)	0.728693	0.0142172	0.0174177	-0.0199215	0.0483558	1.01 (0.98-1.05)	0.418657	48.2931	45	0.341294	49.3761	46	0.339846	-0.00424638	0.00422718	0.320489
ADHD	GCST90001763	MFI	B cell	Bcells.trait401	CD20 on transitional	0.985525	18	0.00216907	0.0171103	-0.0313672	0.0357053	1.00 (0.97-1.04)	0.899123	-0.00550776	0.0229884	-0.0505651	0.0395496	0.99 (0.95-1.04)	0.81065	-0.0107318	0.0342299	-0.0778224	0.165031	0.99 (0.93-1.06)	0.757699	0.00687983	0.0402474	-0.072005	0.0857647	1.01 (0.93-1.09)	0.86629	0.00161588	0.0467757	-0.0900646	0.0932963	1.00 (0.91-1.10)	0.97287	7.17945	16	0.969645	7.17962	17	0.981101	0.00011597	0.00912639	0.990019
ADHD	GCST90001391	Relative count	B cell	BC_Trait1	IgD+ %B cell	0.988982	10	-0.00377171	0.0414757	-0.0850641	0.0775207	1.00 (0.92-1.08)	0.927542	0.0494006	0.0362453	-0.0216402	0.120441	1.05 (0.98-1.13)	0.172898	0.0659285	0.0505623	-0.0331736	0.0535328	1.07 (0.97-1.18)	0.224627	0.0608786	0.0547924	-0.0465145	0.168272	1.06 (0.95-1.18)	0.295335	0.14478	0.145845	-0.141076	0.430637	1.16 (0.87-1.54)	0.349929	17.4933	8	0.0253628	19.9585	9	0.0181702	-0.0255695	0.0240819	0.319337
ADHD	GCST90001487	Relative count	Treg	f_Treg_Trait510	Activated Treg %CD4 Treg	0.988982	18	0.00310632	0.0371394	-0.0696869	0.0758996	1.00 (0.93-1.08)	0.933343	-0.0404134	0.0316797	-0.102506	0.021679	0.96 (0.90-1.02)	0.202067	-0.0798438	0.0680493	-0.21322	0.0252136	0.92 (0.81-1.05)	0.256844	-0.0777133	0.0619092	-0.199055	0.0436288	0.93 (0.82-1.04)	0.226359	-0.059681	0.123576	-0.30189	0.182528	0.94 (0.74-1.20)	0.635674	56.9088	16	1.72e-06	57.9226	17	2.3e-06	0.0101261	0.0189671	0.600765
ADHD	GCST90001489	Absolute count	Treg	f_Treg_Trait512	CD39+ activated Treg AC	0.988982	103	-0.000563386	0.00574216	-0.011818	0.0106912	1.00 (0.99-1.01)	0.921842	0.000807841	0.00830529	-0.0154705	0.0170862	1.00 (0.98-1.02)	0.922513	-0.0016936	0.0137282	-0.0286008	0.0254391	1.00 (0.97-1.03)	0.902059	-0.0107316	0.0191224	-0.0482116	0.0267483	0.99 (0.95-1.03)	0.575887	-0.00800357	0.0129719	-0.0334284	0.0174213	0.99 (0.97-1.02)	0.538627	107.566	101	0.308888	108.002	102	0.323209	0.00208674	0.00326002	0.523557
ADHD	GCST90001497	Relative count	Treg	f_Treg_Trait520	CD39+ secreting Treg %CD4 Treg	0.988982	120	-0.000576599	0.00491475	-0.0102095	0.00905631	1.00 (0.99-1.01)	0.906606	0.00119353	0.00758324	-0.0136696	0.0160567	1.00 (0.99-1.02)	0.874937	0.00330049	0.0112952	-0.0188382	0.0246467	1.00 (0.98-1.03)	0.770641	0.00899731	0.0169773	-0.0242782	0.0422728	1.01 (0.98-1.04)	0.597126	0.0060417	0.0102771	-0.0141014	0.0261848	1.01 (0.99-1.03)	0.557736	111.538	118	0.649862	112.076	119	0.660707	-0.00207732	0.00283295	0.464848
ADHD	GCST90001500	Relative count	Treg	f_Treg_Trait523	Activated & resting Treg %CD4+	0.988982	23	0.00128421	0.0148006	-0.027725	0.0302934	1.00 (0.97-1.03)	0.930856	-0.0143205	0.017707	-0.0490263	0.0203853	0.99 (0.95-1.02)	0.418662	-0.0171897	0.0213451	-0.0590261	0.0261004	0.98 (0.94-1.02)	0.429251	-0.0112845	0.0277663	-0.0657065	0.0431376	0.99 (0.94-1.04)	0.68837	-0.0271679	0.0277215	-0.0815021	0.0271663	0.97 (0.92-1.03)	0.338229	27.9879	21	0.140495	29.9356	22	0.120037	0.00730843	0.00604555	0.240139
ADHD	GCST90001511	Relative count	Treg	f_Treg_Trait540	CD25hi CD45RA- CD4 not Treg %CD4+	0.988982	14	-0.00188367	0.0176125	-0.0364042	0.0326369	1.00 (0.96-1.03)	0.914828	-0.0180992	0.0223135	-0.0618338	0.0256353	0.98 (0.94-1.03)	0.417289	-0.0236935	0.025405	-0.0734873	0.0409689	0.98 (0.93-1.03)	0.36801	-0.0383349	0.0439487	-0.124474	0.0478045	0.96 (0.88-1.05)	0.398888	-0.000274857	0.0332478	-0.0654406	0.0648909	1.00 (0.94-1.07)	0.99354	15.5486	12	0.212795	15.553	13	0.274112	-0.000463322	0.00798861	0.954705
ADHD	GCST90001514	Absolute count	Myeloid cell	MDSC_Trait1	HSC AC	0.988982	14	0.0020997	0.0174749	-0.0321511	0.0363505	1.00 (0.97-1.04)	0.90436	0.00706525	0.018086	-0.0283834	0.0425139	1.01 (0.97-1.04)	0.696058	0.00576729	0.01796	-0.0294343	0.0595366	1.01 (0.97-1.04)	0.753225	0.043208	0.0264721	-0.00867726	0.0950933	1.04 (0.99-1.10)	0.12661	0.0074815	0.0372769	-0.0655812	0.0805442	1.01 (0.94-1.08)	0.844294	24.487	12	0.01745	24.5428	13	0.0264892	-0.00163686	0.00989998	0.871429
ADHD	GCST90001542	Absolute count	Maturation stages of T cell	MT_Trait508	EM CD4+ AC	0.988982	11	-0.0019778	0.0218545	-0.0448126	0.040857	1.00 (0.96-1.04)	0.927891	-0.00207535	0.028764	-0.0584527	0.054302	1.00 (0.94-1.06)	0.942482	-0.00555703	0.033211	-0.0706506	0.130578	0.99 (0.93-1.06)	0.87045	0.00398014	0.0393612	-0.0731678	0.0811281	1.00 (0.93-1.08)	0.921455	0.0109479	0.0487806	-0.0846622	0.106558	1.01 (0.92-1.11)	0.827434	8.70387	9	0.465047	8.79171	10	0.551979	-0.00328538	0.0110848	0.773661
ADHD	GCST90001549	Relative count	Maturation stages of T cell	MT_Trait523	CM CD8br %CD8br	0.988982	18	0.00235866	0.0257486	-0.0481086	0.0528259	1.00 (0.95-1.05)	0.927013	0.0367579	0.0299701	-0.0219835	0.0954993	1.04 (0.98-1.10)	0.220016	0.041873	0.0452576	-0.046832	0.103287	1.04 (0.95-1.14)	0.367803	0.040445	0.0577873	-0.0728181	0.153708	1.04 (0.93-1.17)	0.493461	0.0943593	0.0565435	-0.016466	0.205185	1.10 (0.98-1.23)	0.114606	26.8258	16	0.0434607	32.26	17	0.0139664	-0.0178132	0.00989435	0.090688
ADHD	GCST90001602	Relative count	TBNK	TB_Trait508	Lymphocyte %leukocyte	0.988982	13	-0.00285806	0.0299349	-0.0615305	0.0558143	1.00 (0.94-1.06)	0.923937	0.00636967	0.0370209	-0.0661912	0.0789305	1.01 (0.94-1.08)	0.863393	-0.0166215	0.061178	-0.13653	0.0714753	0.98 (0.87-1.11)	0.790477	-0.0457643	0.0657806	-0.174694	0.0831656	0.96 (0.84-1.09)	0.499862	-0.0114533	0.0897551	-0.187373	0.164467	0.99 (0.83-1.18)	0.900764	17.7334	11	0.0879774	17.7502	12	0.123489	0.00150467	0.0147293	0.920472
ADHD	GCST90001617	Relative count	TBNK	TB_Trait535	TCRgd %lymphocyte	0.988982	11	0.00212362	0.0242941	-0.0454928	0.04974	1.00 (0.96-1.05)	0.930343	-0.00376214	0.0317394	-0.0659714	0.0584471	1.00 (0.94-1.06)	0.905646	-0.0146585	0.0439458	-0.100792	0.0164982	0.99 (0.90-1.07)	0.745602	-0.00218581	0.0537185	-0.107474	0.103102	1.00 (0.90-1.11)	0.968344	-0.114149	0.0706619	-0.252647	0.0243479	0.89 (0.78-1.02)	0.140674	5.61202	9	0.778032	8.68259	10	0.562468	0.0175938	0.0100404	0.113631
ADHD	GCST90001635	Relative count	TBNK	TB_Trait553	CD8dim NKT %lymphocyte	0.988982	32	-0.00163782	0.0153222	-0.0316694	0.0283937	1.00 (0.97-1.03)	0.914875	-0.0249228	0.018086	-0.0603712	0.0105257	0.98 (0.94-1.01)	0.168198	-0.0256511	0.0215048	-0.0678005	0.063897	0.97 (0.93-1.02)	0.241993	-0.0414638	0.0295727	-0.0994262	0.0164985	0.96 (0.91-1.02)	0.17082	-0.0324855	0.03206	-0.0953232	0.0303522	0.97 (0.91-1.03)	0.319034	43.9218	30	0.0484771	45.6752	31	0.0433558	0.00804384	0.0073503	0.282508
ADHD	GCST90001663	Absolute count	Treg	Treg_Trait576	CD28- CD8dim AC	0.988982	19	-0.00199017	0.0187799	-0.0387989	0.0348185	1.00 (0.96-1.04)	0.915604	-0.0146285	0.0228674	-0.0594487	0.0301916	0.99 (0.94-1.03)	0.522361	-0.0142202	0.0398557	-0.0923373	0.0430634	0.99 (0.91-1.07)	0.725397	-0.026284	0.0424883	-0.109561	0.0569931	0.97 (0.90-1.06)	0.543919	0.0617594	0.0390477	-0.014774	0.138293	1.06 (0.99-1.15)	0.132157	22.57	17	0.16378	27.0189	18	0.0786411	-0.0142719	0.00779643	0.0847523
ADHD	GCST90001681	Absolute count	Treg	Treg_Trait596	CD25++ CD8br AC	0.988982	16	0.00262819	0.023255	-0.0429515	0.0482079	1.00 (0.96-1.05)	0.910018	-0.018703	0.0250298	-0.0677613	0.0303554	0.98 (0.93-1.03)	0.454925	-0.0244302	0.0344355	-0.0919238	0.025549	0.98 (0.91-1.04)	0.488928	0.00725339	0.0580897	-0.106602	0.121109	1.01 (0.90-1.13)	0.902288	-0.0337099	0.0468008	-0.12544	0.0580197	0.97 (0.88-1.06)	0.483203	25.9314	14	0.0264115	27.4206	15	0.0254905	0.00824264	0.00919261	0.38506
ADHD	GCST90001694	Relative count	Treg	Treg_Trait611	CD28- DN (CD4-CD8-) %T cell	0.988982	19	0.00224507	0.0201788	-0.0373054	0.0417956	1.00 (0.96-1.04)	0.911411	-0.0256956	0.026546	-0.0777258	0.0263346	0.97 (0.93-1.03)	0.333062	-0.0342091	0.0304889	-0.0939673	0.0796217	0.97 (0.91-1.03)	0.276599	-0.0270555	0.0431822	-0.111693	0.0575815	0.97 (0.89-1.06)	0.538824	-0.0437043	0.0776766	-0.19595	0.108542	0.96 (0.82-1.11)	0.581022	22.6502	17	0.160989	23.1515	18	0.184836	0.00852565	0.0138996	0.547748
ADHD	GCST90001701	MFI	B cell	Bcells.trait111	BAFF-R on CD20- CD38-	0.988982	13	-0.00167204	0.0191691	-0.0392435	0.0358994	1.00 (0.96-1.04)	0.930492	0.0239763	0.0246566	-0.0243506	0.0723032	1.02 (0.98-1.07)	0.330847	0.0236453	0.0285594	-0.032331	0.0443775	1.02 (0.97-1.08)	0.423867	0.0193252	0.045202	-0.0692707	0.107921	1.02 (0.93-1.11)	0.676565	0.0368864	0.0365384	-0.034729	0.108502	1.04 (0.97-1.11)	0.334415	5.29738	11	0.915914	6.83391	12	0.868392	-0.00901668	0.00727404	0.240929
ADHD	GCST90001745	MFI	B cell	Bcells.trait355	CD20 on CD24+ CD27+	0.988982	39	-0.00107797	0.0126017	-0.0257774	0.0236214	1.00 (0.97-1.02)	0.931831	0.00458804	0.0177238	-0.0301505	0.0393266	1.00 (0.97-1.04)	0.79574	0.000626042	0.0223222	-0.0431254	0.0320635	1.00 (0.96-1.05)	0.977772	-0.00467333	0.0295287	-0.0625495	0.0532028	1.00 (0.94-1.05)	0.875087	0.0130757	0.0406243	-0.0665479	0.0926994	1.01 (0.94-1.10)	0.749363	31.8499	37	0.708989	31.9842	38	0.743004	-0.00275561	0.00751906	0.716092
ADHD	GCST90001837	MFI	Myeloid cell	Blue.530.30.MDSC.trait2	CD66b on Gr MDSC	0.988982	15	0.00138013	0.015122	-0.0282591	0.0310193	1.00 (0.97-1.03)	0.927281	-0.00546765	0.018271	-0.0412788	0.0303435	0.99 (0.96-1.03)	0.764747	-0.0170347	0.0250501	-0.0661329	0.0207508	0.98 (0.94-1.03)	0.507578	-0.0193403	0.0282755	-0.0747602	0.0360796	0.98 (0.93-1.04)	0.505143	0.0212214	0.0453316	-0.0676285	0.110071	1.02 (0.93-1.12)	0.647438	20.2379	13	0.0894352	20.576	14	0.113003	-0.00534403	0.0114674	0.648915
ADHD	GCST90001838	MFI	Maturation stages of T cell	Blue.530.30.MT.trait10	CD3 on naive CD8br	0.988982	56	-0.000775231	0.00898251	-0.018381	0.0168305	1.00 (0.98-1.02)	0.931224	-0.00302204	0.011305	-0.0251798	0.0191358	1.00 (0.98-1.02)	0.789224	-0.00198855	0.0116017	-0.0247279	0.0413989	1.00 (0.98-1.02)	0.864537	-0.0163779	0.0228389	-0.0611422	0.0283863	0.98 (0.94-1.03)	0.476343	-0.00165271	0.0181706	-0.037267	0.0339616	1.00 (0.96-1.03)	0.927865	86.2487	54	0.00346417	86.2536	55	0.00450457	0.000252406	0.00452986	0.95577
ADHD	GCST90001939	MFI	Treg	Blue.780.60.CD25.trait5	CD25 on activated Treg	0.988982	13	0.00188744	0.0225982	-0.042405	0.0461799	1.00 (0.96-1.05)	0.933437	-0.0216196	0.0306208	-0.0816364	0.0383972	0.98 (0.92-1.04)	0.480161	-0.0264733	0.0346287	-0.0943455	0.0827033	0.97 (0.91-1.04)	0.459345	-0.0194819	0.0407887	-0.0994278	0.0604639	0.98 (0.91-1.06)	0.641495	-0.0345564	0.057785	-0.147815	0.0787021	0.97 (0.86-1.08)	0.561939	11.6573	11	0.389944	12.1591	12	0.432987	0.00705609	0.0102543	0.505635
ADHD	GCST90002013	MFI	cDC	Red.660.20.cDC.trait1	CCR2 on myeloid DC	0.988982	14	-0.0015521	0.0178668	-0.036571	0.0334668	1.00 (0.96-1.03)	0.930774	0.00160531	0.021422	-0.0403817	0.0435924	1.00 (0.96-1.04)	0.940265	0.0214324	0.0312606	-0.0398384	0.00640446	1.02 (0.96-1.09)	0.505006	-0.0417846	0.0411291	-0.122398	0.0388285	0.96 (0.88-1.04)	0.328195	-0.0216011	0.0533553	-0.126178	0.0829754	0.98 (0.88-1.09)	0.692709	19.1744	12	0.0844064	19.4307	13	0.110343	0.00544162	0.0135858	0.695801
ADHD	GCST90002074	Morphological parameter	TBNK	SSC.TBNK.trait1	SSC-A on CD14+ monocyte	0.988982	48	-0.000806573	0.00935519	-0.0191427	0.0175296	1.00 (0.98-1.02)	0.931294	-0.0224227	0.0124377	-0.0468006	0.00195521	0.98 (0.95-1.00)	0.0714196	-0.0191379	0.0130318	-0.0446803	0.0784834	0.98 (0.96-1.01)	0.148616	-0.0017303	0.0242355	-0.0492319	0.0457713	1.00 (0.95-1.05)	0.943386	-0.0351112	0.017201	-0.0688252	-0.00139731	0.97 (0.93-1.00)	0.0469885	53.6537	46	0.204342	60.0106	47	0.0964076	0.00957919	0.00410323	0.0239878
ADHD	GCST90002114	MFI	TBNK	Violet.510.50.TBNK.trait3	HLA DR on HLA DR+ CD4+	0.988982	10	0.00267794	0.0276718	-0.0515588	0.0569147	1.00 (0.95-1.06)	0.922905	0.00717329	0.0295637	-0.0507716	0.0651182	1.01 (0.95-1.07)	0.808285	-0.00107153	0.0405892	-0.0806264	0.0568042	1.00 (0.92-1.08)	0.979515	0.0101865	0.0420975	-0.0723246	0.0926977	1.01 (0.93-1.10)	0.814224	-0.0624728	0.0724943	-0.204562	0.0796161	0.94 (0.82-1.08)	0.413902	13.0201	8	0.111159	14.5604	9	0.103741	0.013829	0.0142154	0.359135
ADHD	GCST90001488	Relative count	Treg	f_Treg_Trait511	Activated Treg %CD4	0.990196	11	0.00185082	0.024318	-0.0458125	0.0495141	1.00 (0.96-1.05)	0.939333	-0.0219518	0.0341419	-0.0888699	0.0449663	0.98 (0.91-1.05)	0.520251	-0.0308639	0.0447286	-0.118532	0.0507964	0.97 (0.89-1.06)	0.505876	-0.0308639	0.0574095	-0.143386	0.0816587	0.97 (0.87-1.09)	0.602604	-0.0614863	0.0566	-0.172422	0.0494496	0.94 (0.84-1.05)	0.30557	6.62529	9	0.676067	8.16101	10	0.613113	0.0117427	0.0094757	0.246598
ADHD	GCST90001768	MFI	B cell	Bcells.trait442	CD24 on IgD+ CD38br	0.990196	20	-0.00153015	0.0199322	-0.0405972	0.0375369	1.00 (0.96-1.04)	0.938808	-0.000510784	0.0245862	-0.0486998	0.0476782	1.00 (0.95-1.05)	0.983425	-0.000165105	0.0260007	-0.0511266	0.081402	1.00 (0.95-1.05)	0.995	0.00142039	0.0419438	-0.0807894	0.0836302	1.00 (0.92-1.09)	0.973339	-0.00430033	0.0436248	-0.0898049	0.0812043	1.00 (0.91-1.08)	0.922565	30.766	18	0.0306327	30.7748	19	0.0427291	0.000642724	0.00893748	0.943464
ADHD	GCST90002067	MFI	Treg	Red.780.60.Treg.trait6	CD4 on CD39+ activated Treg	0.990196	37	-0.001039	0.0133121	-0.0271307	0.0250527	1.00 (0.97-1.03)	0.937789	0.00835794	0.0176359	-0.0262083	0.0429242	1.01 (0.97-1.04)	0.635559	0.0248971	0.028829	-0.0316078	0.0428128	1.03 (0.97-1.08)	0.393519	0.021097	0.0352218	-0.0479378	0.0901317	1.02 (0.95-1.09)	0.552941	-0.00980753	0.0523084	-0.112332	0.0927169	0.99 (0.89-1.10)	0.852356	46.9931	35	0.0847233	47.0335	36	0.103124	0.0017592	0.0101392	0.863254
ADHD	GCST90002092	MFI	Myeloid cell	Violet.450.50.MDSC.trait13	CD11b on Gr MDSC	0.990196	7	-0.00208303	0.0276777	-0.0563313	0.0521653	1.00 (0.95-1.05)	0.940008	-0.0338777	0.0277925	-0.0883511	0.0205956	0.97 (0.92-1.02)	0.222862	-0.0308299	0.0375728	-0.104473	0.0497425	0.97 (0.90-1.04)	0.44328	-0.0289352	0.0413138	-0.10991	0.0520399	0.97 (0.90-1.05)	0.509925	0.112513	0.133854	-0.149842	0.374868	1.12 (0.86-1.45)	0.438928	10.9502	5	0.0523757	12.6302	6	0.0492999	-0.0268744	0.0306847	0.421201
ADHD	GCST90001593	Relative count	TBNK	TB_ry_Trait516	CD8br %T cell	0.990622	24	0.00118902	0.0162778	-0.0307155	0.0330936	1.00 (0.97-1.03)	0.94177	-0.0107068	0.0229338	-0.055657	0.0342434	0.99 (0.95-1.03)	0.640603	-0.0184326	0.0347832	-0.0866078	0.0422382	0.98 (0.92-1.05)	0.60124	-0.0121101	0.0416001	-0.0936463	0.0694261	0.99 (0.91-1.07)	0.773578	0.0248553	0.0560096	-0.0849235	0.134634	1.03 (0.92-1.14)	0.661544	19.2238	22	0.631469	19.4188	23	0.676665	-0.0042131	0.00954053	0.663089
ADHD	GCST90001579	Absolute count	Monocyte	N_MONO_Trait501	CD14- CD16+ monocyte AC	0.990848	18	0.00142073	0.0212168	-0.0401642	0.0430056	1.00 (0.96-1.04)	0.946612	-0.00863719	0.0264334	-0.0604467	0.0431724	0.99 (0.94-1.04)	0.743855	-0.0162243	0.0298278	-0.0746869	0.116242	0.98 (0.93-1.04)	0.59355	-0.0192848	0.0399881	-0.0976615	0.059092	0.98 (0.91-1.06)	0.63577	0.0661782	0.0581223	-0.0477414	0.180098	1.07 (0.95-1.20)	0.27163	22.5889	16	0.125173	24.6033	17	0.103947	-0.0134451	0.0112559	0.249691
ADHD	GCST90001582	Absolute count	Monocyte	N_MONO_Trait507	CD14+ CD16- monocyte AC	0.990848	17	0.00140484	0.0204592	-0.0386952	0.0415049	1.00 (0.96-1.04)	0.945256	0.0269164	0.0275245	-0.0270317	0.0808644	1.03 (0.97-1.08)	0.328121	0.0360202	0.0409294	-0.0442014	0.114867	1.04 (0.96-1.12)	0.391856	0.0616153	0.0495504	-0.0355034	0.158734	1.06 (0.97-1.17)	0.2316	0.013069	0.0799437	-0.143621	0.169759	1.01 (0.87-1.19)	0.872325	16.173	15	0.370651	16.1976	16	0.439255	-0.00183008	0.0120976	0.881774
ADHD	GCST90001589	Relative count	TBNK	RATIO_CD4_CD8B	CD4/CD8br	0.990848	14	0.00147233	0.0229155	-0.0434421	0.0463868	1.00 (0.96-1.05)	0.948771	0.0253099	0.0337467	-0.0408337	0.0914535	1.03 (0.96-1.10)	0.453258	0.0256672	0.04551	-0.0635323	0.0269186	1.03 (0.94-1.12)	0.58236	0.0172143	0.0527499	-0.0861754	0.120604	1.02 (0.92-1.13)	0.749362	-0.047397	0.0808867	-0.205935	0.111141	0.95 (0.81-1.12)	0.568755	12.2399	12	0.42661	12.6454	13	0.475557	0.00789248	0.0125172	0.54017
ADHD	GCST90001658	Relative count	Treg	Treg_Trait512	CD39+ CD4+ %T cell	0.990848	139	-0.00031482	0.00485147	-0.0098237	0.00919406	1.00 (0.99-1.01)	0.94826	0.00100026	0.00771428	-0.0141197	0.0161203	1.00 (0.99-1.02)	0.896832	0.00344563	0.011976	-0.0200273	0.03939	1.00 (0.98-1.03)	0.773999	0.0184465	0.0165618	-0.0140146	0.0509076	1.02 (0.99-1.05)	0.267301	0.0106087	0.0102247	-0.00943171	0.0306491	1.01 (0.99-1.03)	0.301304	122.31	137	0.810742	123.783	138	0.801372	-0.00320372	0.0026397	0.226963
ADHD	GCST90001750	MFI	B cell	Bcells.trait382	CD20 on IgD+ CD38- unsw mem	0.990848	20	0.00101478	0.0150295	-0.0284431	0.0304727	1.00 (0.97-1.03)	0.946169	-0.0134391	0.0191259	-0.0509259	0.0240476	0.99 (0.95-1.02)	0.482264	-0.0145969	0.0275443	-0.0685838	0.0544679	0.99 (0.93-1.04)	0.602291	-0.0391369	0.0365207	-0.110718	0.0324437	0.96 (0.90-1.03)	0.297307	0.0189853	0.051908	-0.0827544	0.120725	1.02 (0.92-1.13)	0.718816	24.5827	18	0.136848	24.7622	19	0.16852	-0.00424654	0.011715	0.721209
ADHD	GCST90001975	Morphological parameter	TBNK	FSC.TBNK.trait6	FSC-A on HLA DR+ T cell	0.994923	12	-0.00123822	0.0214819	-0.0433427	0.0408663	1.00 (0.96-1.04)	0.954035	-0.00224179	0.0305617	-0.0621427	0.0576592	1.00 (0.94-1.06)	0.941525	-0.0487656	0.0526702	-0.151999	0.0413028	0.95 (0.86-1.06)	0.374381	-0.0608562	0.0543359	-0.167355	0.0456422	0.94 (0.85-1.05)	0.286572	-0.0201394	0.0963165	-0.20892	0.168641	0.98 (0.81-1.18)	0.838571	10.1787	10	0.424954	10.22	11	0.51071	0.00293646	0.0145798	0.84442
ADHD	GCST90001670	Relative count	Treg	Treg_Trait585	CD39+ CD8br %T cell	0.996429	127	0.000244643	0.00515522	-0.00985959	0.0103489	1.00 (0.99-1.01)	0.96215	0.00570702	0.00766234	-0.00931117	0.0207252	1.01 (0.99-1.02)	0.456384	0.013922	0.0139698	-0.0134587	0.0337698	1.01 (0.99-1.04)	0.320877	0.0212259	0.0184972	-0.0150286	0.0574804	1.02 (0.99-1.06)	0.25334	0.00293564	0.0111279	-0.018875	0.0247463	1.00 (0.98-1.03)	0.792362	136.331	125	0.230283	136.412	126	0.248129	-0.000794741	0.00290955	0.78519
ADHD	GCST90001752	MFI	B cell	Bcells.trait384	CD20 on IgD+ CD38dim	0.996429	39	-0.000738865	0.0149193	-0.0299807	0.028503	1.00 (0.97-1.03)	0.960502	-0.00902506	0.0173583	-0.0430472	0.0249971	0.99 (0.96-1.03)	0.603113	-0.0210089	0.0279484	-0.0757877	0.171076	0.98 (0.93-1.03)	0.456859	-0.0226028	0.0365224	-0.0941867	0.048981	0.98 (0.91-1.05)	0.53969	-0.094628	0.0484359	-0.189562	0.000306276	0.91 (0.83-1.00)	0.0583314	58.7384	37	0.0129419	65.2768	38	0.00385531	0.0173924	0.00857009	0.049653
ADHD	GCST90001756	MFI	B cell	Bcells.trait391	CD20 on IgD- CD38br	0.996429	7	-0.00252459	0.0473933	-0.0954155	0.0903664	1.00 (0.91-1.09)	0.957518	0.0445974	0.0427603	-0.0392128	0.128408	1.05 (0.96-1.14)	0.296965	0.064995	0.054123	-0.0410861	0.0194626	1.07 (0.96-1.19)	0.275052	0.0488735	0.0691239	-0.0866093	0.184356	1.05 (0.92-1.20)	0.506059	0.133695	0.131316	-0.123684	0.391074	1.14 (0.88-1.48)	0.35533	11.4846	5	0.0425752	14.3107	6	0.0263512	-0.0231408	0.0208618	0.317806
ADHD	GCST90001779	MFI	B cell	Bcells.trait491	CD25 on IgD+ CD24-	0.996429	23	0.000597385	0.0126398	-0.0241766	0.0253714	1.00 (0.98-1.03)	0.962304	-0.00467333	0.0183063	-0.0405536	0.031207	1.00 (0.96-1.03)	0.798502	-0.0351423	0.0278597	-0.0897473	0.0827653	0.97 (0.91-1.02)	0.220374	-0.0245858	0.0331184	-0.0894979	0.0403264	0.98 (0.91-1.04)	0.465723	-0.0183836	0.0279395	-0.0731449	0.0363778	0.98 (0.93-1.04)	0.517701	15.0458	21	0.820647	15.6261	22	0.833999	0.0048412	0.00635519	0.454667
ADHD	GCST90001899	MFI	Treg	Blue.585.42.Treg.trait6	CD28 on CD4 Treg	0.996429	21	-0.000877284	0.0184876	-0.037113	0.0353584	1.00 (0.96-1.04)	0.962153	0.0267241	0.0228826	-0.0181257	0.0715739	1.03 (0.98-1.07)	0.242855	0.025493	0.0292205	-0.0317792	0.0315782	1.03 (0.97-1.09)	0.393325	-0.0522278	0.0466146	-0.143592	0.0391368	0.95 (0.87-1.04)	0.27581	0.0303704	0.0524821	-0.0724945	0.133235	1.03 (0.93-1.14)	0.569601	30.2601	19	0.0485805	30.9074	20	0.0564242	-0.00658621	0.0103304	0.53137
ADHD	GCST90001619	Relative count	TBNK	TB_Trait537	HLA DR+ T cell%T cell	0.996444	22	0.000949858	0.0225586	-0.043265	0.0451647	1.00 (0.96-1.05)	0.966414	-0.0113197	0.0207365	-0.0519634	0.0293239	0.99 (0.95-1.03)	0.585146	-0.00728811	0.0198298	-0.0461544	0.069431	0.99 (0.95-1.03)	0.716899	0.012042	0.0406147	-0.0675628	0.0916468	1.01 (0.93-1.10)	0.769765	0.0211738	0.0432413	-0.0635792	0.105927	1.02 (0.94-1.11)	0.629698	58.5815	20	1.18e-05	59.4733	21	1.53e-05	-0.00491851	0.00891424	0.587227
ADHD	GCST90001819	MFI	B cell	Bcells.trait650	CD38 on transitional	0.996444	26	-0.000562548	0.0129263	-0.0258981	0.024773	1.00 (0.97-1.03)	0.965287	0.00926119	0.0185883	-0.0271719	0.0456943	1.01 (0.97-1.05)	0.618324	0.0196877	0.0253792	-0.0300555	0.0587212	1.02 (0.97-1.07)	0.445178	-0.0259956	0.0312141	-0.0871753	0.0351841	0.97 (0.92-1.04)	0.412835	0.0189931	0.0262205	-0.0323991	0.0703853	1.02 (0.97-1.07)	0.475846	25.0711	24	0.401903	25.8414	25	0.416101	-0.00556232	0.0064777	0.399008
ADHD	GCST90001960	MFI	Treg	Blue.780.60.Treg.trait4	CD25 on CD4+	0.996444	10	-0.000823624	0.0192783	-0.038609	0.0369617	1.00 (0.96-1.04)	0.965922	-0.00185159	0.0255408	-0.0519116	0.0482084	1.00 (0.95-1.05)	0.942208	-0.00404775	0.032025	-0.0668167	0.0128937	1.00 (0.94-1.06)	0.902199	0.0281194	0.039738	-0.049767	0.106006	1.03 (0.95-1.11)	0.497095	0.0562529	0.0546158	-0.0507941	0.1633	1.06 (0.95-1.18)	0.333153	5.41416	8	0.712531	6.66174	9	0.67229	-0.0164307	0.0147103	0.296435
ADHD	GCST90001430	Relative count	B cell	BC_Trait51	IgD+ CD38dim %lymphocyte	0.996971	21	-0.00115893	0.0291851	-0.0583617	0.0560438	1.00 (0.94-1.06)	0.968325	-0.063887	0.0316399	-0.125901	-0.00187272	0.94 (0.88-1.00)	0.0434676	-0.10138	0.0583028	-0.215653	0.0885403	0.90 (0.81-1.01)	0.0974324	-0.106032	0.0669184	-0.237192	0.0251283	0.90 (0.79-1.03)	0.128767	0.0799029	0.104825	-0.125554	0.28536	1.08 (0.88-1.33)	0.455269	42.9638	19	0.00131113	44.4319	20	0.0013168	-0.0121711	0.0151054	0.430358
ADHD	GCST90001553	Relative count	Maturation stages of T cell	MT_Trait527	Naive CD8br %T cell	0.996971	20	-0.00111494	0.02955	-0.059033	0.0568031	1.00 (0.94-1.06)	0.969903	0.0018475	0.0352252	-0.0671938	0.0708888	1.00 (0.94-1.07)	0.958172	0.00183379	0.044238	-0.0848727	0.0430056	1.00 (0.92-1.09)	0.967367	-0.00734134	0.0599332	-0.12481	0.110128	0.99 (0.88-1.12)	0.903796	0.00863903	0.091387	-0.17048	0.187758	1.01 (0.84-1.21)	0.925731	29.2364	18	0.045565	29.2572	19	0.0620453	-0.00118018	0.0104298	0.911161
ADHD	GCST90002111	MFI	Myeloid cell	Violet.510.50.MDSC.trait6	HLA DR on CD33dim HLA DR+ CD11b-	0.996971	59	0.000238573	0.0065675	-0.0126337	0.0131109	1.00 (0.99-1.01)	0.971022	0.00899639	0.0100569	-0.0107152	0.028708	1.01 (0.99-1.03)	0.37103	0.014715	0.014434	-0.0135757	0.0419308	1.01 (0.99-1.04)	0.312216	0.0122841	0.0202792	-0.0274631	0.0520312	1.01 (0.97-1.05)	0.547045	0.045899	0.0267988	-0.00662667	0.0984247	1.05 (0.99-1.10)	0.0921985	50.455	57	0.717373	53.5435	58	0.641517	-0.0121506	0.00691392	0.084217
ADHD	GCST90001963	Morphological parameter	cDC	FSC.cDC.trait2	FSC-A on myeloid DC	0.997494	17	0.000539001	0.0158654	-0.0305573	0.0316353	1.00 (0.97-1.03)	0.972898	-0.00777314	0.0210258	-0.0489837	0.0334374	0.99 (0.95-1.03)	0.71161	-0.0116337	0.0273289	-0.0651983	0.0666602	0.99 (0.94-1.04)	0.676002	-0.00795582	0.041096	-0.0885041	0.0725924	0.99 (0.92-1.08)	0.848933	-0.0073191	0.0429177	-0.0914377	0.0767996	0.99 (0.91-1.08)	0.866866	19.3012	15	0.200407	19.3517	16	0.250848	0.00183408	0.00926025	0.845657
ADHD	GCST90001417	Relative count	B cell	BC_Trait37	CD24+ CD27+ %B cell	0.998175	17	-0.000597095	0.0200964	-0.039986	0.0387918	1.00 (0.96-1.04)	0.976297	0.00262606	0.0278837	-0.052026	0.0572781	1.00 (0.95-1.06)	0.924967	-0.0249676	0.0467489	-0.116596	0.0455616	0.98 (0.89-1.07)	0.600629	-0.0146582	0.0472963	-0.107359	0.0780425	0.99 (0.90-1.08)	0.76062	0.0530461	0.0585127	-0.0616388	0.167731	1.05 (0.94-1.18)	0.378965	16.3554	15	0.358833	17.3948	16	0.360506	-0.00927365	0.00949829	0.344375
ADHD	GCST90001418	Absolute count	B cell	BC_Trait38	CD24+ CD27+ AC	0.998175	15	0.00067608	0.0226421	-0.0437025	0.0450547	1.00 (0.96-1.05)	0.976179	-0.0226098	0.0307605	-0.0829004	0.0376808	0.98 (0.92-1.04)	0.462323	-0.0343444	0.0407684	-0.11425	0.0426874	0.97 (0.89-1.05)	0.413709	-0.0255882	0.0562433	-0.135825	0.0846487	0.97 (0.87-1.09)	0.656116	-0.0339452	0.0510529	-0.134009	0.0661185	0.97 (0.87-1.07)	0.517735	15.3762	13	0.284459	16.0585	14	0.309812	0.00713853	0.00939859	0.461087
ADHD	GCST90001425	Relative count	B cell	BC_Trait47	IgD- CD38br %lymphocyte	0.998421	17	0.000371797	0.020045	-0.0389165	0.0396601	1.00 (0.96-1.04)	0.985202	-0.0319493	0.0266643	-0.0842114	0.0203128	0.97 (0.92-1.02)	0.230838	-0.0500803	0.0473305	-0.142848	0.110646	0.95 (0.87-1.04)	0.305725	-0.0500803	0.054045	-0.156009	0.0558479	0.95 (0.86-1.06)	0.367881	-0.0383459	0.0440753	-0.124733	0.0480416	0.96 (0.88-1.05)	0.398004	12.3253	15	0.654256	13.2982	16	0.650841	0.00773711	0.00784416	0.339603
ADHD	GCST90001444	Relative count	B cell	BC_Trait67	CD20- CD38- %lymphocyte	0.998421	13	-0.000523614	0.0268945	-0.0532368	0.0521895	1.00 (0.95-1.05)	0.984467	-0.00630636	0.0370167	-0.0788592	0.0662464	0.99 (0.92-1.07)	0.864723	-0.00818667	0.060629	-0.127019	0.046899	0.99 (0.88-1.12)	0.894827	0.0260572	0.0660679	-0.103436	0.15555	1.03 (0.90-1.17)	0.700205	0.0203114	0.0807963	-0.138049	0.178672	1.02 (0.87-1.20)	0.806147	14.5123	11	0.205929	14.612	12	0.263343	-0.00343474	0.0124946	0.788489
ADHD	GCST90001608	Relative count	TBNK	TB_Trait520	DP (CD4+CD8+) %leukocyte	0.998421	10	-0.000362943	0.0212495	-0.042012	0.0412861	1.00 (0.96-1.04)	0.986373	-0.00762367	0.0275695	-0.0616598	0.0464125	0.99 (0.94-1.05)	0.782144	-0.0114333	0.0297614	-0.0697656	0.0946298	0.99 (0.93-1.05)	0.709775	-0.0048911	0.0404432	-0.0841598	0.0743776	1.00 (0.92-1.08)	0.906398	0.00848415	0.0534947	-0.0963654	0.113334	1.01 (0.91-1.12)	0.877916	4.95532	8	0.762341	4.9878	9	0.835371	-0.00231455	0.0128436	0.861469
ADHD	GCST90001730	MFI	B cell	Bcells.trait314	CD19 on IgD+ CD38dim	0.998421	16	0.000251103	0.0237761	-0.04635	0.0468522	1.00 (0.95-1.05)	0.991574	-0.00299859	0.0286972	-0.0592451	0.0532479	1.00 (0.94-1.05)	0.91678	-0.00500489	0.050834	-0.10464	0.0499088	1.00 (0.90-1.10)	0.922874	0.000312868	0.0531196	-0.103801	0.104427	1.00 (0.90-1.11)	0.995378	0.0142491	0.0676513	-0.118347	0.146846	1.01 (0.89-1.16)	0.836214	22.4938	14	0.0690222	22.573	15	0.0936364	-0.00267467	0.012044	0.827463
ADHD	GCST90001732	MFI	B cell	Bcells.trait319	CD19 on IgD- CD27-	0.998421	16	-0.000393287	0.0232816	-0.0460253	0.0452387	1.00 (0.96-1.05)	0.986522	-0.0114548	0.0322042	-0.0745751	0.0516655	0.99 (0.93-1.05)	0.72207	-0.0390207	0.0453722	-0.12795	0.0189937	0.96 (0.88-1.05)	0.403318	-0.0529987	0.054562	-0.15994	0.0539429	0.95 (0.85-1.06)	0.346779	-0.0411111	0.0697909	-0.177901	0.095679	0.96 (0.84-1.10)	0.565205	15.981	14	0.314535	16.4206	15	0.354663	0.00654787	0.0105519	0.544873
ADHD	GCST90001782	MFI	B cell	Bcells.trait494	CD25 on IgD+ CD38- unsw mem	0.998421	24	-0.000145074	0.0126737	-0.0249854	0.0246953	1.00 (0.98-1.03)	0.990867	-0.0234254	0.0159827	-0.0547515	0.00790076	0.98 (0.95-1.01)	0.142739	-0.0217671	0.0207963	-0.0625279	0.0873137	0.98 (0.94-1.02)	0.306122	-0.0362278	0.0266439	-0.0884498	0.0159941	0.96 (0.92-1.02)	0.187104	-0.0151741	0.0321396	-0.0781678	0.0478196	0.98 (0.92-1.05)	0.641484	32.0571	22	0.0764283	32.4367	23	0.0913971	0.00423104	0.00828945	0.614846
ADHD	GCST90001827	MFI	B cell	Bcells.trait786	IgD on IgD+	0.998421	15	-0.000225317	0.0200019	-0.039429	0.0389783	1.00 (0.96-1.04)	0.991012	0.00178942	0.0275255	-0.0521605	0.0557393	1.00 (0.95-1.06)	0.948166	-0.00239567	0.0457701	-0.092105	0.0561732	1.00 (0.91-1.09)	0.958996	-0.00153371	0.0448689	-0.0894767	0.0864093	1.00 (0.91-1.09)	0.973215	-0.0411285	0.0813174	-0.200511	0.118254	0.96 (0.82-1.13)	0.62148	14.3882	13	0.347086	14.6873	14	0.399858	0.00674728	0.0129787	0.611891
ADHD	GCST90001898	MFI	Treg	Blue.585.42.Treg.trait5	CD28 on CD4+	0.998421	29	-0.000213853	0.0167624	-0.0330682	0.0326405	1.00 (0.97-1.03)	0.989821	0.0119887	0.019674	-0.0265723	0.0505496	1.01 (0.97-1.05)	0.542282	0.0151587	0.0209258	-0.0258558	0.0577549	1.02 (0.97-1.06)	0.474829	0.0163487	0.0304436	-0.0433207	0.0760182	1.02 (0.96-1.08)	0.595497	0.095309	0.0417691	0.0134416	0.177176	1.10 (1.01-1.19)	0.0306043	41.7799	27	0.034597	51.1513	28	0.00479777	-0.0212482	0.0086342	0.0205386
ADHD	GCST90001969	Morphological parameter	TBNK	FSC.TBNK.trait11	FSC-A on NK	0.998421	16	0.000433679	0.0176976	-0.0342536	0.035121	1.00 (0.97-1.04)	0.98045	-0.00836831	0.0255889	-0.0585227	0.041786	0.99 (0.94-1.04)	0.743646	-0.0108185	0.0349864	-0.0793919	0.0417573	0.99 (0.92-1.06)	0.761407	-0.0172432	0.0436078	-0.102715	0.0682281	0.98 (0.90-1.07)	0.698103	-0.041478	0.0480713	-0.135698	0.0527418	0.96 (0.87-1.05)	0.402763	14.0941	14	0.442724	14.9803	15	0.452838	0.00842829	0.00898328	0.364037
ADHD	GCST90001994	MFI	Monocyte	mono.trait3	CX3CR1 on CD14- CD16-	0.998421	16	-0.000363955	0.0197894	-0.0391511	0.0384232	1.00 (0.96-1.04)	0.985327	-0.00913595	0.0220796	-0.0524121	0.0341402	0.99 (0.95-1.03)	0.679041	-0.0219608	0.0325093	-0.085679	0.0870066	0.98 (0.92-1.04)	0.509623	-0.0352695	0.0380165	-0.109782	0.0392429	0.97 (0.90-1.04)	0.368231	0.0549804	0.0732666	-0.0886222	0.198583	1.06 (0.92-1.22)	0.465431	21.4393	14	0.090893	22.3838	15	0.0981275	-0.0105449	0.0134269	0.445335
ADHD	GCST90002072	Morphological parameter	cDC	SSC.cDC.trait3	SSC-A on plasmacytoid DC	0.998421	18	0.000226516	0.0214704	-0.0418555	0.0423085	1.00 (0.96-1.04)	0.991582	0.00932823	0.0262441	-0.0421102	0.0607666	1.01 (0.96-1.06)	0.722259	0.00275775	0.0429841	-0.0814911	0.0328288	1.00 (0.92-1.09)	0.949593	-0.0112296	0.0504966	-0.110203	0.0877436	0.99 (0.90-1.09)	0.826665	-0.0374657	0.0595222	-0.154129	0.0791979	0.96 (0.86-1.08)	0.537946	26.1594	16	0.0518268	26.9167	17	0.0593003	0.00719421	0.0105701	0.505845
ADHD	GCST90001623	Relative count	TBNK	TB_Trait541	NKT %lymphocyte	0.999899	30	7.95e-05	0.0183319	-0.0358511	0.0360101	1.00 (0.96-1.04)	0.996541	-0.0292884	0.0229031	-0.0741785	0.0156018	0.97 (0.93-1.02)	0.20097	-0.0465202	0.0404842	-0.125869	0.0472742	0.95 (0.88-1.03)	0.259906	-0.0479147	0.0509931	-0.147861	0.0520317	0.95 (0.86-1.05)	0.355168	-0.0498945	0.0458682	-0.139796	0.0400072	0.95 (0.87-1.04)	0.285967	43.4	28	0.0318267	45.5839	29	0.025798	0.00966262	0.00814038	0.245201
ADHD	GCST90001665	Relative count	Treg	Treg_Trait578	CD28+ CD45RA+ CD8dim %CD8dim	0.999899	22	3.78e-05	0.0192125	-0.0376187	0.0376943	1.00 (0.96-1.04)	0.998431	-0.0113186	0.0245452	-0.0594271	0.0367899	0.99 (0.94-1.04)	0.644703	-0.0389714	0.0440029	-0.125217	0.0896064	0.96 (0.88-1.05)	0.385832	0.0519502	0.0576275	-0.0609997	0.1649	1.05 (0.94-1.18)	0.377555	-0.0704019	0.0451712	-0.158937	0.0181336	0.93 (0.85-1.02)	0.134785	28.0679	20	0.107802	32.1588	21	0.0564182	0.0140889	0.008252	0.103239
ADHD	GCST90002046	MFI	Myeloid cell	Red.780.60.MDSC.trait15	CD45 on CD33- HLA DR+	0.999899	10	-0.000206374	0.0309563	-0.0608807	0.060468	1.00 (0.94-1.06)	0.994681	0.0242076	0.0266454	-0.0280174	0.0764326	1.02 (0.97-1.08)	0.363609	0.0285578	0.0311472	-0.0324907	0.0593098	1.03 (0.97-1.09)	0.383124	0.0263751	0.0315721	-0.0355061	0.0882563	1.03 (0.97-1.09)	0.425117	0.0194918	0.185223	-0.343545	0.382529	1.02 (0.71-1.47)	0.918781	24.6523	8	0.00177999	24.6883	9	0.00333604	-0.00415814	0.0384809	0.916611
ADHD	GCST90002084	Morphological parameter	TBNK	SSC.TBNK.trait7	SSC-A on NKT	0.999899	14	-5.65e-05	0.0306316	-0.0600944	0.0599815	1.00 (0.94-1.06)	0.998529	-0.0178878	0.0300304	-0.0767474	0.0409719	0.98 (0.93-1.04)	0.551406	-0.0192435	0.0400782	-0.0977967	0.0894548	0.98 (0.91-1.06)	0.6391	-0.0179592	0.0439768	-0.104154	0.0682353	0.98 (0.90-1.07)	0.689642	-0.238768	0.12589	-0.485513	0.00797727	0.79 (0.62-1.01)	0.0822016	23.3869	12	0.0246154	30.7535	13	0.0036628	0.0386203	0.0198644	0.0756898
ADHD	GCST90002042	MFI	Myeloid cell	Red.780.60.MDSC.trait10	CD45 on CD33br HLA DR+ CD14-	0.999985	13	-3.44e-07	0.0184043	-0.0360728	0.0360721	1.00 (0.96-1.04)	0.992931	0.00352348	0.0207961	-0.0372368	0.0442838	1.00 (0.96-1.05)	0.865458	0.0135935	0.0387048	-0.0622679	0.240918	1.01 (0.94-1.09)	0.731521	0.00901213	0.0404521	-0.070274	0.0882983	1.01 (0.93-1.09)	0.82745	0.00289124	0.0322603	-0.0930639	0.198287	1.05 (0.91-1.22)	0.929577	19.253	11	0.0566999	20.1898	12	0.0635793	-0.000815201	0.00786365	0.91858
