# Supplementary material for: Evaluating the link between immune characteristics and attention deficit hyperactivity disorder through a bi-directional Mendelian randomization study
Source: Front Immunol. 2024 Jun 5;15:1367418. doi: 10.3389/fimmu.2024.1367418 (PMC11188446; doi:10.3389/fimmu.2024.1367418)
Supplement: Supplementary file 3 [file Table_3.xls]

## Sheet: Sheet1
Table S3. Instrusmental variables for three identified immune cells
Exp	Out	SNP	CHR	POS	A1	A2	Immune cells				ADHD			R2	F
							BETA	SE	EAF	P	BETA	SE	P
GCST90001955	ADHD	rs10407329	19	51811788	G	A	0.4227	0.06727	0.0853	4.276e-10	-0.000299955	0.0292	0.9917	0.0247784	39.4332
GCST90001955	ADHD	rs113464261	19	51737053	C	A	-0.8784	0.1227	0.0219	1.254e-12	0.0041988	0.0337	0.9002	0.0319266	51.1842
GCST90001955	ADHD	rs117140964	10	101609403	T	C	0.418	0.08848	0.0444	2.524e-06	-0.0147014	0.0313	0.6379	0.0141585	22.2896
GCST90001955	ADHD	rs117893093	20	36543774	T	G	0.4385	0.09362	0.0418	3.063e-06	-0.0172995	0.0255	0.4961	0.0139208	21.91
GCST90001955	ADHD	rs11883251	19	52094863	C	T	-0.4489	0.06771	0.0824	4.649e-11	0.00280393	0.0158	0.8604	0.0275061	43.8969
GCST90001955	ADHD	rs1218959	13	28193877	A	C	0.169	0.03806	0.6403	9.622e-06	0.0199986	0.0098	0.04213	0.0125288	19.6914
GCST90001955	ADHD	rs12459503	19	52161035	C	T	0.2595	0.04128	0.7236	4.261e-10	0.0259026	0.0097	0.007797	0.0247992	39.4672
GCST90001955	ADHD	rs12461866	19	51695139	T	C	0.3825	0.05162	0.1551	2.087e-13	0.0159973	0.0155	0.3032	0.0341268	54.8362
GCST90001955	ADHD	rs12986137	19	53059872	T	C	0.1914	0.0423	0.2587	6.484e-06	0.00700447	0.0176	0.6904	0.0130037	20.4477
GCST90001955	ADHD	rs138712525	19	51544665	A	G	0.3417	0.04593	0.1995	1.663e-13	-0.00760104	0.0189	0.6863	0.0343912	55.2761
GCST90001955	ADHD	rs1397071	18	68477432	A	G	-0.5361	0.1146	0.0251	3.171e-06	-0.0418039	0.028	0.1358	0.0138867	21.8556
GCST90001955	ADHD	rs1421461	12	106320886	C	T	0.2027	0.04543	0.2169	8.687e-06	-0.0108015	0.0117	0.3576	0.0126486	19.8821
GCST90001955	ADHD	rs146995981	19	51739227	T	C	0.4111	0.04817	0.1741	3.338e-17	-0.00299551	0.0176	0.8631	0.0447711	72.7415
GCST90001955	ADHD	rs16988799	19	51503285	T	C	0.3006	0.04396	0.2188	1.152e-11	0.0235041	0.0232	0.3112	0.0292103	46.6985
GCST90001955	ADHD	rs17728644	19	51677700	G	A	0.4593	0.06013	0.1062	3.804e-14	-0.0178006	0.0287	0.5355	0.036187	58.2708
GCST90001955	ADHD	rs17836364	19	54847587	A	G	0.283	0.05112	0.1544	3.614e-08	-0.0114047	0.0168	0.4969	0.0193401	30.6078
GCST90001955	ADHD	rs1862496	19	51861040	C	T	-0.3499	0.0627	0.9003	2.82e-08	-0.0560967	0.0254	0.02728	0.0196465	31.1024
GCST90001955	ADHD	rs1922127	10	53348048	T	C	-0.3769	0.08418	0.047	8.127e-06	-0.0251023	0.0132	0.05797	0.0127355	20.0205
GCST90001955	ADHD	rs2059816	19	52921906	A	G	0.3518	0.0658	0.9163	1.029e-07	0.036104	0.0141	0.01036	0.0180623	28.5483
GCST90001955	ADHD	rs2411317	19	51821634	G	A	-0.3329	0.03639	0.4932	1.789e-19	-0.0207042	0.0096	0.03209	0.0511013	83.5803
GCST90001955	ADHD	rs2547321	19	51882663	C	A	0.224	0.03669	0.4498	1.31e-09	0.00790113	0.0109	0.4731	0.0234237	37.2256
GCST90001955	ADHD	rs2569457	19	51531099	A	G	0.3448	0.05005	0.8517	8.112e-12	0.0196008	0.0111	0.07733	0.0296354	47.3988
GCST90001955	ADHD	rs2569504	19	51600576	G	A	-0.2455	0.04293	0.7477	1.294e-08	0.00820356	0.0123	0.5018	0.0206104	32.6604
GCST90001955	ADHD	rs2691244	19	51585259	C	T	0.2896	0.03674	0.472	6.038e-15	-0.0147014	0.0124	0.2357	0.0384452	62.0525
GCST90001955	ADHD	rs273627	19	51805672	A	G	-0.3405	0.06466	0.0872	1.598e-07	-0.000899595	0.0206	0.9651	0.017532	27.6951
GCST90001955	ADHD	rs2739418	19	51475818	A	G	0.3569	0.04565	0.7992	9.734e-15	0.0037972	0.0135	0.7804	0.0378448	61.0453
GCST90001955	ADHD	rs28669361	19	53248249	G	A	-0.1909	0.04266	0.2362	8.196e-06	0.00709511	0.0117	0.5421	0.0127221	19.9991
GCST90001955	ADHD	rs34368430	19	51594078	A	G	-0.3069	0.04827	0.1754	2.691e-10	-0.0215951	0.0112	0.05247	0.0253534	40.372
GCST90001955	ADHD	rs3745098	19	52855303	T	G	0.1758	0.03696	0.5335	2.158e-06	-0.00119928	0.0097	0.8992	0.0143498	22.5951
GCST90001955	ADHD	rs4567661	15	38786114	C	A	-0.1856	0.03972	0.3179	3.241e-06	-0.0119977	0.0101	0.2363	0.0138557	21.8061
GCST90001955	ADHD	rs56043070	1	247719769	A	G	0.4156	0.0788	0.0566	1.524e-07	0.00979784	0.0192	0.6114	0.017585	27.7805
GCST90001955	ADHD	rs62117667	19	51542085	A	C	-0.5728	0.08342	0.0521	9.498e-12	-0.00509699	0.0166	0.7568	0.0294465	47.0876
GCST90001955	ADHD	rs6509558	19	52127949	T	C	0.1898	0.03903	0.353	1.269e-06	-0.000899595	0.0112	0.9386	0.0149894	23.6176
GCST90001955	ADHD	rs7245846	19	51731176	A	G	-1.115	0.0393	0.1934	6.075e-143	-0.0238044	0.0097	0.01477	0.34123	803.906
GCST90001955	ADHD	rs7249762	19	51550760	C	T	0.258	0.03712	0.4945	5.318e-12	0.0277001	0.0123	0.02428	0.0301493	48.2463
GCST90001955	ADHD	rs7343094	19	51594543	C	T	-0.3481	0.04942	0.1657	2.821e-12	-0.00539542	0.0145	0.7088	0.0309388	49.55
GCST90001955	ADHD	rs74552391	19	52197292	G	A	0.7776	0.1499	0.0177	2.42e-07	-0.0135971	0.0342	0.6902	0.0170217	26.8751
GCST90001955	ADHD	rs77635331	16	8691661	T	C	-0.2765	0.06116	0.0985	6.593e-06	-0.0298015	0.0292	0.3075	0.0129816	20.4125
GCST90001955	ADHD	rs780726	19	52877218	A	G	-0.2171	0.04694	0.1898	4.045e-06	0.00979784	0.012	0.4173	0.0135783	21.3636
GCST90001955	ADHD	rs8105105	19	52130337	C	T	-0.4027	0.07925	0.0582	4.206e-07	-0.0140015	0.0229	0.5401	0.0163439	25.7873
GCST90001631	ADHD	rs10188255	2	122052948	A	G	0.2459	0.05489	0.0537	7.717e-06	0.0213973	0.0312	0.4943	0.00544166	20.0583
GCST90001631	ADHD	rs10276441	7	52581385	A	G	0.1529	0.03242	0.8246	2.492e-06	0.0343016	0.0114	0.002555	0.00602746	22.2306
GCST90001631	ADHD	rs10789920	11	112749621	C	A	-0.1746	0.02689	0.2954	9.579e-11	-0.026603	0.0118	0.02344	0.0113636	42.1376
GCST90001631	ADHD	rs11650003	17	7866604	G	A	-0.116	0.0252	0.3867	4.323e-06	-0.00970278	0.0094	0.3017	0.0057436	21.1777
GCST90001631	ADHD	rs11658954	17	74953080	G	A	-0.1133	0.02456	0.6265	4.117e-06	0.00040008	0.0103	0.9674	0.00576848	21.2699
GCST90001631	ADHD	rs12792298	11	112189184	T	C	-0.3117	0.0657	0.0345	2.177e-06	-0.0028958	0.0499	0.9534	0.00609897	22.496
GCST90001631	ADHD	rs145936741	11	116470289	G	A	-0.5116	0.113	0.012	6.201e-06	-0.0390957	0.03	0.1935	0.00555718	20.4865
GCST90001631	ADHD	rs17256404	5	9391367	C	A	0.1762	0.03906	0.1095	6.67e-06	0.00080032	0.0164	0.9612	0.00551716	20.3381
GCST90001631	ADHD	rs2074023	11	2325581	T	C	-0.1212	0.02454	0.4124	8.247e-07	-0.0215951	0.0127	0.08799	0.00660615	24.3792
GCST90001631	ADHD	rs2275854	6	29976838	G	A	0.1393	0.03045	0.5643	4.938e-06	0.00020002	0.0109	0.9833	0.00567319	20.9166
GCST90001631	ADHD	rs34575510	7	23209757	T	C	0.2565	0.05684	0.0488	6.622e-06	0.00369682	0.0176	0.8337	0.00552119	20.3531
GCST90001631	ADHD	rs34994982	2	137472168	G	A	-0.193	0.04168	0.0994	3.79e-06	0.039604	0.0312	0.2043	0.00581164	21.43
GCST90001631	ADHD	rs568739	11	128060429	C	T	0.1093	0.02466	0.5055	9.522e-06	0.0159973	0.0112	0.1531	0.00532727	19.6344
GCST90001631	ADHD	rs5769842	22	49437976	A	G	-0.2247	0.04949	0.0626	5.783e-06	0.00250313	0.0129	0.8455	0.00558866	20.6032
GCST90001631	ADHD	rs67216021	11	112791568	T	C	-0.1548	0.03119	0.1915	7.296e-07	-0.0200967	0.0118	0.08918	0.00667076	24.6192
GCST90001631	ADHD	rs725683	10	90258876	T	C	-0.1196	0.02542	0.5781	2.626e-06	-0.0128965	0.0094	0.1714	0.00599886	22.1245
GCST90001631	ADHD	rs76161425	11	112704995	T	C	-0.406	0.03854	0.1088	1.413e-25	-0.0491996	0.0277	0.07559	0.0293667	110.915
GCST90001632	ADHD	rs10188255	2	122052948	A	G	0.2504	0.05522	0.0537	5.956e-06	0.0213973	0.0312	0.4943	0.00557466	20.5513
GCST90001632	ADHD	rs11650003	17	7866604	G	A	-0.1138	0.02535	0.3867	7.338e-06	-0.00970278	0.0094	0.3017	0.00546411	20.1415
GCST90001632	ADHD	rs11658954	17	74953080	G	A	-0.1113	0.02471	0.6265	6.906e-06	0.00040008	0.0103	0.9674	0.00550073	20.2772
GCST90001632	ADHD	rs12363646	11	128067342	C	T	0.1113	0.02481	0.504	7.413e-06	0.014799	0.011	0.1775	0.00545671	20.1141
GCST90001632	ADHD	rs12792298	11	112189184	T	C	-0.3039	0.06611	0.0345	4.442e-06	-0.0028958	0.0499	0.9534	0.005728	21.1198
GCST90001632	ADHD	rs17256404	5	9391367	C	A	0.1761	0.0393	0.1095	7.69e-06	0.00080032	0.0164	0.9612	0.00544419	20.0677
GCST90001632	ADHD	rs17515489	11	112709813	T	C	0.1296	0.02859	0.2418	6.024e-06	0.0255024	0.0105	0.01492	0.00557091	20.5374
GCST90001632	ADHD	rs2074023	11	2325581	T	C	-0.1242	0.02469	0.4124	5.063e-07	-0.0215951	0.0127	0.08799	0.0068515	25.2909
GCST90001632	ADHD	rs2275854	6	29976838	G	A	0.1475	0.03062	0.5643	1.517e-06	0.00020002	0.0109	0.9833	0.00628645	23.1919
GCST90001632	ADHD	rs34575510	7	23209757	T	C	0.2652	0.05718	0.0488	3.644e-06	0.00369682	0.0176	0.8337	0.00583029	21.4992
GCST90001632	ADHD	rs34994982	2	137472168	G	A	-0.1981	0.04193	0.0994	2.385e-06	0.039604	0.0312	0.2043	0.0060486	22.3091
GCST90001632	ADHD	rs6589338	11	112754441	G	A	-0.1594	0.02677	0.306	2.863e-09	-0.0225049	0.0118	0.05595	0.00957355	35.4359
GCST90001632	ADHD	rs67216021	11	112791568	T	C	-0.1535	0.03138	0.1915	1.055e-06	-0.0200967	0.0118	0.08918	0.00648123	23.9152
GCST90001632	ADHD	rs725683	10	90258876	T	C	-0.1213	0.02557	0.5781	2.184e-06	-0.0128965	0.0094	0.1714	0.00609782	22.4918
GCST90001632	ADHD	rs7318580	13	113601061	T	C	0.111	0.02453	0.5453	6.211e-06	0.0110003	0.0101	0.2762	0.00555142	20.4651
GCST90001632	ADHD	rs75361910	17	33793208	T	C	-0.1928	0.03853	0.117	5.851e-07	0.0158957	0.0187	0.3944	0.00678004	25.0253
GCST90001632	ADHD	rs78268116	11	112705025	T	C	-0.3961	0.03859	0.1095	2.184e-24	-0.0485044	0.0272	0.07463	0.0279211	105.299
