# Supplementary material for: Evaluating the link between immune characteristics and attention deficit hyperactivity disorder through a bi-directional Mendelian randomization study
Source: Front Immunol. 2024 Jun 5;15:1367418. doi: 10.3389/fimmu.2024.1367418 (PMC11188446; doi:10.3389/fimmu.2024.1367418)
Supplement: Supplementary file 4 [file Table_4.xls]

## Sheet: Sheet1
Table S4. MR-PRESSO analysis for effects of identified three immune cells on ADHD risk
Exposures	Trait	N	Global.RSSobs	Global.Pval	Causal Estimate	Sd	T-stat	P
GCST90001955	CD33 on Im MDSC	40	45.3202	0.342667	0.0248826	0.0374534	4.17077	0.000163793
GCST90001631	CD8br NKT %T cell	17	18.6113	0.458	0.0769765	0.0197007	3.90731	0.00125431
GCST90001632	CD8br NKT %lymphocyte	17	16.3353	0.594	0.0754256	0.020173	3.73895	0.00178902
