# Supplementary material for: Evaluating the link between immune characteristics and attention deficit hyperactivity disorder through a bi-directional Mendelian randomization study
Source: Front Immunol. 2024 Jun 5;15:1367418. doi: 10.3389/fimmu.2024.1367418 (PMC11188446; doi:10.3389/fimmu.2024.1367418)
Supplement: Supplementary file 5 [file Table_5.xls]

## Sheet: Sheet2
Supplementary Table 5 Results of the causal effect of ADHD on immune cells
Outcomes	Trait type	Panel	Trait	Exposures	N	beta	se	P-unadj	P-adj	Heter.Stat	Heter.p	Intercept	Intercept.p
GCST90001963	Morphological parameter	cDC	FSC-A on myeloid DC	ADHD	23	-0.278248	0.105464	0.00833204	0.996925	24.8906	0.302334	0.000561189	0.988819
GCST90001845	MFI	Maturation stages of T cell	CD3 on CD45RA- CD4+	ADHD	23	-0.232678	0.0977797	0.0173309	0.996925	14.1269	0.896915	0.0344446	0.347881
GCST90001450	Absolute count	cDC	CD62L- monocyte AC	ADHD	23	0.2271	0.0970832	0.0193233	0.996925	17.1762	0.753561	0.0547831	0.139059
GCST90001947	MFI	Myeloid cell	CD33 on CD33br HLA DR+ CD14dim	ADHD	23	-0.330593	0.142455	0.020304	0.996925	25.2496	0.285289	-0.0367901	0.495008
GCST90001938	MFI	Treg	CD25 on CD39+ resting Treg	ADHD	23	0.226418	0.0987519	0.0218598	0.996925	25.65	0.267013	0.0560984	0.123418
GCST90001965	Morphological parameter	cDC	FSC-A on monocyte	ADHD	23	-0.254916	0.112779	0.0238013	0.996925	28.5391	0.158497	0.00530211	0.901463
GCST90001867	MFI	Treg	CD3 on CD4+	ADHD	23	-0.213459	0.0960711	0.0262908	0.996925	9.67446	0.989024	0.0304876	0.396713
GCST90001861	MFI	Treg	CD3 on CD28+ CD4+	ADHD	23	-0.210214	0.0966454	0.0296221	0.996925	9.35099	0.991296	0.0294915	0.41482
GCST90001956	MFI	Myeloid cell	CD33 on CD33br HLA DR+	ADHD	23	-0.313688	0.147206	0.0330933	0.996925	27.0841	0.20805	-0.0298968	0.592369
GCST90001857	MFI	Treg	CD3 on activated & secreting Treg	ADHD	23	-0.207035	0.0980157	0.0346637	0.996925	20.3519	0.561036	0.0513775	0.167662
GCST90001957	MFI	Myeloid cell	CD33 on CD33br HLA DR+ CD14-	ADHD	23	-0.315081	0.149857	0.0355057	0.996925	28.034	0.174557	-0.0361889	0.523782
GCST90001853	MFI	Treg	CD3 on activated Treg	ADHD	23	-0.203067	0.0977414	0.0377468	0.996925	21.1619	0.51075	0.0404386	0.272023
GCST90001944	MFI	cDC	CD123 on plasmacytoid DC	ADHD	23	-0.204717	0.100644	0.0419456	0.996925	18.0296	0.704231	-0.00554751	0.881946
GCST90001966	Morphological parameter	cDC	FSC-A on granulocyte	ADHD	23	-0.204894	0.10086	0.0422067	0.996925	19.3316	0.624773	-0.0252486	0.502342
GCST90001945	MFI	cDC	CD123 on CD62L+ plasmacytoid DC	ADHD	23	-0.203458	0.100638	0.0432088	0.996925	18.0474	0.703177	-0.00518759	0.889546
GCST90001846	MFI	Maturation stages of T cell	CD3 on CM CD8br	ADHD	23	-0.196822	0.0976804	0.0439089	0.996925	23.0158	0.400839	0.0401933	0.271747
GCST90001674	Relative count	Treg	CD28- CD127- CD25++ CD8br %CD8br	ADHD	23	0.187118	0.0941429	0.0468565	0.996925	23.3521	0.382082	0.0647044	0.0667077
GCST90002054	MFI	Maturation stages of T cell	CD8 on CM CD8br	ADHD	23	-0.214394	0.108646	0.0484586	0.996925	26.863	0.216476	0.0441385	0.27792
GCST90001863	MFI	Treg	CD3 on CD28+ CD45RA- CD8br	ADHD	23	-0.189046	0.0959644	0.0488431	0.996925	17.5689	0.731223	0.0335324	0.351543
GCST90001855	MFI	Treg	CD3 on secreting Treg	ADHD	23	-0.193067	0.098211	0.0493169	0.996925	21.7442	0.47524	0.0612715	0.103699
GCST90001858	MFI	Treg	CD3 on CD45RA+ CD4+	ADHD	23	-0.188894	0.0976715	0.0531159	0.996925	18.3131	0.687271	0.0188042	0.605171
GCST90001673	Relative count	Treg	CD28- CD127- CD25++ CD8br %T cell	ADHD	23	0.202809	0.105136	0.053729	0.996925	29.7747	0.124043	0.07196	0.0595926
GCST90001842	MFI	Maturation stages of T cell	CD3 on Naive CD4+	ADHD	23	-0.186304	0.0976766	0.0564751	0.996925	18.0332	0.704019	0.028653	0.433002
GCST90001841	MFI	Maturation stages of T cell	CD3 on CM CD4+	ADHD	21	-0.194495	0.102023	0.0566003	0.996925	10.9032	0.948694	0.0363632	0.343135
GCST90001953	MFI	Myeloid cell	CD33 on CD33dim HLA DR-	ADHD	23	-0.313543	0.166027	0.0589578	0.996925	34.3948	0.044765	-0.071138	0.252961
GCST90002021	MFI	Myeloid cell	CD14 on CD33dim HLA DR+ CD11b+	ADHD	23	-0.27685	0.146776	0.0592672	0.996925	28.89	0.14803	0.116099	0.0273238
GCST90001675	Absolute count	Treg	CD28- CD127- CD25++ CD8br AC	ADHD	23	0.216134	0.114684	0.0594838	0.996925	35.3952	0.035214	0.0605709	0.153464
GCST90001515	Absolute count	Myeloid cell	Im MDSC AC	ADHD	23	0.225961	0.120202	0.0601285	0.996925	19.0242	0.643831	0.0474385	0.293856
GCST90001570	Relative count	Maturation stages of T cell	EM DN (CD4-CD8-) %DN	ADHD	23	0.170256	0.0911333	0.0617338	0.996925	15.3099	0.8486	0.0113646	0.737274
GCST90002056	MFI	Maturation stages of T cell	CD8 on EM CD8br	ADHD	23	-0.184338	0.0991266	0.0629392	0.996925	22.4026	0.436088	0.0344904	0.354696
GCST90001955	MFI	Myeloid cell	CD33 on Im MDSC	ADHD	23	-0.318502	0.172328	0.0645693	0.996925	36.867	0.024463	-0.0507176	0.436158
GCST90001567	Relative count	Maturation stages of T cell	Naive DN (CD4-CD8-) %DN	ADHD	23	-0.155605	0.0844128	0.0652734	0.996925	23.7393	0.361042	0.00334565	0.916895
GCST90001878	MFI	Maturation stages of T cell	HVEM on EM CD4+	ADHD	23	-0.369633	0.200762	0.0656001	0.996925	42.4925	0.0054459	0.102556	0.166279
GCST90001843	MFI	Maturation stages of T cell	CD3 on EM CD4+	ADHD	23	-0.178238	0.0983627	0.0699783	0.996925	12.4324	0.947795	0.0216382	0.555114
GCST90001695	Absolute count	Treg	CD45RA- CD28- CD8br AC	ADHD	23	19.9947	11.0644	0.0707447	0.996925	29.8569	0.121985	3.77042	0.364908
GCST90002009	MFI	Monocyte	HLA DR on CD14- CD16-	ADHD	23	0.15937	0.0890305	0.0734438	0.996925	16.4165	0.794693	0.0178652	0.589449
GCST90002081	Morphological parameter	TBNK	SSC-A on CD4+	ADHD	23	0.166288	0.0929243	0.073535	0.996925	17.1076	0.757394	-0.0231428	0.504349
GCST90002080	Morphological parameter	TBNK	SSC-A on T cell	ADHD	23	0.18936	0.107937	0.0793708	0.996925	30.536	0.106007	-0.0220882	0.588593
GCST90001980	MFI	Monocyte	CD40 on CD14+ CD16- monocyte	ADHD	23	-0.158853	0.0910968	0.0811969	0.996925	23.1961	0.39073	-0.0161197	0.639674
GCST90001851	MFI	Treg	CD3 on T cell	ADHD	23	-0.16876	0.0969789	0.0818282	0.996925	8.21668	0.996538	0.0229377	0.525979
GCST90001927	MFI	Treg	CD127 on CD8br	ADHD	23	-0.160411	0.0925291	0.0829842	0.996925	18.886	0.652355	-0.0225505	0.513518
GCST90001697	Relative count	Treg	CD45RA- CD28- CD8br %T cell	ADHD	23	0.95477	0.558897	0.0875788	0.996925	34.9055	0.0396344	0.224286	0.284044
GCST90002015	MFI	cDC	CCR2 on plasmacytoid DC	ADHD	23	-0.199856	0.118585	0.091923	0.996925	31.359	0.0890006	0.0017173	0.969579
GCST90002109	MFI	Myeloid cell	HLA DR on CD33br HLA DR+ CD14dim	ADHD	23	0.220574	0.130926	0.0920426	0.996925	19.0187	0.644176	0.0702967	0.158859
GCST90001881	MFI	Maturation stages of T cell	HVEM on CD8br	ADHD	23	-0.333564	0.198043	0.092124	0.996925	42.2467	0.0058347	0.108205	0.137306
GCST90001985	MFI	Monocyte	CD40 on monocytes	ADHD	23	-0.152397	0.0911337	0.094478	0.996925	22.8834	0.40834	0.00702621	0.838759
GCST90001909	MFI	TBNK	CD45 on CD14+ monocyte	ADHD	23	-0.165539	0.0997039	0.0968534	0.996925	23.9557	0.349555	-0.0174396	0.644108
GCST90002016	MFI	cDC	CCR2 on CD62L+ plasmacytoid DC	ADHD	23	-0.196611	0.118686	0.0976071	0.996925	31.5144	0.0860593	0.000797386	0.985884
GCST90001744	MFI	B cell	CD20 on CD20- CD38-	ADHD	23	-0.147075	0.0888084	0.0977038	0.996925	22.8041	0.412859	-0.00861061	0.797826
GCST90002007	MFI	Monocyte	HLA DR on CD14+ CD16+ monocyte	ADHD	23	0.154694	0.0944584	0.101486	0.996925	24.5618	0.318486	-0.0120466	0.736333
GCST90002119	MFI	Treg	CD8 on CD28+ CD45RA+ CD8br	ADHD	23	-0.162407	0.0992167	0.101653	0.996925	23.5246	0.372632	0.0207435	0.580638
GCST90001665	Relative count	Treg	CD28+ CD45RA+ CD8dim %CD8dim	ADHD	23	-0.148541	0.0910951	0.102972	0.996925	23.1846	0.391368	0.00458592	0.894578
GCST90001554	Absolute count	Maturation stages of T cell	EM CD8br AC	ADHD	23	0.150433	0.093021	0.105836	0.996925	14.6918	0.875122	0.0115386	0.738722
GCST90001959	MFI	TBNK	CD4 on HLA DR+ CD4+	ADHD	23	-0.165894	0.103198	0.107939	0.996925	25.7291	0.263495	-0.00802775	0.837447
GCST90001524	Absolute count	Myeloid cell	Gr MDSC AC	ADHD	23	0.180611	0.112815	0.109388	0.996925	14.7898	0.8711	-0.0227613	0.588124
GCST90001880	MFI	Maturation stages of T cell	HVEM on CD45RA- CD4+	ADHD	23	-0.30686	0.192006	0.110004	0.996925	39.2139	0.013336	0.0662871	0.356043
GCST90002118	MFI	Treg	CD8 on CD28+ CD45RA- CD8br	ADHD	23	-0.17658	0.110826	0.111091	0.996925	28.3407	0.164662	-0.0347132	0.405697
GCST90001732	MFI	B cell	CD19 on IgD- CD27-	ADHD	23	0.139988	0.087886	0.111198	0.996925	21.3101	0.501652	0.0690923	0.0436371
GCST90001854	MFI	Treg	CD3 on CD39+ activated Treg	ADHD	23	-0.167605	0.105226	0.111203	0.996925	25.9456	0.254026	0.045254	0.249932
GCST90001684	Absolute count	Treg	CD127- CD8br AC	ADHD	23	0.165916	0.104335	0.111785	0.996925	27.705	0.185663	0.0162264	0.681613
GCST90001860	MFI	Treg	CD3 on CD39+ CD4+	ADHD	23	-0.155858	0.0980653	0.111986	0.996925	21.7522	0.474762	0.0326053	0.374958
GCST90001530	Absolute count	Myeloid cell	Mo MDSC AC	ADHD	23	0.18894	0.119283	0.113201	0.996925	11.7351	0.962611	-0.0161969	0.714766
GCST90002037	MFI	cDC	CD80 on plasmacytoid DC	ADHD	23	-0.158752	0.100226	0.113206	0.996925	16.5102	0.789781	-0.0126815	0.733471
GCST90001805	MFI	B cell	CD27 on memory B cell	ADHD	23	0.173215	0.109396	0.113337	0.996925	33.2835	0.057996	0.0172061	0.677914
GCST90002121	MFI	Treg	CD8 on CD39+ CD8br	ADHD	23	-0.159981	0.101203	0.113924	0.996925	23.9988	0.34729	0.0150145	0.695578
GCST90002038	MFI	cDC	CD80 on CD62L+ plasmacytoid DC	ADHD	23	-0.158348	0.100228	0.114134	0.996925	16.8033	0.774123	-0.01234	0.740373
GCST90002101	MFI	Maturation stages of T cell	CD45RA on TD CD8br	ADHD	23	-0.152616	0.0973203	0.116839	0.996925	20.4672	0.553843	0.0233201	0.520562
GCST90001954	MFI	Myeloid cell	CD33 on basophil	ADHD	23	-0.269781	0.172186	0.117163	0.996925	36.9097	0.0242012	-0.0752933	0.242786
GCST90001993	MFI	Monocyte	PDL-1 on CD14+ CD16- monocyte	ADHD	23	-0.143658	0.0932702	0.123502	0.996925	24.8673	0.303465	-0.0151343	0.667864
GCST90001901	MFI	Treg	CD28 on CD39+ resting Treg	ADHD	23	-0.14642	0.097075	0.131472	0.996925	20.5173	0.550718	-0.0267536	0.460111
GCST90002018	MFI	cDC	CCR2 on granulocyte	ADHD	23	-0.148005	0.0995051	0.136906	0.996925	16.2929	0.801086	-0.0119085	0.747387
GCST90001581	Absolute count	Monocyte	CD14- CD16- AC	ADHD	23	0.129738	0.0879903	0.140359	0.996925	17.4528	0.737893	0.00198416	0.951456
GCST90001630	Absolute count	TBNK	CD8br NKT AC	ADHD	23	0.134203	0.0912022	0.141159	0.996925	23.0648	0.398079	0.00275921	0.936517
GCST90001922	MFI	Treg	CD127 on T cell	ADHD	23	-0.141156	0.0961082	0.141908	0.996925	13.2902	0.92475	0.0146185	0.682479
GCST90001834	MFI	cDC	CD62L on monocyte	ADHD	22	-0.146753	0.0999256	0.141936	0.996925	19.3047	0.565603	-0.0215623	0.556952
GCST90001869	MFI	Treg	CD3 on resting Treg	ADHD	23	-0.154732	0.105685	0.143172	0.996925	25.6766	0.265826	0.0147875	0.712168
GCST90001831	MFI	cDC	CD62L on CD62L+ myeloid DC	ADHD	23	-0.136582	0.0933142	0.143281	0.996925	16.2061	0.805526	0.0141911	0.682551
GCST90001624	Absolute count	TBNK	HLA DR+ CD4+ AC	ADHD	23	0.134317	0.0920215	0.144393	0.996925	24.8504	0.304282	-0.0175646	0.614021
GCST90001687	Absolute count	Treg	CD28- CD8br AC	ADHD	23	0.157705	0.108122	0.144681	0.996925	31.3789	0.088619	0.0415199	0.305983
GCST90001573	Relative count	Maturation stages of T cell	TD DN (CD4-CD8-) %DN	ADHD	23	-0.133165	0.0913442	0.144884	0.996925	15.4845	0.840622	-0.0107098	0.752439
GCST90001838	MFI	Maturation stages of T cell	CD3 on naive CD8br	ADHD	23	-0.154516	0.106887	0.148288	0.996925	25.8292	0.259087	0.0440168	0.271483
GCST90001875	MFI	Maturation stages of T cell	HVEM on CD4+	ADHD	23	-0.287343	0.199026	0.148811	0.996925	42.9835	0.00474121	0.0640229	0.390414
GCST90002090	MFI	cDC	CD11c on granulocyte	ADHD	23	0.144755	0.100434	0.1495	0.996925	16.2748	0.802018	-0.00707271	0.849551
GCST90001890	MFI	Treg	CD28 on CD45RA+ CD4+	ADHD	18	-0.20782	0.145092	0.152048	0.996925	26.8637	0.0600973	0.021208	0.70707
GCST90002067	MFI	Treg	CD4 on CD39+ activated Treg	ADHD	23	-0.182148	0.128434	0.156125	0.996925	38.1766	0.0175034	0.0747628	0.114159
GCST90002014	MFI	cDC	CCR2 on CD62L+ myeloid DC	ADHD	23	-0.173654	0.122678	0.156915	0.996925	33.2292	0.0587214	0.0211942	0.648327
GCST90001516	Relative count	Myeloid cell	Im MDSC %CD33dim HLA DR- CD66b-	ADHD	23	0.166195	0.117874	0.158558	0.996925	21.8454	0.469151	0.019594	0.659692
GCST90001686	Relative count	Treg	CD28- CD8br %CD8br	ADHD	23	0.153202	0.109366	0.161267	0.996925	39.8821	0.0111597	0.0462192	0.258556
GCST90001882	MFI	Maturation stages of T cell	HVEM on CM CD8br	ADHD	23	-0.235782	0.169259	0.163612	0.996925	30.9952	0.0962138	0.0187637	0.768903
GCST90001883	MFI	TBNK	CD16-CD56 on NKT	ADHD	23	0.138463	0.0994467	0.163822	0.996925	23.5596	0.370729	0.0157352	0.676214
GCST90001833	MFI	cDC	CD62L on CD62L+ DC	ADHD	23	-0.129695	0.0932415	0.16424	0.996925	16.661	0.781786	0.0291883	0.4029
GCST90001817	MFI	B cell	CD38 on PB/PC	ADHD	23	0.117922	0.0850277	0.165482	0.996925	16.0865	0.811572	0.0141924	0.652999
GCST90001568	Relative count	Maturation stages of T cell	Naive DN (CD4-CD8-) %T cell	ADHD	23	-0.118689	0.0862845	0.16896	0.996925	29.9092	0.120688	-0.0335529	0.299783
GCST90002058	MFI	TBNK	CD8 on CD8br	ADHD	23	-0.136244	0.0993892	0.170433	0.996925	24.0737	0.343377	0.0322096	0.389046
GCST90001678	Absolute count	Treg	CD28- CD25++ CD8br AC	ADHD	23	0.123434	0.0909124	0.174553	0.996925	25.2349	0.285975	0.0410998	0.224996
GCST90001801	MFI	B cell	CD27 on IgD+ CD38- unsw mem	ADHD	23	0.187282	0.138427	0.176078	0.996925	28.8362	0.149598	-0.0381556	0.462769
GCST90001804	MFI	B cell	CD27 on IgD- CD38dim	ADHD	23	0.121317	0.0905639	0.180384	0.996925	23.4512	0.376639	0.023239	0.496613
GCST90001519	Relative count	Myeloid cell	CD33br HLA DR+ CD14- %CD33br HLA DR+	ADHD	23	0.160321	0.119789	0.180777	0.996925	20.5575	0.54821	0.00466749	0.916363
GCST90001683	Relative count	Treg	CD127- CD8br %CD8br	ADHD	23	0.126552	0.0956742	0.185924	0.996925	27.4639	0.194134	0.0189488	0.600784
GCST90002055	MFI	Maturation stages of T cell	CD8 on naive CD8br	ADHD	23	-0.1624	0.123422	0.188237	0.996925	35.2115	0.0368179	0.0752917	0.0968658
GCST90002108	MFI	Myeloid cell	HLA DR on CD33br HLA DR+ CD14-	ADHD	23	0.171596	0.131051	0.190405	0.996925	14.6311	0.877578	0.0367703	0.453664
GCST90001556	Relative count	Maturation stages of T cell	EM CD8br %T cell	ADHD	23	0.114821	0.0882137	0.193044	0.996925	20.3078	0.563793	0.0215875	0.512124
GCST90001696	Relative count	Treg	CD45RA- CD28- CD8br %CD8br	ADHD	23	1.90294	1.46254	0.193216	0.996925	39.906	0.0110883	0.521321	0.342772
GCST90001952	MFI	Myeloid cell	CD33 on Mo MDSC	ADHD	23	-0.221038	0.170474	0.194767	0.996925	36.1213	0.0294696	-0.0625488	0.329551
GCST90001948	MFI	Myeloid cell	CD33 on CD33dim HLA DR+ CD11b+	ADHD	23	-0.192983	0.15037	0.199357	0.996925	29.832	0.122606	-0.03772	0.507008
GCST90002100	MFI	Maturation stages of T cell	CD45RA on naive CD8br	ADHD	23	-0.12309	0.0963371	0.201354	0.996925	22.2866	0.442896	0.0464939	0.199667
GCST90001486	Absolute count	Treg	Activated Treg AC	ADHD	23	0.124651	0.0975628	0.201373	0.996925	25.0721	0.29364	0.0529241	0.142768
GCST90001871	MFI	Maturation stages of T cell	HVEM on T cell	ADHD	23	-0.253617	0.198664	0.201739	0.996925	40.9186	0.00842689	0.131457	0.068312
GCST90001864	MFI	Treg	CD3 on CD28+ CD45RA+ CD8br	ADHD	23	-0.124176	0.0975523	0.203049	0.996925	20.5716	0.547329	0.0525989	0.156376
GCST90001632	Relative count	TBNK	CD8br NKT %lymphocyte	ADHD	23	0.12426	0.0977631	0.203718	0.996925	26.9216	0.21422	-0.00219931	0.95277
GCST90001545	Absolute count	Maturation stages of T cell	TD CD4+ AC	ADHD	23	0.117053	0.0922427	0.204454	0.996925	14.7075	0.874484	0.017368	0.613125
GCST90002061	MFI	Treg	CD4 on CD39+ CD4+	ADHD	23	-0.160699	0.127534	0.207653	0.996925	36.4864	0.026913	0.0828595	0.0755511
GCST90001836	MFI	Myeloid cell	CD66b on CD66b++ myeloid cell	ADHD	23	0.198134	0.157334	0.207916	0.996925	30.3429	0.110365	-0.0660351	0.263108
GCST90001862	MFI	Treg	CD3 on CD28+ DN (CD4-CD8-)	ADHD	23	0.122818	0.0976514	0.208494	0.996925	16.5729	0.786471	-0.0115978	0.749279
GCST90001626	Relative count	TBNK	HLA DR+ CD4+ %lymphocyte	ADHD	23	0.10493	0.0834817	0.208783	0.996925	24.0961	0.342214	-0.0279301	0.373466
GCST90002066	MFI	Treg	CD4 on activated Treg	ADHD	23	-0.147642	0.117777	0.209999	0.996925	31.935	0.0785118	0.06142	0.159604
GCST90001981	MFI	Monocyte	CD40 on CD14+ CD16+ monocyte	ADHD	23	-0.130062	0.103948	0.210851	0.996925	30.0698	0.116777	-0.00409352	0.917255
GCST90001685	Relative count	Treg	CD28- CD8br %T cell	ADHD	23	0.138805	0.111046	0.211306	0.996925	34.9241	0.0394586	0.0503649	0.224287
GCST90001925	MFI	Treg	CD127 on CD28+ DN (CD4-CD8-)	ADHD	23	0.130401	0.104977	0.21417	0.996925	27.173	0.20473	-0.00695566	0.861509
GCST90001872	MFI	Maturation stages of T cell	HVEM on naive CD8br	ADHD	23	-0.255726	0.206011	0.214486	0.996925	45.9627	0.0019995	0.0352982	0.649519
GCST90001531	Absolute count	Myeloid cell	CD33dim HLA DR- AC	ADHD	23	0.148716	0.119937	0.214995	0.996925	15.5725	0.836521	0.0237534	0.594705
GCST90001873	MFI	Maturation stages of T cell	HVEM on EM CD8br	ADHD	23	-0.246599	0.199739	0.216976	0.996925	41.3101	0.00756812	0.0642977	0.389799
GCST90001631	Relative count	TBNK	CD8br NKT %T cell	ADHD	23	0.118328	0.0959722	0.217596	0.996925	26.2587	0.24074	0.00574673	0.874698
GCST90001457	Relative count	cDC	CD11c+ HLA DR++ monocyte %monocyte	ADHD	23	-0.13907	0.113112	0.218887	0.996925	30.5789	0.105059	-0.0127791	0.765782
GCST90002073	Morphological parameter	cDC	SSC-A on monocyte	ADHD	23	-0.123332	0.100864	0.221424	0.996925	22.6655	0.420819	-0.0145192	0.70424
GCST90001961	MFI	Treg	CD25 on CD39+ CD4+	ADHD	23	0.133987	0.1103	0.224462	0.996925	27.6505	0.187553	0.0316964	0.446147
GCST90001798	MFI	B cell	CD27 on CD24+ CD27+	ADHD	23	0.106363	0.0880868	0.227248	0.996925	21.0157	0.519769	0.031731	0.336763
GCST90001797	MFI	B cell	CD27 on CD20- CD38-	ADHD	23	0.132678	0.110062	0.228014	0.996925	36.3514	0.0278337	-0.00168367	0.96778
GCST90001692	Relative count	Treg	CD28+ CD45RA- CD8br %CD8br	ADHD	23	-0.141321	0.117646	0.22966	0.996925	37.604	0.0202863	-0.0659996	0.128994
GCST90001852	MFI	Treg	CD3 on CD39+ resting Treg	ADHD	23	-0.119103	0.0993867	0.230771	0.996925	9.45399	0.990616	0.0234829	0.525757
GCST90001866	MFI	Treg	CD3 on CD39+ CD8br	ADHD	23	-0.12212	0.102377	0.232929	0.996925	24.9508	0.299435	0.0621273	0.0986938
GCST90002069	MFI	Treg	CD4 on CD39+ secreting Treg	ADHD	23	-0.134214	0.112591	0.233242	0.996925	29.3725	0.134531	0.0930372	0.0203042
GCST90001835	MFI	cDC	CD62L on granulocyte	ADHD	23	-0.112923	0.0953846	0.236463	0.996925	15.6594	0.832422	-0.000908778	0.979513
GCST90001949	MFI	Myeloid cell	CD33 on CD33dim HLA DR+ CD11b-	ADHD	23	-0.16565	0.140689	0.239027	0.996925	26.2624	0.240585	-0.0482468	0.362071
GCST90001451	Relative count	cDC	CD62L- monocyte %monocyte	ADHD	23	0.12341	0.105084	0.240236	0.996925	25.9517	0.25376	0.0143124	0.719395
GCST90002086	Morphological parameter	TBNK	SSC-A on HLA DR+ CD8br	ADHD	23	-0.111362	0.0949941	0.241074	0.996925	20.4144	0.557134	0.00342148	0.922595
GCST90001592	Absolute count	TBNK	CD8br AC	ADHD	23	0.0995968	0.0858312	0.245894	0.996925	19.7671	0.597607	0.0143913	0.652252
GCST90001509	Relative count	Treg	CD25hi CD45RA+ CD4 not Treg %T cell	ADHD	23	-0.105578	0.0915077	0.248597	0.996925	11.7899	0.961567	0.0202385	0.552986
GCST90002013	MFI	cDC	CCR2 on myeloid DC	ADHD	23	-0.114535	0.0993536	0.248991	0.996925	21.0815	0.515709	0.025226	0.496169
GCST90001907	MFI	Maturation stages of T cell	CCR7 on naive CD4+	ADHD	23	-0.127238	0.110602	0.249975	0.996925	27.82	0.181723	0.0808289	0.0434016
GCST90001529	Absolute count	Myeloid cell	CD66b++ myeloid cell AC	ADHD	23	0.135306	0.11854	0.253685	0.996925	19.096	0.639394	-0.00931178	0.832415
GCST90001977	Morphological parameter	TBNK	FSC-A on HLA DR+ CD4+	ADHD	23	-0.105347	0.0926811	0.255681	0.996925	14.146	0.896217	-0.00100263	0.976715
GCST90001569	Absolute count	Maturation stages of T cell	EM DN (CD4-CD8-) AC	ADHD	23	0.0974213	0.0865387	0.26027	0.996925	22.0508	0.456862	-0.0276952	0.395621
GCST90001574	Relative count	Maturation stages of T cell	TD DN (CD4-CD8-) %T cell	ADHD	23	-0.105025	0.0936798	0.262241	0.996925	23.1741	0.391953	-0.0370631	0.291252
GCST90001663	Absolute count	Treg	CD28- CD8dim AC	ADHD	23	0.111194	0.0995326	0.263924	0.996925	25.7859	0.260989	-0.0396881	0.287255
GCST90002060	MFI	TBNK	CD8 on HLA DR+ CD8br	ADHD	23	-0.105607	0.0949298	0.265933	0.996925	18.1766	0.695469	0.0106804	0.761763
GCST90001978	Morphological parameter	TBNK	FSC-A on HLA DR+ CD8br	ADHD	23	-0.10282	0.0926441	0.26707	0.996925	19.3	0.62674	0.0115161	0.737665
GCST90001731	MFI	B cell	CD19 on IgD- CD24-	ADHD	23	0.0973108	0.0879101	0.268321	0.996925	18.4241	0.680565	0.0756823	0.0286033
GCST90001395	Relative count	B cell	IgD+ CD38- %B cell	ADHD	23	-0.0968148	0.0877376	0.269828	0.996925	10.7846	0.977688	0.00128096	0.968586
GCST90001621	Absolute count	TBNK	NKT AC	ADHD	23	0.0991159	0.0898848	0.270158	0.996925	22.1195	0.452777	-0.0227165	0.503593
GCST90001897	MFI	Treg	CD28 on CD39+ CD8br	ADHD	23	-0.12803	0.116152	0.270344	0.996925	31.906	0.0790133	-0.0656982	0.12549
GCST90001600	Absolute count	TBNK	Leukocyte AC	ADHD	11	0.135118	0.122994	0.271952	0.996925	5.51222	0.854446	0.0587725	0.197834
GCST90001876	MFI	Maturation stages of T cell	HVEM on CM CD4+	ADHD	23	-0.205785	0.190398	0.279779	0.996925	39.5874	0.0120754	0.0509927	0.475839
GCST90002071	Morphological parameter	cDC	SSC-A on myeloid DC	ADHD	23	-0.117488	0.108834	0.280356	0.996925	25.8408	0.258579	0.0153187	0.710443
GCST90001765	MFI	B cell	CD24 on IgD+ CD24+	ADHD	23	0.0968711	0.0898363	0.280897	0.996925	23.0181	0.40071	0.0261635	0.43953
GCST90001706	MFI	B cell	BAFF-R on IgD+ CD38- naive	ADHD	23	-0.13123	0.122262	0.283113	0.996925	19.3576	0.623157	-0.0438633	0.336499
GCST90002079	Morphological parameter	TBNK	SSC-A on lymphocyte	ADHD	23	0.119213	0.111313	0.284185	0.996925	33.9329	0.0499007	0.00554424	0.895607
GCST90001877	MFI	Maturation stages of T cell	HVEM on naive CD4+	ADHD	23	-0.211025	0.19902	0.289	0.996925	44.6049	0.00297755	0.0549208	0.462332
GCST90001532	Absolute count	Myeloid cell	Basophil AC	ADHD	23	0.126531	0.119536	0.289822	0.996925	14.3512	0.888546	0.017664	0.690884
GCST90001808	MFI	B cell	CD27 on sw mem	ADHD	23	0.0966159	0.0914867	0.290939	0.996925	23.358	0.381757	0.0300172	0.382907
GCST90001537	Absolute count	Maturation stages of T cell	CM CD4+ AC	ADHD	23	0.101843	0.0964762	0.291139	0.996925	24.7991	0.306778	0.0104739	0.774917
GCST90001481	Relative count	Treg	Resting Treg % CD4 Treg	ADHD	23	-0.0862588	0.0820743	0.293266	0.996925	15.6657	0.832122	-0.0198018	0.517997
GCST90001964	Morphological parameter	cDC	FSC-A on plasmacytoid DC	ADHD	23	-0.134212	0.128014	0.294447	0.996925	37.5611	0.0205107	-0.0261968	0.588662
GCST90001891	MFI	Treg	CD28 on CD45RA- CD4 not Treg	ADHD	23	-0.106902	0.102327	0.296159	0.996925	24.2747	0.332999	-0.00886838	0.819411
GCST90001676	Relative count	Treg	CD28- CD25++ CD8br %T cell	ADHD	8	0.16051	0.153667	0.296237	0.996925	7.23925	0.404401	0.06617	0.225841
GCST90001454	Absolute count	cDC	CD62L- HLA DR++ monocyte AC	ADHD	23	0.113571	0.108824	0.296664	0.996925	29.7195	0.125443	0.0782918	0.0471377
GCST90001664	Relative count	Treg	CD28+ CD45RA+ CD8dim %T cell	ADHD	23	-0.0995572	0.0955419	0.2974	0.996925	28.5314	0.158731	-0.0400207	0.263081
GCST90001392	Absolute count	B cell	IgD+ CD38br AC	ADHD	23	0.101836	0.0981394	0.299425	0.996925	28.8617	0.148851	0.0321363	0.383828
GCST90001598	Absolute count	TBNK	DN (CD4-CD8-) AC	ADHD	23	0.088451	0.0852903	0.299708	0.996925	22.6496	0.421736	-0.0284822	0.374874
GCST90001682	Relative count	Treg	CD127- CD8br %T cell	ADHD	23	0.108732	0.105429	0.302388	0.996925	30.4149	0.108723	0.0283814	0.475677
GCST90001800	MFI	B cell	CD27 on IgD+ CD24+	ADHD	23	0.0987621	0.0957794	0.302474	0.996925	25.2665	0.284501	0.0183018	0.613517
GCST90002002	MFI	Monocyte	PDL-1 on monocyte	ADHD	23	-0.0958	0.0930289	0.30311	0.996925	24.5127	0.320942	0.0140496	0.689712
GCST90001689	Relative count	Treg	CD28+ CD45RA+ CD8br %CD8br	ADHD	23	-0.0786631	0.0764843	0.303721	0.996925	27.7822	0.183012	0.00586211	0.840077
GCST90002044	MFI	Myeloid cell	CD45 on CD33dim HLA DR+ CD11b-	ADHD	23	-0.149911	0.145913	0.304233	0.996925	28.0543	0.173888	-0.000668854	0.990379
GCST90001905	MFI	cDC	CD86 on monocyte	ADHD	23	-0.109173	0.106454	0.305106	0.996925	25.6376	0.267567	0.00363893	0.928272
GCST90002088	MFI	cDC	CD11c on CD62L+ myeloid DC	ADHD	23	-0.0982081	0.0957867	0.305231	0.996925	19.9743	0.584645	-0.0095381	0.788615
GCST90001812	MFI	B cell	CD38 on IgD+ CD38br	ADHD	23	-0.0900194	0.0880895	0.306824	0.996925	18.7131	0.662974	0.0226728	0.48978
GCST90001785	MFI	B cell	CD25 on IgD- CD24-	ADHD	23	-0.0903364	0.0884799	0.307263	0.996925	17.6649	0.72566	0.00730969	0.82367
GCST90002070	MFI	Treg	CD4 on activated & secreting Treg	ADHD	23	-0.124639	0.12213	0.307468	0.996925	34.0177	0.0489207	0.0712363	0.113432
GCST90001982	MFI	Monocyte	CCR2 on CD14- CD16+ monocyte	ADHD	23	-0.0896694	0.0879303	0.307833	0.996925	19.3791	0.621817	0.0555609	0.0988926
GCST90001466	Absolute count	cDC	CD86+ plasmacytoid DC AC	ADHD	23	0.121446	0.119303	0.308694	0.996925	38.8947	0.014509	0.0501406	0.262015
GCST90002057	MFI	Maturation stages of T cell	CD8 on TD CD8br	ADHD	23	-0.115165	0.11355	0.310478	0.996925	29.6458	0.127331	0.0393282	0.356906
GCST90001806	MFI	B cell	CD27 on unsw mem	ADHD	23	0.0956297	0.0944159	0.311129	0.996925	24.8115	0.306176	0.00608279	0.865134
GCST90001935	MFI	Treg	CD25 on CD39+ CD4 Treg	ADHD	23	0.118088	0.117003	0.312842	0.996925	37.3434	0.0216826	0.0698008	0.104726
GCST90001625	Relative count	TBNK	HLA DR+ CD4+ %T cell	ADHD	23	0.0808645	0.0802423	0.313572	0.996925	23.5573	0.370852	-0.00817597	0.788171
GCST90001461	Absolute count	cDC	DC AC	ADHD	23	0.0947705	0.0943546	0.315182	0.996925	23.9239	0.351231	0.0591501	0.0896127
GCST90001472	Absolute count	cDC	CD62L- CD86+ myeloid DC AC	ADHD	23	0.0950825	0.094892	0.31634	0.996925	22.416	0.435308	0.0175308	0.626282
GCST90001616	Relative count	TBNK	TCRgd %T cell	ADHD	23	-0.0934944	0.0939962	0.319901	0.996925	24.3309	0.330125	-0.0208553	0.557454
GCST90001431	Relative count	B cell	IgD+ CD38- %lymphocyte	ADHD	23	-0.0887144	0.0892347	0.320141	0.996925	18.7787	0.658954	-0.0144707	0.662609
GCST90002062	MFI	Treg	CD4 on CD28+ CD4+	ADHD	23	-0.115551	0.11648	0.321189	0.996925	30.6913	0.102606	0.0885827	0.0346421
GCST90001561	Relative count	Maturation stages of T cell	CD45RA+ CD8br %CD8br	ADHD	23	-0.0765421	0.0771897	0.321388	0.996925	20.7243	0.53783	0.0350993	0.228869
GCST90001998	MFI	Monocyte	PDL-1 on CD14+ CD16+ monocyte	ADHD	23	-0.0936939	0.0949526	0.323768	0.996925	25.8345	0.258858	0.0276389	0.439127
GCST90001501	Absolute count	Treg	Activated & secreting Treg AC	ADHD	23	0.10363	0.105287	0.324986	0.996925	28.0796	0.173059	0.0167498	0.674821
GCST90001811	MFI	B cell	CD38 on IgD+ CD24-	ADHD	23	0.0997115	0.101761	0.327158	0.996925	28.6468	0.155223	0.0424811	0.263796
GCST90001931	MFI	Treg	CD127 on CD4+	ADHD	8	-0.169471	0.173476	0.328612	0.996925	3.79694	0.802846	0.0267199	0.651697
GCST90001688	Relative count	Treg	CD28+ CD45RA+ CD8br %T cell	ADHD	23	-0.0662719	0.068049	0.330113	0.996925	25.6758	0.265863	0.0237874	0.352584
GCST90002099	MFI	Maturation stages of T cell	CD4RA on TD CD4+	ADHD	23	0.100888	0.104093	0.332441	0.996925	25.38	0.279251	0.00273965	0.944737
GCST90001771	MFI	B cell	CD24 on memory B cell	ADHD	23	0.0921997	0.0952188	0.332898	0.996925	25.722	0.26381	0.0351172	0.325411
GCST90002053	MFI	Myeloid cell	CD45 on CD33br HLA DR+	ADHD	23	-0.127483	0.131705	0.333071	0.996925	20.4294	0.556199	0.0689372	0.169162
GCST90001739	MFI	B cell	CD19 on PB/PC	ADHD	23	-0.0838582	0.0872948	0.336737	0.996925	20.3972	0.558209	0.0122418	0.705497
GCST90001458	Absolute count	cDC	Myeloid DC AC	ADHD	23	0.0940277	0.0979426	0.337041	0.996925	25.3373	0.281219	0.0251219	0.497799
GCST90001669	Absolute count	Treg	CD28+ CD45RA- CD8dim AC	ADHD	23	0.0911612	0.0951119	0.33783	0.996925	30.0402	0.117492	-0.0119276	0.741067
GCST90001552	Relative count	Maturation stages of T cell	Naive CD8br %CD8br	ADHD	23	-0.0716982	0.075003	0.339104	0.996925	27.6123	0.188888	0.00688027	0.809146
GCST90002001	MFI	Monocyte	CD64 on CD14- CD16-	ADHD	23	-0.0818556	0.0862949	0.342847	0.996925	17.0869	0.758548	-0.00400959	0.900139
GCST90001661	Relative count	Treg	CD28- CD8dim %T cell	ADHD	23	0.0909672	0.0961077	0.343887	0.996925	24.2807	0.332688	-0.0416984	0.245711
GCST90001844	MFI	Maturation stages of T cell	CD3 on TD CD4+	ADHD	23	0.0919982	0.0977883	0.346813	0.996925	15.1575	0.855391	-0.00332752	0.926933
GCST90001447	Relative count	B cell	IgD+ CD38br %B cell	ADHD	23	0.0865896	0.092552	0.34949	0.996925	25.3085	0.282552	0.036323	0.294409
GCST90001730	MFI	B cell	CD19 on IgD+ CD38dim	ADHD	23	0.0821591	0.0878975	0.349935	0.996925	22.0591	0.456365	0.045441	0.172161
GCST90001462	Absolute count	cDC	CD62L- DC AC	ADHD	23	0.0957582	0.102554	0.350441	0.996925	27.5969	0.189428	0.00999924	0.797587
GCST90002020	MFI	Myeloid cell	CD14 on CD33br HLA DR+ CD14dim	ADHD	23	-0.138282	0.148201	0.350784	0.996925	28.4445	0.161414	0.022124	0.694424
GCST90001485	Relative count	Treg	CD39+ resting Treg % CD4 Treg	ADHD	23	0.082737	0.0890444	0.352804	0.996925	21.0262	0.519119	-0.0191384	0.564242
GCST90001582	Absolute count	Monocyte	CD14+ CD16- monocyte AC	ADHD	23	0.0835261	0.0903337	0.355154	0.996925	24.0568	0.344257	0.0174274	0.609866
GCST90002064	MFI	Treg	CD4 on resting Treg	ADHD	23	-0.112588	0.121945	0.355866	0.996925	35.9116	0.0310352	0.0997785	0.0217493
GCST90001484	Relative count	Treg	CD39+ resting Treg %resting Treg	ADHD	23	0.0816911	0.0891757	0.35963	0.996925	20.1664	0.572634	-0.00266596	0.935828
GCST90001523	Absolute count	Myeloid cell	CD33- HLA DR+ AC	ADHD	23	0.118854	0.130406	0.362078	0.996925	25.9566	0.253551	0.114746	0.0164546
GCST90002041	MFI	Myeloid cell	CD45 on lymphocyte	ADHD	23	-0.151474	0.166472	0.36287	0.996925	37.1213	0.0229407	0.0842974	0.17299
GCST90001680	Relative count	Treg	CD25++ CD8br %CD8br	ADHD	23	-0.113328	0.125559	0.366743	0.996925	40.5015	0.00944131	-0.0447435	0.342231
GCST90002063	MFI	Treg	CD4 on CD4 Treg	ADHD	23	-0.115039	0.127511	0.366955	0.996925	37.4361	0.021176	0.0806602	0.0842423
GCST90001583	Absolute count	Monocyte	Monocyte AC	ADHD	23	0.0779325	0.0864361	0.367259	0.996925	18.7006	0.663739	0.0113415	0.723658
GCST90001934	MFI	Treg	CD25 on CD45RA+ CD4 not Treg	ADHD	23	-0.0779494	0.0867933	0.36913	0.996925	17.8639	0.714025	0.0288827	0.374309
GCST90001492	Absolute count	Treg	Secreting Treg AC	ADHD	23	0.0959792	0.10696	0.369539	0.996925	28.953	0.146207	0.00335858	0.934142
GCST90001707	MFI	B cell	BAFF-R on IgD+ CD38- unsw mem	ADHD	23	-0.109761	0.122428	0.369965	0.996925	16.8845	0.769704	-0.0355501	0.434852
GCST90002019	MFI	Myeloid cell	CD14 on Mo MDSC	ADHD	23	-0.122641	0.136815	0.370039	0.996925	24.5222	0.320464	0.0212857	0.68216
GCST90001849	MFI	TBNK	CD3 on HLA DR+ CD4+	ADHD	23	-0.102984	0.114982	0.370438	0.996925	31.3933	0.0883446	0.00943054	0.828799
GCST90001824	MFI	B cell	IgD on IgD+ CD38br	ADHD	23	0.0788757	0.0885772	0.373211	0.996925	13.0627	0.931397	0.020809	0.528288
GCST90001893	MFI	Treg	CD28 on CD28+ CD45RA- CD8br	ADHD	23	-0.0908241	0.102295	0.374613	0.996925	23.9269	0.35107	0.0129182	0.739229
GCST90001557	Absolute count	Maturation stages of T cell	TD CD8br AC	ADHD	23	0.0861685	0.0971816	0.375254	0.996925	24.3123	0.331075	0.0460112	0.203864
GCST90001987	MFI	Monocyte	CD64 on CD14+ CD16- monocyte	ADHD	23	-0.0787128	0.0889853	0.376395	0.996925	18.8531	0.654379	0.0033294	0.919565
GCST90001698	Absolute count	Treg	CD45RA+ CD28- CD8br AC	ADHD	23	13.4837	15.2559	0.376785	0.996925	30.7572	0.101191	4.13959	0.472398
GCST90001888	MFI	Treg	CD28 on CD39+ secreting Treg	ADHD	23	-0.0989181	0.111995	0.377109	0.996925	30.1093	0.115831	0.0587573	0.156937
GCST90001393	Relative count	B cell	IgD+ CD38dim %B cell	ADHD	23	0.0776148	0.0883155	0.37949	0.996925	20.0916	0.577312	0.01142	0.727627
GCST90001986	MFI	Monocyte	CD14 on CD14+ CD16- monocyte	ADHD	23	-0.07602	0.0866261	0.38018	0.996925	18.025	0.704503	-0.00933815	0.771256
GCST90002047	MFI	Myeloid cell	CD45 on Gr MDSC	ADHD	23	0.126846	0.144666	0.380585	0.996925	13.7644	0.909629	-0.0112334	0.835257
GCST90001814	MFI	B cell	CD38 on IgD- CD38br	ADHD	23	-0.0755425	0.0865225	0.38261	0.996925	16.2652	0.802509	-0.00227733	0.943358
GCST90001483	Absolute count	Treg	CD39+ resting Treg AC	ADHD	23	0.0785426	0.0899787	0.382717	0.996925	18.2264	0.692486	-0.0148189	0.658132
GCST90001984	MFI	Monocyte	HLA DR on CD14- CD16+ monocyte	ADHD	23	0.099202	0.113665	0.382796	0.996925	36.2731	0.0283807	0.0612849	0.144737
GCST90001502	Relative count	Treg	Activated & secreting Treg %CD4 Treg	ADHD	23	0.070279	0.0810531	0.385901	0.996925	18.5319	0.674027	0.0278573	0.359551
GCST90001969	Morphological parameter	TBNK	FSC-A on NK	ADHD	23	-0.102101	0.11805	0.387097	0.996925	33.6808	0.0529182	-0.0733089	0.0904222
GCST90001534	Absolute count	Maturation stages of T cell	CD45RA- CD4+ AC	ADHD	23	0.0879435	0.102572	0.391234	0.996925	26.2807	0.239824	0.00595634	0.878541
GCST90001413	Relative count	B cell	IgD- CD24- %B cell	ADHD	23	0.0878685	0.10277	0.392552	0.996925	29.1887	0.139552	-0.00977853	0.801883
GCST90001414	Absolute count	B cell	IgD- CD24- AC	ADHD	23	0.076853	0.0903269	0.394863	0.996925	21.2532	0.50514	-0.0171711	0.60933
GCST90002065	MFI	Treg	CD4 on CD39+ resting Treg	ADHD	23	-0.111256	0.130825	0.395092	0.996925	39.2825	0.0130957	0.0225289	0.649022
GCST90001555	Relative count	Maturation stages of T cell	EM CD8br %CD8br	ADHD	23	0.0653946	0.0769258	0.39527	0.996925	19.8832	0.590349	-0.0229381	0.42549
GCST90001807	MFI	B cell	CD27 on PB/PC	ADHD	23	0.07516	0.0885748	0.396133	0.996925	23.1591	0.392793	0.0132733	0.692051
GCST90001989	MFI	Monocyte	CD40 on CD14- CD16+ monocyte	ADHD	23	-0.0758528	0.0894472	0.396428	0.996925	21.0471	0.517826	-0.000177855	0.995724
GCST90001603	Absolute count	TBNK	T cell AC	ADHD	23	0.0782779	0.0923203	0.396496	0.996925	24.5184	0.320654	-0.00825228	0.813883
GCST90001903	MFI	cDC	CD86 on myeloid DC	ADHD	23	-0.0845323	0.0997381	0.396693	0.996925	16.7878	0.774962	-0.0179232	0.629098
GCST90001452	Absolute count	cDC	CD11c+ CD62L- monocyte AC	ADHD	23	0.0925941	0.109264	0.396752	0.996925	30.235	0.112864	0.058892	0.145612
GCST90001691	Relative count	Treg	CD28+ CD45RA- CD8br %T cell	ADHD	23	-0.081951	0.0969837	0.398112	0.996925	24.8141	0.306047	-0.0361033	0.321555
GCST90001946	MFI	Myeloid cell	CD33 on CD14+ monocyte	ADHD	23	-0.140379	0.16627	0.398511	0.996925	36.2574	0.0284923	-0.0686774	0.270055
GCST90001513	Absolute count	Treg	CD4 Treg AC	ADHD	23	0.0854352	0.1014	0.399477	0.996925	27.5393	0.191457	0.00857991	0.823669
GCST90002017	MFI	cDC	CCR2 on monocyte	ADHD	23	-0.0904051	0.107887	0.402053	0.996925	25.8613	0.257685	0.075066	0.0555508
GCST90001754	MFI	B cell	CD20 on IgD- CD27-	ADHD	19	0.0957655	0.114686	0.403704	0.996925	25.2706	0.117643	0.0495308	0.269628
GCST90001677	Relative count	Treg	CD28- CD25++ CD8br %CD8br	ADHD	23	0.0712999	0.0855755	0.404743	0.996925	14.277	0.891356	0.0397598	0.218313
GCST90001781	MFI	B cell	CD25 on IgD+ CD38- naive	ADHD	23	0.101108	0.121487	0.405265	0.996925	10.1976	0.984423	0.0131384	0.769772
GCST90001929	MFI	Treg	CD127 on CD28+ CD45RA+ CD8br	ADHD	23	-0.0778146	0.0935127	0.405336	0.996925	21.0932	0.514985	-0.00905447	0.79442
GCST90001541	Relative count	Maturation stages of T cell	Naive CD4+ %CD4+	ADHD	23	-0.0690456	0.0831198	0.406157	0.996925	12.7672	0.939452	-0.0181773	0.557642
GCST90001757	MFI	B cell	CD20 on IgD- CD38dim	ADHD	23	0.0734526	0.08848	0.406448	0.996925	22.3766	0.437609	-0.00524826	0.875759
GCST90001546	Relative count	Maturation stages of T cell	TD CD4+ %CD4+	ADHD	23	0.0734709	0.088689	0.407438	0.996925	14.8079	0.870349	0.0178938	0.588048
GCST90001766	MFI	B cell	CD24 on IgD+ CD38-	ADHD	23	0.073933	0.0892945	0.407689	0.996925	14.7859	0.871261	0.0270347	0.417822
GCST90002114	MFI	TBNK	HLA DR on HLA DR+ CD4+	ADHD	23	0.0781785	0.0944439	0.407797	0.996925	22.9491	0.40461	0.00886502	0.804414
GCST90001859	MFI	Treg	CD3 on CD8br	ADHD	23	-0.0799617	0.0967884	0.40872	0.996925	16.7407	0.777504	0.0312331	0.388859
GCST90001972	Morphological parameter	TBNK	FSC-A on T cell	ADHD	23	0.0895695	0.108579	0.409416	0.996925	32.6785	0.0665422	-0.0259898	0.526388
GCST90001879	MFI	Maturation stages of T cell	HVEM on TD CD4+	ADHD	23	-0.165874	0.202612	0.41297	0.996925	42.874	0.00489054	0.0700946	0.35436
GCST90002039	MFI	cDC	CD80 on monocyte	ADHD	23	-0.0804957	0.0983988	0.413325	0.996925	19.9743	0.584646	-0.0190258	0.603542
GCST90001936	MFI	Treg	CD25 on CD4 Treg	ADHD	23	0.0732982	0.0897608	0.41416	0.996925	21.2625	0.504571	0.0466023	0.171301
GCST90001622	Relative count	TBNK	NKT %T cell	ADHD	23	0.0803621	0.0997055	0.420246	0.996925	27.0641	0.208801	-0.0186795	0.620952
GCST90001575	Relative count	Maturation stages of T cell	Naive CD4+ %T cell	ADHD	23	-0.0697088	0.0869359	0.422645	0.996925	13.9897	0.901844	-0.0136962	0.672061
GCST90001618	Absolute count	TBNK	HLA DR+ T cell AC	ADHD	23	0.0755413	0.0943116	0.423145	0.996925	25.9239	0.254965	-0.0298903	0.399727
GCST90001735	MFI	B cell	CD19 on IgD- CD38dim	ADHD	23	0.0701048	0.0876583	0.423855	0.996925	11.8902	0.959606	0.0211691	0.516876
GCST90001671	Relative count	Treg	CD39+ CD8br %CD8br	ADHD	23	-0.0733905	0.0918229	0.424139	0.996925	14.5699	0.880025	-0.00803233	0.813938
GCST90001733	MFI	B cell	CD19 on IgD- CD38-	ADHD	23	0.070291	0.0879562	0.424198	0.996925	18.6309	0.667994	0.0588888	0.0817695
GCST90001908	MFI	Maturation stages of T cell	CCR7 on naive CD8br	ADHD	23	-0.0794043	0.0994244	0.424499	0.996925	22.7648	0.415111	0.0844259	0.0283382
GCST90001795	MFI	B cell	CD25 on transitional	ADHD	23	-0.0776958	0.0973254	0.424691	0.996925	27.0121	0.210767	0.00384879	0.916951
GCST90001623	Relative count	TBNK	NKT %lymphocyte	ADHD	23	0.0827536	0.103745	0.425067	0.996925	28.961	0.145977	-0.0262073	0.503846
GCST90001774	MFI	B cell	CD24 on transitional	ADHD	23	0.0758139	0.09518	0.425723	0.996925	26.0117	0.251178	0.017939	0.618209
GCST90001449	Relative count	cDC	CD11c+ monocyte %monocyte	ADHD	23	-0.0950461	0.119755	0.427387	0.996925	35.29	0.0361248	-0.0149512	0.741911
GCST90001979	MFI	Monocyte	CD16 on CD14- CD16+ monocyte	ADHD	23	0.0739855	0.0934914	0.428733	0.996925	24.4214	0.325532	-0.0157683	0.655965
GCST90001617	Relative count	TBNK	TCRgd %lymphocyte	ADHD	23	-0.0779776	0.098799	0.429963	0.996925	27.0942	0.20767	-0.0311571	0.40235
GCST90001803	MFI	B cell	CD27 on IgD- CD38br	ADHD	23	0.0743377	0.0948581	0.433232	0.996925	25.2107	0.287107	0.014407	0.688235
GCST90001494	Relative count	Treg	Secreting Treg %CD4	ADHD	19	0.0973004	0.124476	0.434404	0.996925	29.0096	0.0482621	-0.00137863	0.975883
GCST90001429	Relative count	B cell	IgD+ CD38br %lymphocyte	ADHD	23	0.0779386	0.0998407	0.435021	0.996925	28.8465	0.149294	0.0285492	0.448024
GCST90001577	Absolute count	B cell	Transitional AC	ADHD	23	0.0785309	0.100622	0.435125	0.996925	30.0293	0.117754	0.0235106	0.53614
GCST90001818	MFI	B cell	CD38 on IgD+	ADHD	23	0.069551	0.0891544	0.435321	0.996925	18.8887	0.65219	0.0195606	0.55546
GCST90001994	MFI	Monocyte	CX3CR1 on CD14- CD16-	ADHD	23	-0.0684078	0.0881084	0.43751	0.996925	15.7753	0.826877	0.0309555	0.348083
GCST90001913	MFI	TBNK	CD45 on granulocyte	ADHD	23	0.0797412	0.102871	0.438246	0.996925	25.5255	0.27261	-0.0185767	0.633381
GCST90001796	MFI	B cell	CD27 on CD20-	ADHD	23	0.0828897	0.107483	0.440595	0.996925	34.0116	0.0489908	0.0451095	0.260949
GCST90001825	MFI	B cell	IgD on IgD+ CD38dim	ADHD	23	0.0690868	0.0897217	0.441293	0.996925	15.4009	0.844467	0.0372889	0.269426
GCST90001792	MFI	B cell	CD25 on unsw mem	ADHD	23	-0.0671458	0.08725	0.441549	0.996925	17.1319	0.756038	-0.025153	0.440108
GCST90001477	Absolute count	TBNK	HLA DR++ monocyte AC	ADHD	23	0.0681974	0.0886974	0.441967	0.996925	21.3327	0.500267	0.00480667	0.884722
GCST90001508	Relative count	Treg	CD25hi CD45RA+ CD4 not Treg %CD4+	ADHD	23	-0.0702283	0.0915621	0.443081	0.996925	12.238	0.952267	0.0228538	0.503616
GCST90001560	Absolute count	Maturation stages of T cell	CD45RA+ CD8br AC	ADHD	23	0.0616925	0.0804849	0.443373	0.996925	23.4741	0.375385	0.0420792	0.158652
GCST90002093	MFI	Myeloid cell	CD11b on CD66b++ myeloid cell	ADHD	23	0.10234	0.134256	0.445898	0.996925	22.8781	0.408642	-0.0464988	0.358209
GCST90001647	Relative count	TBNK	NK %lymphocyte	ADHD	23	-0.0871952	0.115369	0.449772	0.996925	42.0641	0.00614018	0.0680424	0.109232
GCST90001973	Morphological parameter	TBNK	FSC-A on CD4+	ADHD	23	0.0711542	0.0943778	0.450892	0.996925	23.8376	0.355802	-0.023074	0.517501
GCST90001421	Absolute count	B cell	CD20- AC	ADHD	23	0.0654069	0.0874683	0.454594	0.996925	14.5679	0.880107	-0.00758346	0.815128
GCST90001930	MFI	Treg	CD127 on CD28- CD8br	ADHD	23	-0.0733822	0.098343	0.455555	0.996925	19.9139	0.588425	0.00462907	0.899086
GCST90001921	MFI	TBNK	CD45 on HLA DR+ CD8br	ADHD	23	-0.0910392	0.122059	0.45575	0.996925	36.4884	0.0268992	0.0195789	0.671774
GCST90002042	MFI	Myeloid cell	CD45 on CD33br HLA DR+ CD14-	ADHD	23	-0.0979446	0.131954	0.457928	0.996925	20.089	0.577474	0.0745375	0.139206
GCST90002094	MFI	Myeloid cell	CD11b on Mo MDSC	ADHD	23	-0.0971928	0.131328	0.459254	0.996925	19.716	0.600798	-0.0113825	0.815864
GCST90001898	MFI	Treg	CD28 on CD4+	ADHD	23	-0.0775951	0.105364	0.461458	0.996925	25.6011	0.269202	-0.00388644	0.922639
GCST90001601	Absolute count	TBNK	Lymphocyte AC	ADHD	23	0.0654054	0.0888753	0.461777	0.996925	21.0271	0.519066	0.0188828	0.568589
GCST90001737	MFI	B cell	CD19 on naive-mature B cell	ADHD	23	0.0691842	0.0950465	0.466676	0.996925	26.015	0.251036	0.0475617	0.17747
GCST90001850	MFI	TBNK	CD3 on HLA DR+ CD8br	ADHD	23	-0.0749106	0.103181	0.467832	0.996925	25.574	0.270422	-0.0100663	0.79693
GCST90001813	MFI	B cell	CD38 on IgD+ CD38dim	ADHD	23	0.064994	0.0895866	0.468153	0.996925	19.7509	0.598615	0.0592248	0.0853972
GCST90001662	Relative count	Treg	CD28- CD8dim %CD8dim	ADHD	23	0.0725499	0.100194	0.469006	0.996925	27.9934	0.175901	-0.018445	0.627063
GCST90001839	MFI	Maturation stages of T cell	CD3 on EM CD8br	ADHD	23	-0.0713308	0.0987492	0.470083	0.996925	21.5909	0.484521	-0.0114821	0.757099
GCST90001711	MFI	B cell	BAFF-R on IgD- CD27-	ADHD	23	-0.0644032	0.0894194	0.471379	0.996925	19.7642	0.597787	0.00733928	0.824932
GCST90001718	MFI	B cell	BAFF-R on sw mem	ADHD	23	-0.0645057	0.0900027	0.473554	0.996925	20.2311	0.56859	0.0200488	0.5498
GCST90001700	Relative count	Treg	CD45RA+ CD28- CD8br %T cell	ADHD	23	0.474621	0.662856	0.473977	0.996925	33.2457	0.0585003	0.151025	0.546818
GCST90001614	Relative count	TBNK	CD8br and CD8dim %leukocyte	ADHD	23	0.0682232	0.0955281	0.475122	0.996925	25.9513	0.253781	-0.0103053	0.776215
GCST90001547	Relative count	Maturation stages of T cell	TD CD4+ %T cell	ADHD	23	0.0626832	0.0880999	0.476774	0.996925	14.5061	0.882549	0.0188997	0.564819
GCST90001440	Relative count	B cell	IgD- CD24- %lymphocyte	ADHD	23	0.0637175	0.0902727	0.480292	0.996925	16.914	0.768089	-0.0233396	0.488193
GCST90001613	Relative count	TBNK	DN (CD4-CD8-) %leukocyte	ADHD	23	0.0757841	0.107403	0.480434	0.996925	34.7369	0.0412675	-0.0397258	0.324565
GCST90001448	Absolute count	cDC	CD11c+ monocyte AC	ADHD	23	0.0793567	0.112967	0.482384	0.996925	31.5286	0.085795	0.0476679	0.259494
GCST90002087	MFI	cDC	CD11c on myeloid DC	ADHD	23	-0.0673452	0.0962606	0.484169	0.996925	22.0861	0.45476	-0.00968015	0.791016
GCST90001787	MFI	B cell	CD25 on IgD- CD38-	ADHD	23	-0.061207	0.0877784	0.485622	0.996925	13.3025	0.92438	-0.0209413	0.521916
GCST90002110	MFI	Myeloid cell	HLA DR on CD33dim HLA DR+ CD11b+	ADHD	23	0.090017	0.129586	0.487273	0.996925	20.6616	0.541727	0.0189039	0.695026
GCST90001856	MFI	Treg	CD3 on CD39+ secreting Treg	ADHD	23	-0.0685869	0.0990972	0.488864	0.996925	22.6841	0.419747	0.0355923	0.339018
GCST90001975	Morphological parameter	TBNK	FSC-A on HLA DR+ T cell	ADHD	23	-0.0641646	0.0936589	0.493288	0.996925	15.1723	0.854739	-0.0206994	0.552724
GCST90001720	MFI	B cell	BAFF-R on transitional	ADHD	23	-0.0615355	0.0899774	0.494039	0.996925	19.5262	0.612647	0.014085	0.673524
GCST90001527	Absolute count	Myeloid cell	CD33dim HLA DR+ CD11b- AC	ADHD	23	-0.0772498	0.113009	0.494246	0.996925	21.7397	0.475517	0.0626395	0.145382
GCST90002024	MFI	Maturation stages of T cell	CD4 on naive CD4+	ADHD	23	-0.0693296	0.101985	0.496632	0.996925	23.2238	0.389185	0.0322744	0.400889
GCST90001699	Relative count	Treg	CD45RA+ CD28- CD8br %CD8br	ADHD	23	1.05281	1.55574	0.498579	0.996925	33.9763	0.0493971	0.278836	0.636054
GCST90001487	Relative count	Treg	Activated Treg %CD4 Treg	ADHD	23	0.0759397	0.112414	0.499336	0.996925	36.3241	0.0280239	0.0744132	0.0697703
GCST90001646	Relative count	TBNK	NK %CD3- lymphocyte	ADHD	23	-0.0672227	0.0996075	0.499755	0.996925	29.5566	0.129645	0.0554653	0.131935
GCST90001837	MFI	Myeloid cell	CD66b on Gr MDSC	ADHD	23	0.108001	0.160287	0.500439	0.996925	27.205	0.203543	-0.0629376	0.297522
GCST90001643	Relative count	TBNK	B cell % CD3- lymphocyte	ADHD	23	0.0653211	0.0971029	0.501138	0.996925	28.3133	0.16553	-0.0601163	0.0916787
GCST90002116	MFI	TBNK	HLA DR on B cell	ADHD	23	-0.0648581	0.0964974	0.501506	0.996925	18.9385	0.649126	-0.0100075	0.779985
GCST90002111	MFI	Myeloid cell	HLA DR on CD33dim HLA DR+ CD11b-	ADHD	23	0.0866744	0.129092	0.501957	0.996925	22.3582	0.438688	0.00334572	0.945647
GCST90001725	MFI	B cell	CD19 on IgD+ CD24-	ADHD	23	0.0631509	0.0941506	0.502384	0.996925	25.5123	0.273207	0.0425645	0.225107
GCST90002082	Morphological parameter	TBNK	SSC-A on CD8br	ADHD	23	0.0735385	0.10975	0.502822	0.996925	36.5681	0.0263691	-0.0178607	0.667463
GCST90001566	Absolute count	Maturation stages of T cell	Naive DN (CD4-CD8-) AC	ADHD	23	-0.0605461	0.0915808	0.508534	0.996925	35.0282	0.0384832	-0.03031	0.379342
GCST90001538	Relative count	Maturation stages of T cell	CM CD4+ %CD4+	ADHD	23	0.0600811	0.0914342	0.511119	0.996925	18.7744	0.659214	0.0198616	0.560221
GCST90001542	Absolute count	Maturation stages of T cell	EM CD4+ AC	ADHD	23	0.0607772	0.092633	0.511755	0.996925	21.1617	0.510765	0.0049908	0.88505
GCST90002045	MFI	Myeloid cell	CD45 on CD33- HLA DR-	ADHD	23	-0.0905185	0.138288	0.512747	0.996925	25.0998	0.292325	0.0712591	0.165244
GCST90001482	Relative count	Treg	Resting Treg %CD4	ADHD	23	-0.0596061	0.0911887	0.513333	0.996925	25.9359	0.254442	-0.00640935	0.853202
GCST90001710	MFI	B cell	BAFF-R on IgD- CD24-	ADHD	23	-0.0585547	0.0896635	0.513724	0.996925	17.0561	0.760255	0.00564395	0.865264
GCST90001576	Relative count	B cell	Transitional %B cell	ADHD	23	0.0664322	0.101841	0.5142	0.996925	29.4134	0.133431	0.0340839	0.37312
GCST90001607	Relative count	TBNK	CD8br %leukocyte	ADHD	23	0.061486	0.0957217	0.520651	0.996925	26.0442	0.249791	0.00674803	0.852721
GCST90001423	Absolute count	B cell	CD20- CD38- AC	ADHD	23	0.0554205	0.086572	0.522065	0.996925	20.6744	0.540934	-0.03886	0.233806
GCST90001937	MFI	Treg	CD25 on resting Treg	ADHD	23	0.0578221	0.0908845	0.524636	0.996925	15.1399	0.856165	0.0183495	0.587589
GCST90001822	MFI	B cell	IgD on IgD+ CD38-	ADHD	23	-0.056639	0.0893011	0.525919	0.996925	13.373	0.922234	0.00453902	0.890959
GCST90001651	Absolute count	TBNK	Granulocyte AC	ADHD	23	0.0569543	0.0898444	0.526132	0.996925	15.835	0.82399	0.0418913	0.217549
GCST90001904	MFI	cDC	CD86 on CD62L+ myeloid DC	ADHD	23	-0.0624092	0.0984972	0.526332	0.996925	18.0988	0.700116	-0.00621233	0.865048
GCST90001553	Relative count	Maturation stages of T cell	Naive CD8br %T cell	ADHD	23	-0.0427648	0.0675999	0.526985	0.996925	27.0581	0.20903	0.0216091	0.396205
GCST90001591	Relative count	TBNK	CD4+ %T cell	ADHD	23	-0.0555377	0.0881629	0.528731	0.996925	18.8831	0.652534	0.0130195	0.691266
GCST90001599	Relative count	TBNK	DN (CD4-CD8-) %T cell	ADHD	23	0.0686942	0.109132	0.529049	0.996925	34.9756	0.0389727	-0.0288412	0.484086
GCST90001640	Relative count	TBNK	CD3- lymphocyte %lymphocyte	ADHD	15	0.06774	0.107644	0.529154	0.996925	14.6488	0.402572	0.0176913	0.65696
GCST90002102	MFI	Treg	CD45RA on resting Treg	ADHD	23	0.0571915	0.092345	0.535703	0.996925	17.8973	0.712057	-0.0265501	0.44183
GCST90001657	Absolute count	Treg	CD28+ DN (CD4-CD8-) AC	ADHD	23	0.0479506	0.0776888	0.537094	0.996925	18.4361	0.679842	-0.0337202	0.249995
GCST90001488	Relative count	Treg	Activated Treg %CD4	ADHD	23	0.0588196	0.0954442	0.537715	0.996925	24.971	0.298464	0.065778	0.0583676
GCST90001976	Morphological parameter	TBNK	FSC-A on NKT	ADHD	23	-0.0647597	0.106212	0.542045	0.996925	28.5847	0.157104	0.00619497	0.877865
GCST90001489	Absolute count	Treg	CD39+ activated Treg AC	ADHD	23	0.0567888	0.0931715	0.542188	0.996925	22.3566	0.438787	-0.00236161	0.946824
GCST90001738	MFI	B cell	CD19 on unsw mem	ADHD	23	0.0548257	0.0904572	0.544451	0.996925	23.2831	0.385892	0.0600053	0.0764642
GCST90001847	MFI	TBNK	CD3 on HLA DR+ T cell	ADHD	23	-0.0648343	0.107593	0.546781	0.996925	27.7518	0.184053	-0.00418827	0.918284
GCST90001460	Absolute count	cDC	Plasmacytoid DC AC	ADHD	23	0.0604672	0.100517	0.547465	0.996925	30.0637	0.116924	0.0978498	0.00544566
GCST90001571	Relative count	Maturation stages of T cell	EM DN (CD4-CD8-) %T cell	ADHD	23	0.061887	0.102905	0.547574	0.996925	30.7796	0.100715	-0.0267078	0.492094
GCST90001830	MFI	B cell	BAFF-R on CD20-	ADHD	19	-0.0554767	0.0925204	0.548762	0.996925	16.6693	0.545942	0.0215756	0.542996
GCST90002103	MFI	Treg	CD45RA on CD39+ resting Treg	ADHD	8	-0.104455	0.175101	0.550816	0.996925	6.12004	0.525805	0.0269919	0.650464
GCST90001589	Relative count	TBNK	CD4/CD8br	ADHD	23	-0.0530091	0.0895561	0.553912	0.996925	18.1602	0.696448	-0.0184876	0.579583
GCST90001722	MFI	B cell	CD19 on CD20- CD38-	ADHD	23	-0.0511285	0.0866868	0.55532	0.996925	20.3808	0.559231	0.000624839	0.98446
GCST90001679	Relative count	Treg	CD25++ CD8br %T cell	ADHD	23	-0.0646775	0.109782	0.555763	0.996925	29.7828	0.123841	-0.02779	0.502413
GCST90002006	MFI	Monocyte	CD64 on monocyte	ADHD	23	-0.0525752	0.0894725	0.556792	0.996925	16.8869	0.769575	0.00983248	0.766965
GCST90001596	Absolute count	TBNK	CD8dim AC	ADHD	23	0.0549716	0.0937566	0.557658	0.996925	25.8999	0.256002	-0.0495752	0.153615
GCST90001453	Relative count	cDC	CD11c+ CD62L- monocyte %monocyte	ADHD	23	-0.0641494	0.109586	0.558292	0.996925	28.7905	0.150941	0.00415701	0.920403
GCST90001968	Morphological parameter	TBNK	FSC-A on B cell	ADHD	23	0.0558787	0.0956644	0.559145	0.996925	19.5277	0.612555	0.0105765	0.76593
GCST90001504	Absolute count	Treg	CD25hi AC	ADHD	23	0.0565605	0.0968978	0.559414	0.996925	24.1372	0.34008	0.0286102	0.433685
GCST90002074	Morphological parameter	TBNK	SSC-A on CD14+ monocyte	ADHD	23	-0.0553347	0.0953565	0.561717	0.996925	17.2108	0.75162	-0.012223	0.730079
GCST90001464	Absolute count	cDC	CD86+ myeloid DC AC	ADHD	23	0.0544232	0.0939067	0.562221	0.996925	21.4416	0.493607	0.0202912	0.563526
GCST90001714	MFI	B cell	BAFF-R on IgD- CD38dim	ADHD	8	0.124084	0.215419	0.564609	0.996925	12.9202	0.0740768	0.0534919	0.487677
GCST90001768	MFI	B cell	CD24 on IgD+ CD38br	ADHD	23	0.054683	0.0956252	0.567426	0.996925	25.8981	0.256082	0.0328204	0.360704
GCST90001709	MFI	B cell	BAFF-R on IgD+ CD38dim	ADHD	23	-0.0557664	0.0977673	0.568407	0.996925	26.0734	0.248546	0.00795817	0.830095
GCST90001595	Relative count	TBNK	DP (CD4+CD8+) %T cell	ADHD	11	-0.0698512	0.123404	0.571368	0.996925	9.05728	0.526676	0.00132447	0.975843
GCST90001645	Absolute count	TBNK	NK AC	ADHD	23	-0.0537815	0.0950277	0.571424	0.996925	26.6068	0.226543	0.0687653	0.0456344
GCST90001467	Relative count	cDC	CD86+ plasmacytoid DC %DC	ADHD	23	0.065527	0.116619	0.574192	0.996925	37.2701	0.0220907	0.0253942	0.56515
GCST90001886	MFI	Treg	CD28 on CD39+ activated Treg	ADHD	23	-0.0579672	0.103998	0.577263	0.996925	27.0715	0.208525	0.0108247	0.783877
GCST90002025	MFI	Maturation stages of T cell	CD4 on EM CD4+	ADHD	23	-0.05435	0.0982163	0.58001	0.996925	22.1441	0.451319	0.0114977	0.75769
GCST90001776	MFI	B cell	CD25 on CD20- CD38-	ADHD	23	0.0485475	0.0878211	0.580401	0.996925	16.0098	0.815397	-0.000730351	0.982068
GCST90001424	Relative count	B cell	IgD+ %Lymphocyte	ADHD	23	-0.0596193	0.1079	0.580578	0.996925	33.6709	0.0530398	-0.00709578	0.862387
GCST90001741	MFI	B cell	CD19 on IgD+	ADHD	23	0.0482881	0.0877165	0.581976	0.996925	20.3848	0.558981	0.0403567	0.222789
GCST90002085	Morphological parameter	TBNK	SSC-A on HLA DR+ CD4+	ADHD	23	-0.0547562	0.0996092	0.582518	0.996925	24.7269	0.310312	-0.0438547	0.23788
GCST90001943	MFI	Treg	CD25 on activated & secreting Treg	ADHD	23	0.0492791	0.0899506	0.583797	0.996925	20.9669	0.522787	0.040678	0.230898
GCST90001701	MFI	B cell	BAFF-R on CD20- CD38-	ADHD	23	-0.0624645	0.114058	0.58393	0.996925	37.4683	0.0210031	-0.0036878	0.931958
GCST90001507	Absolute count	Treg	CD25hi CD45RA+ CD4 not Treg AC	ADHD	23	-0.0506196	0.0931569	0.586868	0.996925	9.39218	0.991029	0.0216414	0.533438
GCST90001506	Relative count	Treg	CD25hi %T cell	ADHD	23	-0.0529071	0.0980934	0.589642	0.996925	25.3634	0.280016	0.0337382	0.360447
GCST90001650	Relative count	TBNK	HLA DR+ NK %CD3- lymphocyte	ADHD	23	-0.0491951	0.0917821	0.591959	0.996925	23.425	0.378075	-0.0255491	0.460657
GCST90001712	MFI	B cell	BAFF-R on IgD- CD38-	ADHD	23	-0.0478666	0.0897302	0.593721	0.996925	19.3458	0.623887	0.00507389	0.878863
GCST90001654	Absolute count	Treg	CD28- DN (CD4-CD8-) AC	ADHD	23	0.0543484	0.102123	0.594596	0.996925	27.9134	0.17857	-0.0420541	0.271334
GCST90001420	Absolute count	B cell	IgD- CD38br AC	ADHD	23	0.0449467	0.0847681	0.595951	0.996925	18.6284	0.668148	-0.000169622	0.995693
GCST90001899	MFI	Treg	CD28 on CD4 Treg	ADHD	23	0.0671838	0.12728	0.597609	0.996925	41.8883	0.00644854	0.0309089	0.520588
GCST90001528	Relative count	Myeloid cell	CD33dim HLA DR+ CD11b- %CD33dim HLA DR+	ADHD	23	-0.064073	0.121403	0.597657	0.996925	16.4071	0.795181	0.00896095	0.842343
GCST90001522	Absolute count	Myeloid cell	CD33- HLA DR- AC	ADHD	23	0.0793953	0.150441	0.597672	0.996925	34.7018	0.0416144	0.112927	0.0372483
GCST90001926	MFI	Treg	CD127 on granulocyte	ADHD	23	-0.0523098	0.0994667	0.598956	0.996925	13.9676	0.902626	-0.0128101	0.728978
GCST90001821	MFI	B cell	IgD on IgD+ CD24-	ADHD	23	0.0468893	0.0892782	0.599441	0.996925	20.3129	0.563472	0.0350156	0.29653
GCST90001896	MFI	Treg	CD28 on CD28+ CD45RA+ CD8br	ADHD	23	-0.0612754	0.116793	0.599828	0.996925	30.4153	0.108715	-0.039445	0.369305
GCST90001396	Absolute count	B cell	IgD+ CD38- AC	ADHD	23	-0.0468151	0.0892475	0.599894	0.996925	20.4021	0.557904	-0.00680492	0.83716
GCST90001578	Relative count	B cell	Transitional %lymphocyte	ADHD	23	0.053264	0.101889	0.601137	0.996925	30.3602	0.109969	0.0203191	0.597962
GCST90001590	Absolute count	TBNK	CD4+ AC	ADHD	23	0.0521246	0.100082	0.602493	0.996925	28.1584	0.17049	-0.0037079	0.922315
GCST90001750	MFI	B cell	CD20 on IgD+ CD38- unsw mem	ADHD	23	0.062733	0.120462	0.602528	0.996925	21.2097	0.507815	0.0162691	0.715268
GCST90001753	MFI	B cell	CD20 on IgD- CD24-	ADHD	23	0.053479	0.103017	0.603672	0.996925	29.8758	0.121516	0.0428607	0.265538
GCST90002095	MFI	Myeloid cell	CD11b on CD33dim HLA DR-	ADHD	23	-0.0689979	0.133423	0.60506	0.996925	20.7368	0.537053	-0.0112401	0.820992
GCST90002022	MFI	Maturation stages of T cell	CD4 on CD4+	ADHD	23	-0.0544412	0.105499	0.605832	0.996925	24.8887	0.302429	0.0270377	0.497541
GCST90001729	MFI	B cell	CD19 on IgD+ CD38br	ADHD	23	0.0516865	0.100196	0.605956	0.996925	28.0422	0.174286	0.039797	0.288454
GCST90001422	Relative count	B cell	CD20- CD38- %B cell	ADHD	23	0.0455466	0.0883032	0.605995	0.996925	23.0854	0.396918	-0.03561	0.280919
GCST90001940	MFI	Treg	CD25 on CD39+ activated Treg	ADHD	23	0.0566674	0.110283	0.607367	0.996925	32.7302	0.0657706	0.0733174	0.0683418
GCST90001726	MFI	B cell	CD19 on IgD+ CD38-	ADHD	23	0.0446558	0.0876034	0.610227	0.996925	18.24	0.691666	0.0396864	0.229762
GCST90002068	MFI	Treg	CD4 on secreting Treg	ADHD	23	-0.0609904	0.120035	0.611381	0.996925	33.0035	0.0618253	0.0742965	0.0916732
GCST90001401	Absolute count	B cell	IgD- CD27- AC	ADHD	23	0.0453371	0.0892968	0.611655	0.996925	14.4589	0.884396	-0.017295	0.602709
GCST90001734	MFI	B cell	CD19 on IgD- CD38br	ADHD	23	0.0480179	0.0950514	0.613434	0.996925	25.5944	0.269505	0.0219459	0.540789
GCST90002026	MFI	Maturation stages of T cell	CD4 on TD CD4+	ADHD	23	-0.0560198	0.111505	0.615389	0.996925	29.0117	0.144528	0.0113799	0.787931
GCST90001593	Relative count	TBNK	CD8br %T cell	ADHD	23	0.0442274	0.0880871	0.615607	0.996925	19.8652	0.591472	0.0287123	0.38421
GCST90001473	Relative count	cDC	CD62L- CD86+ myeloid DC %DC	ADHD	22	0.0504179	0.10073	0.616705	0.996925	23.0459	0.341534	-0.0103261	0.782177
GCST90001704	MFI	B cell	BAFF-R on IgD+ CD24-	ADHD	23	-0.0501598	0.100645	0.618215	0.996925	27.6723	0.186796	0.00693893	0.855804
GCST90001503	Relative count	Treg	Activated & secreting Treg %CD4+	ADHD	23	0.0511723	0.10353	0.621111	0.996925	29.2262	0.138514	0.0190501	0.627253
GCST90001823	MFI	B cell	IgD on IgD+ CD38- unsw mem	ADHD	23	-0.0595169	0.121306	0.623684	0.996925	12.8536	0.937164	0.0196406	0.661591
GCST90001928	MFI	Treg	CD127 on CD28+ CD45RA- CD8br	ADHD	23	0.047731	0.0973737	0.624004	0.996925	16.6564	0.78203	-0.00374342	0.9175
GCST90001672	Absolute count	Treg	CD39+ CD8br AC	ADHD	23	-0.0456814	0.0932745	0.624309	0.996925	12.1577	0.954037	0.0049735	0.88588
GCST90001670	Relative count	Treg	CD39+ CD8br %T cell	ADHD	23	-0.0448262	0.0916203	0.624657	0.996925	13.5338	0.917196	0.012923	0.704617
GCST90001510	Absolute count	Treg	CD25hi CD45RA- CD4 not Treg AC	ADHD	23	0.0487358	0.0999621	0.625873	0.996925	25.3853	0.279007	0.0432221	0.247432
GCST90001708	MFI	B cell	BAFF-R on IgD+ CD38br	ADHD	23	-0.0469426	0.0969189	0.628138	0.996925	25.546	0.271685	0.00944935	0.797096
GCST90001723	MFI	B cell	CD19 on CD24+ CD27+	ADHD	23	0.0424977	0.08792	0.628835	0.996925	18.8411	0.655121	0.0502066	0.133922
GCST90001740	MFI	B cell	CD19 on sw mem	ADHD	23	0.0425606	0.0881226	0.629117	0.996925	14.6625	0.876309	0.0292382	0.375319
GCST90001572	Absolute count	Maturation stages of T cell	TD DN (CD4-CD8-) AC	ADHD	23	-0.0435359	0.0904576	0.630314	0.996925	19.5484	0.611263	-0.0320252	0.345552
GCST90002078	Morphological parameter	TBNK	SSC-A on granulocyte	ADHD	23	0.0460802	0.0957692	0.630403	0.996925	19.9064	0.588893	-0.0359833	0.317097
GCST90001933	MFI	Treg	CD25 on CD45RA- CD4 not Treg	ADHD	23	0.0439527	0.0914161	0.63066	0.996925	18.8169	0.656605	-0.00020658	0.99514
GCST90001788	MFI	B cell	CD25 on IgD- CD38br	ADHD	23	0.0487179	0.101588	0.631537	0.996925	29.8477	0.122212	0.00408802	0.915462
GCST90001736	MFI	B cell	CD19 on memory B cell	ADHD	23	0.0420669	0.0880363	0.632767	0.996925	17.3294	0.744925	0.0405755	0.22207
GCST90001409	Absolute count	B cell	Naive-mature B cell AC	ADHD	23	0.0456731	0.0955997	0.632826	0.996925	25.3367	0.281244	-0.00372159	0.918317
GCST90002115	MFI	TBNK	HLA DR on HLA DR+ CD8br	ADHD	23	-0.0433252	0.0917598	0.636813	0.996925	18.9953	0.645616	0.0253301	0.459305
GCST90001638	Relative count	TBNK	DN (CD4-CD8-) NKT %lymphocyte	ADHD	23	0.0594561	0.126129	0.63736	0.996925	45.1254	0.00255828	-0.0504997	0.285193
GCST90001498	Absolute count	Treg	Activated & resting Treg AC	ADHD	23	0.0417922	0.0889925	0.63863	0.996925	20.3254	0.562691	0.0169826	0.608397
GCST90001444	Relative count	B cell	CD20- CD38- %lymphocyte	ADHD	23	0.0404655	0.086358	0.639371	0.996925	18.8856	0.65238	-0.0394824	0.22555
GCST90001772	MFI	B cell	CD24 on unsw mem	ADHD	23	0.0413146	0.0882718	0.639757	0.996925	21.7568	0.474482	0.0274206	0.406515
GCST90001398	Absolute count	B cell	Unsw mem AC	ADHD	23	0.0413763	0.088553	0.640321	0.996925	16.334	0.798972	-0.00856759	0.794376
GCST90001499	Relative count	Treg	Activated & resting Treg % CD4 Treg	ADHD	23	-0.040097	0.086463	0.642829	0.996925	10.8759	0.976475	0.0284747	0.379513
GCST90001518	Absolute count	Myeloid cell	CD33br HLA DR+ CD14- AC	ADHD	23	0.0550125	0.119118	0.644203	0.996925	21.9522	0.462744	0.0286834	0.523406
GCST90001756	MFI	B cell	CD20 on IgD- CD38br	ADHD	23	0.0432043	0.0937284	0.644833	0.996925	24.9914	0.297489	-0.0086266	0.808081
GCST90001620	Relative count	TBNK	HLA DR+ T cell%lymphocyte	ADHD	23	0.0430264	0.0944384	0.648675	0.996925	27.9536	0.177224	-0.0340477	0.336919
GCST90001491	Relative count	Treg	CD39+ activated Treg %CD4 Treg	ADHD	23	0.0416853	0.0915933	0.649028	0.996925	22.2247	0.446549	0.00448796	0.897404
GCST90002120	MFI	Treg	CD8 on CD28- CD8br	ADHD	23	-0.0441957	0.0981557	0.652522	0.996925	21.0348	0.518587	0.03995	0.279569
GCST90001832	MFI	cDC	CD62L on CD62L+ plasmacytoid DC	ADHD	23	-0.0415088	0.092988	0.655317	0.996925	20.4941	0.55216	0.0131209	0.704247
GCST90001719	MFI	B cell	BAFF-R on IgD+	ADHD	23	-0.0414649	0.0934185	0.657143	0.996925	23.8177	0.356857	0.0106016	0.764673
GCST90001475	Relative count	TBNK	HLA DR++ monocyte %monocyte	ADHD	23	-0.0399022	0.0902354	0.658343	0.996925	21.806	0.471519	-0.0347217	0.30572
GCST90001967	Morphological parameter	TBNK	FSC-A on CD14+ monocyte	ADHD	23	-0.0423774	0.0962242	0.659646	0.996925	18.1378	0.697789	0.0235821	0.511013
GCST90001932	MFI	Treg	CD127 on CD45RA+ CD4+	ADHD	23	-0.0450008	0.102239	0.659826	0.996925	24.1931	0.337192	0.00766264	0.843507
GCST90001446	Absolute count	B cell	IgD- CD38- AC	ADHD	23	0.0394194	0.0901903	0.662062	0.996925	19.6543	0.604655	-0.0245022	0.466582
GCST90001564	Relative count	Maturation stages of T cell	CM DN (CD4-CD8-) %DN	ADHD	23	-0.0419084	0.0962646	0.663311	0.996925	29.4463	0.132554	-0.0013048	0.971533
GCST90002040	MFI	cDC	CD80 on granulocyte	ADHD	23	-0.0431849	0.0996318	0.664692	0.996925	21.8656	0.467938	-0.0615239	0.106996
GCST90001548	Absolute count	Maturation stages of T cell	CM CD8br AC	ADHD	23	0.0512537	0.118632	0.665714	0.996925	42.8863	0.00487346	-0.00950069	0.832993
GCST90001659	Relative count	Treg	CD39+ CD4+ %CD4+	ADHD	23	0.0379274	0.0881042	0.666844	0.996925	16.0585	0.81297	-0.0208393	0.526282
GCST90002048	MFI	Myeloid cell	CD45 on CD66b++ myelod cell	ADHD	23	0.0640955	0.149217	0.667526	0.996925	28.2773	0.166672	-0.0607052	0.278552
GCST90001559	Relative count	Maturation stages of T cell	TD CD8br %T cell	ADHD	23	0.043154	0.100646	0.66809	0.996925	27.2832	0.200667	0.0532425	0.153566
GCST90001816	MFI	B cell	CD38 on naive-mature B cell	ADHD	23	0.0436334	0.102357	0.669898	0.996925	29.3827	0.134257	0.0476569	0.210869
GCST90001884	MFI	TBNK	CD16-CD56 on NK	ADHD	23	-0.0475558	0.111747	0.670423	0.996925	29.1741	0.139958	-0.0172539	0.683707
GCST90001637	Relative count	TBNK	DN (CD4-CD8-) NKT %T cell	ADHD	23	0.0541689	0.127359	0.670599	0.996925	45.6377	0.00220097	-0.0438555	0.359796
GCST90001919	MFI	TBNK	CD45 on NKT	ADHD	23	-0.0515533	0.121588	0.671566	0.996925	35.0195	0.038564	0.0355706	0.437615
GCST90001990	MFI	Monocyte	CD64 on CD14- CD16+ monocyte	ADHD	23	-0.0374558	0.0885935	0.672454	0.996925	19.5133	0.613455	0.0213079	0.51824
GCST90001495	Absolute count	Treg	CD39+ secreting Treg AC	ADHD	23	0.0405831	0.0966985	0.674714	0.996925	23.584	0.369409	-0.0484536	0.177787
GCST90001815	MFI	B cell	CD38 on IgD- CD38dim	ADHD	23	-0.0389079	0.0933133	0.676708	0.996925	25.3932	0.278642	0.0608427	0.0740255
GCST90001394	Absolute count	B cell	IgD+ CD38dim AC	ADHD	23	0.0409895	0.098387	0.67696	0.996925	28.6512	0.155091	0.00242439	0.948233
GCST90001716	MFI	B cell	BAFF-R on naive-mature B cell	ADHD	23	-0.0386553	0.0928566	0.677198	0.996925	23.445	0.376978	0.00878503	0.803017
GCST90001479	Relative count	Treg	CD4 Treg %T cell	ADHD	23	-0.044816	0.1091	0.681235	0.996925	30.1194	0.11559	0.00959793	0.816813
GCST90001533	Relative count	Myeloid cell	Basophil %CD33dim HLA DR- CD66b-	ADHD	23	-0.0504339	0.123428	0.682826	0.996925	24.0247	0.345934	-0.0319378	0.493019
GCST90001493	Relative count	Treg	Secreting Treg % CD4 Treg	ADHD	23	0.0350036	0.0860113	0.684033	0.996925	10.9053	0.976073	-0.0254915	0.428213
GCST90001419	Relative count	B cell	CD20- %B cell	ADHD	23	0.0353629	0.0877915	0.687092	0.996925	16.9407	0.766625	0.000289093	0.992911
GCST90001455	Relative count	cDC	CD62L- HLA DR++ monocyte %monocyte	ADHD	23	-0.0432345	0.107528	0.687627	0.996925	27.8476	0.180786	0.0178328	0.661546
GCST90001748	MFI	B cell	CD20 on IgD+ CD38-	ADHD	23	-0.0351468	0.0875163	0.687977	0.996925	15.8741	0.822084	0.00966134	0.766074
GCST90001641	Relative count	TBNK	CD3- lymphocyte %leukocyte	ADHD	23	-0.0389209	0.0969829	0.688186	0.996925	25.4555	0.275794	0.0276071	0.450556
GCST90001642	Absolute count	TBNK	B cell AC	ADHD	23	0.0397797	0.0992404	0.688536	0.996925	28.5369	0.158563	-0.00043016	0.990897
GCST90001476	Relative count	TBNK	HLA DR++ monocyte %leukocyte	ADHD	23	0.0366212	0.0914475	0.688816	0.996925	22.503	0.430233	-0.0225997	0.512923
GCST90001742	MFI	B cell	CD19 on transitional	ADHD	23	0.0364746	0.0918569	0.691308	0.996925	23.6216	0.36737	0.0472043	0.165548
GCST90002011	MFI	Monocyte	CD64 on CD14+ CD16+ monocyte	ADHD	22	-0.0356079	0.090778	0.694871	0.996925	19.5164	0.552048	0.020527	0.533182
GCST90001648	Absolute count	TBNK	HLA DR+ NK AC	ADHD	23	-0.0348381	0.0888565	0.695005	0.996925	17.5233	0.733848	0.00639787	0.84619
GCST90001950	MFI	Myeloid cell	CD33 on Gr MDSC	ADHD	23	-0.0655268	0.167696	0.695984	0.996925	28.0786	0.17309	0.0264454	0.679007
GCST90001403	Absolute count	B cell	Sw mem AC	ADHD	23	0.0353176	0.0904148	0.69608	0.996925	22.9367	0.405314	-0.0298888	0.379177
GCST90002091	MFI	Myeloid cell	CD11b on CD14+ monocyte	ADHD	23	0.0505626	0.130086	0.697508	0.996925	18.2588	0.690541	0.00865642	0.857858
GCST90002076	Morphological parameter	TBNK	SSC-A on NK	ADHD	23	-0.0452522	0.116604	0.697955	0.996925	31.9603	0.0780746	-0.0589126	0.173552
GCST90001790	MFI	B cell	CD25 on memory B cell	ADHD	23	-0.0338332	0.0871807	0.697956	0.996925	16.6437	0.782705	-0.00806659	0.803054
GCST90002072	Morphological parameter	cDC	SSC-A on plasmacytoid DC	ADHD	23	-0.0502677	0.129761	0.69847	0.996925	38.2539	0.0171555	-0.0236461	0.630377
GCST90001773	MFI	B cell	CD24 on sw mem	ADHD	23	0.0393712	0.101725	0.698728	0.996925	28.6432	0.155333	0.0224546	0.559106
GCST90001777	MFI	B cell	CD25 on CD24+ CD27+	ADHD	23	-0.0334952	0.0870475	0.700391	0.996925	17.7423	0.721154	-0.0158366	0.624646
GCST90001749	MFI	B cell	CD20 on IgD+ CD38- naive	ADHD	23	-0.0463302	0.121098	0.702027	0.996925	15.1812	0.854344	0.0351425	0.435038
GCST90001536	Relative count	Maturation stages of T cell	CD45RA- CD4+ %T cell	ADHD	23	-0.0328944	0.0864801	0.703671	0.996925	17.8672	0.713833	0.0167925	0.602367
GCST90002098	MFI	Maturation stages of T cell	CD45RA on naive CD4+	ADHD	23	-0.0353695	0.0932089	0.704343	0.996925	12.5252	0.945564	-0.000883484	0.979634
GCST90001443	Relative count	B cell	CD20- %lymphocyte	ADHD	23	0.0331256	0.0873112	0.704393	0.996925	10.7008	0.978761	-0.00502588	0.876577
GCST90001608	Relative count	TBNK	DP (CD4+CD8+) %leukocyte	ADHD	23	-0.0331376	0.0878307	0.705958	0.996925	17.1581	0.754577	-0.0228955	0.484926
GCST90001609	Absolute count	TBNK	CD4+ CD8dim AC	ADHD	23	0.0339592	0.0900318	0.706032	0.996925	15.5785	0.836241	-0.00171048	0.959178
GCST90002031	MFI	Treg	CD39 on CD39+ secreting Treg	ADHD	23	-0.0419224	0.111858	0.707823	0.996925	27.805	0.182233	0.0532631	0.201084
GCST90001958	MFI	TBNK	CD4 on monocyte	ADHD	23	-0.0360724	0.0970897	0.710237	0.996925	18.8543	0.654308	0.0173587	0.630778
GCST90001627	Absolute count	TBNK	HLA DR+ CD8br AC	ADHD	23	0.0350859	0.0944947	0.710413	0.996925	25.321	0.28197	-0.0111322	0.756032
GCST90001793	MFI	B cell	CD25 on sw mem	ADHD	23	-0.0325435	0.0878311	0.710992	0.996925	17.1331	0.755974	-0.00338153	0.917302
GCST90001580	Absolute count	Monocyte	CD14+ CD16+ monocyte AC	ADHD	23	0.032523	0.0881811	0.712262	0.996925	20.1599	0.57304	0.0106411	0.745004
GCST90001397	Relative count	B cell	Unsw mem %B cell	ADHD	23	0.0329331	0.090026	0.714501	0.996925	9.64219	0.989269	-0.00174673	0.958286
GCST90001615	Absolute count	TBNK	TCRgd AC	ADHD	23	-0.0318165	0.0872469	0.715357	0.996925	21.8661	0.467907	-0.0253703	0.439142
GCST90001549	Relative count	Maturation stages of T cell	CM CD8br %CD8br	ADHD	23	-0.0465471	0.127668	0.715414	0.996925	45.1444	0.00254409	-0.0291683	0.545845
GCST90001512	Relative count	Treg	CD25hi CD45RA- CD4 not Treg %T cell	ADHD	23	-0.037465	0.102924	0.715854	0.996925	28.0481	0.174093	0.0460739	0.230528
GCST90001892	MFI	Treg	CD28 on CD39+ CD4+	ADHD	23	-0.0392917	0.108182	0.716455	0.996925	27.0928	0.207721	0.0351243	0.388389
GCST90001551	Absolute count	Maturation stages of T cell	Naive CD8br AC	ADHD	23	0.0280935	0.0776268	0.717424	0.996925	35.5577	0.0338475	0.0189349	0.51891
GCST90001962	MFI	Treg	CD25 on CD28+ CD4+	ADHD	8	0.0662008	0.185531	0.721228	0.996925	8.79087	0.268022	-0.0109888	0.871142
GCST90002049	MFI	Myeloid cell	CD45 on Mo MDSC	ADHD	23	0.0465051	0.130578	0.721731	0.996925	15.7781	0.826742	0.0283917	0.56044
GCST90001667	Relative count	Treg	CD28+ CD45RA- CD8dim %T cell	ADHD	23	0.0383989	0.10902	0.724675	0.996925	36.1417	0.0293208	-0.0152772	0.711884
GCST90001445	Relative count	B cell	IgD- CD38- %B cell	ADHD	23	0.0354556	0.100937	0.725389	0.996925	28.186	0.169598	-0.0265345	0.485936
GCST90001652	Relative count	TBNK	Granulocyte %leukocyte	ADHD	23	-0.0360329	0.102657	0.725587	0.996925	28.7532	0.152044	0.0221275	0.568932
GCST90001497	Relative count	Treg	CD39+ secreting Treg %CD4 Treg	ADHD	23	0.0319836	0.0911903	0.725788	0.996925	17.5382	0.73299	-0.0422134	0.220975
GCST90001874	MFI	Maturation stages of T cell	HVEM on TD CD8br	ADHD	23	-0.0600674	0.173639	0.729394	0.996925	30.8389	0.0994599	0.101677	0.10954
GCST90001410	Relative count	B cell	IgD- CD38br %B cell	ADHD	23	0.0343897	0.0994383	0.729463	0.996925	29.2585	0.137626	0.00574925	0.87883
GCST90001747	MFI	B cell	CD20 on IgD+ CD24-	ADHD	23	-0.0355726	0.103052	0.72995	0.996925	30.1767	0.114232	0.0108983	0.780225
GCST90001456	Absolute count	cDC	CD11c+ HLA DR++ monocyte AC	ADHD	23	0.0385942	0.112189	0.730839	0.996925	30.6388	0.103746	0.0514429	0.21911
GCST90002036	MFI	cDC	CD80 on CD62L+ myeloid DC	ADHD	23	-0.033871	0.0985509	0.731079	0.996925	16.0138	0.815199	0.0127562	0.727543
GCST90001604	Relative count	TBNK	T cell %lymphocyte	ADHD	23	0.0409356	0.119198	0.73128	0.996925	41.7752	0.00665435	-0.0526483	0.237094
GCST90001468	Absolute count	cDC	CD62L- myeloid DC AC	ADHD	23	0.0355019	0.103607	0.731854	0.996925	26.7435	0.221129	0.0192498	0.624304
GCST90001988	MFI	Monocyte	HLA DR on CD14+ CD16- monocyte	ADHD	23	0.0317167	0.092797	0.732512	0.996925	23.5321	0.372225	0.019615	0.575803
GCST90001562	Relative count	Maturation stages of T cell	CD45RA+ CD8br %T cell	ADHD	23	-0.0273329	0.0800219	0.732676	0.996925	16.4992	0.790364	0.0545521	0.0772365
GCST90001727	MFI	B cell	CD19 on IgD+ CD38- naive	ADHD	23	0.0407483	0.119368	0.732828	0.996925	21.9109	0.465219	0.0298203	0.505417
GCST90002092	MFI	Myeloid cell	CD11b on Gr MDSC	ADHD	9	0.0776131	0.227846	0.733375	0.996925	8.15015	0.418943	0.00746992	0.929583
GCST90001521	Relative count	Myeloid cell	CD33br HLA DR+ CD14dim %CD33br HLA DR+	ADHD	23	-0.0404664	0.119239	0.734329	0.996925	13.9418	0.90353	-0.00180706	0.967418
GCST90001399	Relative count	B cell	IgD- CD27- %B cell	ADHD	23	0.0323798	0.0961058	0.736179	0.996925	25.5279	0.272503	-0.00221012	0.9517
GCST90001951	MFI	Myeloid cell	CD33 on CD66b++ myeloid cell	ADHD	23	-0.0536212	0.160683	0.738601	0.996925	30.2744	0.111945	-0.049939	0.410566
GCST90001917	MFI	TBNK	CD45 on CD8br	ADHD	23	-0.0427739	0.128984	0.740174	0.996925	47.6636	0.00120156	0.029939	0.539092
GCST90001829	MFI	B cell	BAFF-R on B cell	ADHD	23	-0.0297654	0.0898717	0.740494	0.996925	19.8268	0.593871	0.00838154	0.801567
GCST90001418	Absolute count	B cell	CD24+ CD27+ AC	ADHD	23	0.0296002	0.0895317	0.740938	0.996925	22.2764	0.4435	-0.0210926	0.532872
GCST90001767	MFI	B cell	CD24 on IgD+ CD38- unsw mem	ADHD	23	-0.0406062	0.123603	0.742518	0.996925	17.6744	0.725108	-0.00276184	0.951744
GCST90001724	MFI	B cell	CD19 on IgD+ CD24+	ADHD	23	0.0302579	0.0927645	0.744288	0.996925	24.3165	0.330859	0.0538923	0.1145
GCST90001995	MFI	Monocyte	CX3CR1 on monocyte	ADHD	23	-0.0306194	0.0945072	0.745946	0.996925	24.5806	0.31755	0.0402534	0.253875
GCST90001997	MFI	Monocyte	CX3CR1 on CD14+ CD16- monocyte	ADHD	23	-0.0304079	0.0941154	0.746626	0.996925	24.0434	0.344957	0.055165	0.111014
GCST90001535	Relative count	Maturation stages of T cell	CD45RA- CD4+ %CD4+	ADHD	23	0.027311	0.0850448	0.748107	0.996925	14.4319	0.885443	0.0172445	0.586458
GCST90001474	Relative count	cDC	Plasmacytoid DC %DC	ADHD	23	-0.0315582	0.0986033	0.748928	0.996925	26.3242	0.238024	0.0787009	0.026951
GCST90001826	MFI	B cell	IgD on unsw mem	ADHD	23	0.0284998	0.089187	0.749309	0.996925	12.2103	0.952882	0.013609	0.681192
GCST90001999	MFI	Monocyte	PDL-1 on CD14- CD16+ monocyte	ADHD	23	-0.0353284	0.112303	0.75308	0.996925	34.6803	0.041829	0.0301504	0.47611
GCST90001991	MFI	Monocyte	HLA DR on CD14+ monocyte	ADHD	23	0.0294249	0.0939394	0.754104	0.996925	24.0246	0.345941	0.0223307	0.528752
GCST90001762	MFI	B cell	CD20 on IgD+	ADHD	23	-0.0299048	0.0958564	0.75506	0.996925	26.081	0.248222	0.00285243	0.93748
GCST90001441	Relative count	B cell	IgD+ CD24- %lymphocyte	ADHD	23	-0.0316652	0.101546	0.755169	0.996925	29.5191	0.13063	0.000222929	0.995385
GCST90001770	MFI	B cell	CD24 on IgD- CD38dim	ADHD	8	-0.0484285	0.156209	0.756543	0.996925	6.25735	0.510042	-0.0465401	0.393948
GCST90001526	Relative count	Myeloid cell	CD33dim HLA DR+ CD11b+ %CD33dim HLA DR+	ADHD	23	0.0375045	0.121318	0.757212	0.996925	17.8488	0.714913	-0.0059704	0.89447
GCST90001870	MFI	Myeloid cell	CD34 on HSC	ADHD	23	-0.0460045	0.149524	0.758332	0.996925	29.9754	0.119063	0.0666256	0.232991
GCST90002043	MFI	Myeloid cell	CD45 on CD33br HLA DR+ CD14dim	ADHD	23	-0.0402018	0.13163	0.760049	0.996925	13.248	0.926013	0.0536435	0.280075
GCST90001915	MFI	TBNK	CD45 on T cell	ADHD	23	0.0346479	0.113823	0.760822	0.996925	32.9846	0.0620902	0.0306191	0.475911
GCST90002106	MFI	cDC	HLA DR on DC	ADHD	23	0.0300108	0.0992345	0.762329	0.996925	17.7762	0.719173	0.00997477	0.786691
GCST90001906	MFI	cDC	CD86 on granulocyte	ADHD	23	-0.0301029	0.100562	0.764676	0.996925	22.2727	0.443717	-0.0619164	0.105919
GCST90001605	Relative count	TBNK	T cell %leukocyte	ADHD	23	0.0339317	0.113517	0.765007	0.996925	38.0217	0.0182195	-0.0450861	0.289279
GCST90001412	Absolute count	B cell	IgD+ CD24+ AC	ADHD	23	0.0258845	0.087329	0.766923	0.996925	21.328	0.500551	-0.000230257	0.99437
GCST90001971	Morphological parameter	TBNK	FSC-A on lymphocyte	ADHD	23	0.0321336	0.109827	0.76984	0.996925	34.4795	0.0438749	-0.0125839	0.762561
GCST90001743	MFI	B cell	CD20 on B cell	ADHD	23	-0.0277591	0.0953102	0.770861	0.996925	25.7177	0.264001	0.0010572	0.976674
GCST90001402	Relative count	B cell	Sw mem %B cell	ADHD	23	0.0279216	0.0963242	0.771915	0.996925	25.1112	0.291789	-0.0253104	0.486173
GCST90001633	Absolute count	TBNK	CD8dim NKT AC	ADHD	23	0.0323309	0.112944	0.774682	0.996925	36.1743	0.0290854	-0.0518377	0.218466
GCST90001802	MFI	B cell	CD27 on IgD- CD38-	ADHD	23	0.0264768	0.0926474	0.775046	0.996925	23.8558	0.354832	0.00956674	0.785349
GCST90001636	Absolute count	TBNK	DN (CD4-CD8-) NKT AC	ADHD	8	-0.063639	0.222765	0.775125	0.996925	14.4545	0.0436636	-0.0270585	0.73934
GCST90001916	MFI	TBNK	CD45 on CD4+	ADHD	23	0.0269821	0.0947975	0.775928	0.996925	22.5192	0.42929	0.0197612	0.581619
GCST90001778	MFI	B cell	CD25 on IgD+ CD24+	ADHD	23	-0.0247284	0.0876206	0.777774	0.996925	15.0384	0.860585	-0.0270846	0.408304
GCST90002032	MFI	Treg	CD39 on CD39+ CD4+	ADHD	23	0.0296828	0.105406	0.778247	0.996925	24.7077	0.311256	0.0680863	0.0775008
GCST90001746	MFI	B cell	CD20 on IgD+ CD24+	ADHD	23	0.0246301	0.0875926	0.778565	0.996925	18.857	0.654144	0.0157321	0.629018
GCST90002034	MFI	Treg	CD39 on monocyte	ADHD	23	-0.0276563	0.0993414	0.780708	0.996925	13.7573	0.90987	-0.00438707	0.905288
GCST90001970	Morphological parameter	TBNK	FSC-A on HLA DR+ NK	ADHD	23	0.0306021	0.111487	0.783708	0.996925	28.7728	0.151463	0.0716799	0.0790234
GCST90001612	Relative count	TBNK	CD8dim %leukocyte	ADHD	23	0.02967	0.10812	0.783764	0.996925	32.4144	0.0706	-0.0674594	0.0889622
GCST90001408	Relative count	B cell	Naive-mature B cell %B cell	ADHD	23	0.024365	0.0894252	0.785267	0.996925	14.2997	0.890503	0.00799887	0.809525
GCST90001942	MFI	Treg	CD25 on CD39+ secreting Treg	ADHD	23	0.0262325	0.0969742	0.786768	0.996925	25.3316	0.281482	0.0436805	0.227138
GCST90001660	Absolute count	Treg	CD39+ CD4+ AC	ADHD	23	0.0247743	0.092365	0.788529	0.996925	18.6729	0.665432	-0.0252383	0.464847
GCST90001983	MFI	Monocyte	CD14 on CD14+ CD16+ monocyte	ADHD	23	-0.0232979	0.0873089	0.789589	0.996925	17.5104	0.734591	0.00640805	0.843021
GCST90001490	Relative count	Treg	CD39+ activated Treg %activated Treg	ADHD	11	0.0336842	0.126845	0.790582	0.996925	8.87264	0.544232	-0.0396286	0.391466
GCST90001619	Relative count	TBNK	HLA DR+ T cell%T cell	ADHD	23	0.0222405	0.084106	0.791446	0.996925	23.3723	0.38097	-0.0192692	0.544445
GCST90001425	Relative count	B cell	IgD- CD38br %lymphocyte	ADHD	23	0.0234419	0.0888604	0.791929	0.996925	24.5243	0.320358	-0.00330114	0.921977
GCST90001587	Relative count	Monocyte	CD16+ monocyte %monocyte	ADHD	23	-0.0231494	0.0879609	0.792413	0.996925	22.3363	0.439977	-0.0212133	0.522716
GCST90001438	Absolute count	B cell	IgD- CD38dim AC	ADHD	23	0.0226978	0.0867365	0.793563	0.996925	22.1652	0.450065	-0.0256705	0.432017
GCST90001459	Relative count	cDC	Myeloid DC %DC	ADHD	23	0.0245733	0.0940181	0.793809	0.996925	22.848	0.410357	-0.0629731	0.0770336
GCST90002010	MFI	Monocyte	HLA DR on monocyte	ADHD	23	0.0253017	0.0971765	0.794579	0.996925	25.8721	0.257213	0.0282758	0.439517
GCST90002030	MFI	Treg	CD39 on CD39+ activated Treg	ADHD	23	-0.02533	0.0974149	0.794847	0.996925	15.5947	0.83548	0.0308847	0.397196
GCST90001885	MFI	TBNK	CD16-CD56 on HLA DR+ NK	ADHD	23	0.0248408	0.0956329	0.795055	0.996925	20.9328	0.524894	-0.0492077	0.175306
GCST90001517	Absolute count	Myeloid cell	CD33br HLA DR+ AC	ADHD	23	0.0306487	0.118001	0.79507	0.996925	22.1297	0.452169	0.0327683	0.461643
GCST90001775	MFI	B cell	CD25 on B cell	ADHD	23	-0.022966	0.0888582	0.796054	0.996925	19.0159	0.644345	-0.00303128	0.926684
GCST90001470	Absolute count	cDC	CD62L- plasmacytoid DC AC	ADHD	23	0.0262712	0.101901	0.796553	0.996925	30.1671	0.11446	0.038197	0.318651
GCST90001758	MFI	B cell	CD20 on memory B cell	ADHD	23	-0.0235664	0.0923721	0.798627	0.996925	24.4294	0.325131	0.0168269	0.630196
GCST90001760	MFI	B cell	CD20 on unsw mem	ADHD	23	-0.0223252	0.0878379	0.799369	0.996925	21.335	0.500122	0.0222401	0.497026
GCST90002003	MFI	Monocyte	CCR2 on CD14- CD16-	ADHD	23	-0.0221232	0.0871989	0.79972	0.996925	17.2746	0.748029	0.0106823	0.741098
GCST90001500	Relative count	Treg	Activated & resting Treg %CD4+	ADHD	23	-0.0239286	0.0948025	0.800728	0.996925	25.2424	0.285622	0.0296162	0.406943
GCST90001544	Relative count	Maturation stages of T cell	EM CD4+ %T cell	ADHD	23	-0.0206086	0.0843512	0.806984	0.996925	14.2079	0.893936	0.0124029	0.692724
GCST90001783	MFI	B cell	CD25 on IgD+ CD38br	ADHD	23	0.0232473	0.0959908	0.808639	0.996925	26.5274	0.229729	-0.0124188	0.732682
GCST90002089	MFI	cDC	CD11c on monocyte	ADHD	23	0.0235415	0.0991538	0.812328	0.996925	15.0968	0.858051	-0.01756	0.634092
GCST90001868	MFI	Treg	CD3 on CD4 Treg	ADHD	8	-0.0476243	0.201786	0.813421	0.996925	9.66238	0.208527	0.0572725	0.424464
GCST90001463	Relative count	cDC	CD62L- DC %DC	ADHD	23	0.0266846	0.11346	0.814061	0.996925	32.3663	0.0713623	-0.0416929	0.328175
GCST90001639	Absolute count	TBNK	CD3- lymphocyte AC	ADHD	23	0.0234382	0.0997784	0.814285	0.996925	27.5796	0.190034	0.0507918	0.170461
GCST90001702	MFI	B cell	BAFF-R on CD24+ CD27+	ADHD	23	-0.0211106	0.0898921	0.81433	0.996925	21.1239	0.513092	0.02329	0.487313
GCST90001759	MFI	B cell	CD20 on naive-mature B cell	ADHD	23	-0.0229084	0.0981828	0.81551	0.996925	27.3784	0.197206	0.0102026	0.78395
GCST90001666	Absolute count	Treg	CD28+ CD45RA+ CD8dim AC	ADHD	23	-0.0226197	0.097612	0.816747	0.996925	33.0677	0.060928	-0.0357804	0.329055
GCST90001436	Relative count	B cell	Memory B cell %lymphocyte	ADHD	23	-0.0201094	0.0881553	0.819558	0.996925	18.3668	0.684033	-0.0181627	0.579883
GCST90001432	Relative count	B cell	Unsw Mem %lymphocyte	ADHD	23	0.0201087	0.0882572	0.819769	0.996925	16.5882	0.785663	-0.0130722	0.690222
GCST90001910	MFI	TBNK	CD45 on B cell	ADHD	23	-0.026252	0.11628	0.821384	0.996925	35.2437	0.0365322	0.0371443	0.396091
GCST90001668	Relative count	Treg	CD28+ CD45RA- CD8dim %CD8dim	ADHD	23	-0.025412	0.113256	0.822464	0.996925	35.9641	0.0306361	0.0336774	0.430369
GCST90001514	Absolute count	Myeloid cell	HSC AC	ADHD	23	-0.0257862	0.114934	0.822481	0.996925	22.0385	0.457595	0.0322403	0.456914
GCST90001690	Absolute count	Treg	CD28+ CD45RA+ CD8br AC	ADHD	23	0.0178733	0.0797078	0.822575	0.996925	34.9641	0.0390812	0.0217329	0.470235
GCST90002117	MFI	TBNK	HLA DR on HLA DR+ NK	ADHD	23	-0.0256461	0.115133	0.823728	0.996925	30.3239	0.110802	0.0379259	0.381489
GCST90001543	Relative count	Maturation stages of T cell	EM CD4+ %CD4+	ADHD	23	0.0186836	0.086202	0.82841	0.996925	12.1127	0.955008	0.0128072	0.689723
GCST90001505	Relative count	Treg	CD25hi %CD4+	ADHD	23	-0.0213905	0.100094	0.830778	0.996925	26.6922	0.223152	0.0369506	0.325487
GCST90001635	Relative count	TBNK	CD8dim NKT %lymphocyte	ADHD	23	0.0257071	0.120402	0.830928	0.996925	40.9259	0.00840999	-0.0626288	0.16075
GCST90001525	Absolute count	Myeloid cell	CD33dim HLA DR+ CD11b+ AC	ADHD	23	-0.0242954	0.116848	0.835289	0.996925	21.0933	0.514979	0.0616315	0.164909
GCST90001745	MFI	B cell	CD20 on CD24+ CD27+	ADHD	23	0.0184161	0.0885965	0.835334	0.996925	22.4153	0.435344	0.0136343	0.684456
GCST90001405	Absolute count	B cell	PB/PC AC	ADHD	23	0.0178216	0.0857375	0.835336	0.996925	14.7299	0.873566	0.0112883	0.722796
GCST90002027	MFI	Maturation stages of T cell	CD4 on CD45RA+ CD4+	ADHD	23	-0.0205449	0.0989336	0.835491	0.996925	21.0601	0.517024	0.0167423	0.649297
GCST90001649	Relative count	TBNK	HLA DR+ NK %NK	ADHD	23	-0.0193146	0.0933321	0.836053	0.996925	23.2845	0.385817	-0.0482336	0.163618
GCST90001779	MFI	B cell	CD25 on IgD+ CD24-	ADHD	23	-0.0182235	0.0885274	0.836907	0.996925	13.0885	0.930663	-0.0130862	0.690632
GCST90001782	MFI	B cell	CD25 on IgD+ CD38- unsw mem	ADHD	23	0.0266126	0.129371	0.83702	0.996925	26.4421	0.233186	-0.0408161	0.399539
GCST90002050	MFI	Myeloid cell	CD45 on CD33dim HLA DR-	ADHD	23	-0.0340383	0.165996	0.837529	0.996925	34.3497	0.0452453	0.0940726	0.125804
GCST90001717	MFI	B cell	BAFF-R on unsw mem	ADHD	23	-0.0188128	0.0918823	0.837768	0.996925	23.0301	0.400033	0.0199483	0.56577
GCST90001728	MFI	B cell	CD19 on IgD+ CD38- unsw mem	ADHD	23	0.0279031	0.136751	0.838319	0.996925	28.5946	0.156804	0.0464099	0.36427
GCST90001565	Relative count	Maturation stages of T cell	CM DN (CD4-CD8-) %T cell	ADHD	23	-0.0197167	0.0966794	0.838401	0.996925	33.5864	0.0540876	-0.0244767	0.502757
GCST90001794	MFI	B cell	CD25 on IgD+	ADHD	23	-0.0179218	0.0888425	0.840131	0.996925	16.5446	0.787967	-0.00659405	0.84139
GCST90001579	Absolute count	Monocyte	CD14- CD16+ monocyte AC	ADHD	23	0.0176482	0.0876782	0.840477	0.996925	15.6281	0.833906	-0.00303316	0.925615
GCST90001427	Relative count	B cell	IgD- CD38- %lymphocyte	ADHD	23	0.0174322	0.089027	0.844761	0.996925	19.1432	0.636473	-0.0337412	0.312615
GCST90001411	Relative count	B cell	IgD+ CD24+ %B cell	ADHD	23	0.0175593	0.0904752	0.846114	0.996925	10.8967	0.976191	0.00852251	0.799699
GCST90001480	Absolute count	Treg	Resting Treg AC	ADHD	23	-0.0162814	0.0844869	0.847187	0.996925	21.2576	0.504868	-0.00817135	0.795561
GCST90001433	Relative count	B cell	IgD- CD27- %lymphocyte	ADHD	23	0.0172074	0.0895271	0.847583	0.996925	11.809	0.961198	-0.0236644	0.478755
GCST90001939	MFI	Treg	CD25 on activated Treg	ADHD	23	0.0202117	0.105601	0.848215	0.996925	30.1193	0.115594	0.0648257	0.0944095
GCST90001417	Relative count	B cell	CD24+ CD27+ %B cell	ADHD	23	0.0179	0.0947528	0.850161	0.996925	24.7035	0.311462	-0.0115796	0.747164
GCST90001391	Relative count	B cell	IgD+ %B cell	ADHD	23	-0.0187057	0.099055	0.850217	0.996925	27.3625	0.19778	0.029886	0.422949
GCST90002084	Morphological parameter	TBNK	SSC-A on NKT	ADHD	23	-0.0178416	0.0958583	0.852347	0.996925	21.3696	0.498006	0.00225858	0.949788
GCST90001761	MFI	B cell	CD20 on sw mem	ADHD	23	0.0170405	0.0935728	0.855497	0.996925	24.6625	0.313483	0.00570685	0.872282
GCST90002046	MFI	Myeloid cell	CD45 on CD33- HLA DR+	ADHD	23	0.0234054	0.128756	0.855754	0.996925	20.1836	0.571554	0.0288872	0.547559
GCST90001786	MFI	B cell	CD25 on IgD- CD27-	ADHD	23	-0.0157352	0.0877274	0.857651	0.996925	10.1918	0.984481	0.0122026	0.707917
GCST90001715	MFI	B cell	BAFF-R on memory B cell	ADHD	23	-0.0159978	0.0897882	0.858588	0.996925	21.6539	0.480704	0.0162007	0.630876
GCST90001755	MFI	B cell	CD20 on IgD- CD38-	ADHD	23	0.0181956	0.105336	0.862857	0.996925	31.5414	0.0855579	0.0445218	0.257826
GCST90001911	MFI	TBNK	CD45 on NK	ADHD	23	-0.0164487	0.0975774	0.866135	0.996925	22.5017	0.430308	0.0166082	0.653199
GCST90001539	Relative count	Maturation stages of T cell	CM CD4+ %T cell	ADHD	23	-0.0156018	0.0929739	0.866734	0.996925	19.7005	0.601766	0.022813	0.511103
GCST90001752	MFI	B cell	CD20 on IgD+ CD38dim	ADHD	23	0.0162916	0.0974909	0.867284	0.996925	27.039	0.209748	-0.000869846	0.981239
GCST90001465	Relative count	cDC	CD86+ myeloid DC %DC	ADHD	23	-0.0162636	0.0974471	0.867451	0.996925	23.7041	0.362928	-0.0144689	0.695607
GCST90002051	MFI	Myeloid cell	CD45 on basophil	ADHD	23	0.0283177	0.170165	0.867832	0.996925	36.0769	0.029795	0.10646	0.0887688
GCST90001629	Relative count	TBNK	HLA DR+ CD8br %lymphocyte	ADHD	23	0.0163833	0.0986137	0.86805	0.996925	28.9542	0.146174	-0.0136513	0.714914
GCST90001809	MFI	B cell	CD38 on CD20-	ADHD	23	-0.0142182	0.0856588	0.868168	0.996925	20.4283	0.556266	-0.00413539	0.896358
GCST90001918	MFI	TBNK	CD45 on HLA DR+ T cell	ADHD	23	0.0173434	0.105203	0.869057	0.996925	26.3675	0.236238	0.00185915	0.962848
GCST90001406	Relative count	B cell	Memory B cell %B cell	ADHD	23	-0.0146478	0.0892924	0.869697	0.996925	15.5998	0.835241	-0.00462718	0.888895
GCST90002059	MFI	TBNK	CD8 on NKT	ADHD	23	0.0165969	0.102125	0.8709	0.996925	25.8069	0.260064	0.0278277	0.470052
GCST90001428	Relative count	B cell	IgD- CD38dim %B cell	ADHD	23	0.014867	0.0914999	0.870927	0.996925	23.2719	0.386515	-0.0141376	0.683392
GCST90001588	Relative count	TBNK	T/B	ADHD	23	0.0158693	0.0978071	0.871108	0.996925	26.5293	0.22965	-0.00333513	0.928485
GCST90001923	MFI	Treg	CD127 on CD45RA- CD4 not Treg	ADHD	23	-0.0151546	0.097772	0.876822	0.996925	18.027	0.704388	0.0135087	0.710114
GCST90001703	MFI	B cell	BAFF-R on IgD+ CD24+	ADHD	23	-0.0144169	0.0934725	0.877423	0.996925	23.7976	0.357925	0.0206864	0.558197
GCST90002000	MFI	Monocyte	PDL-1 on CD14- CD16-	ADHD	23	0.0139125	0.0903488	0.87762	0.996925	24.4081	0.326207	0.0363222	0.281879
GCST90001520	Absolute count	Myeloid cell	CD33br HLA DR+ CD14dim AC	ADHD	23	-0.0180961	0.118132	0.878252	0.996925	19.4753	0.615823	0.0186268	0.671515
GCST90001920	MFI	TBNK	CD45 on HLA DR+ CD4+	ADHD	23	-0.0194832	0.128397	0.879391	0.996925	40.0736	0.0105996	-0.00595756	0.902649
GCST90001407	Absolute count	B cell	Memory B cell AC	ADHD	23	0.0131858	0.0892776	0.882584	0.996925	18.4494	0.679035	-0.0133091	0.688272
GCST90001610	Relative count	TBNK	CD4+ CD8dim %lymphocyte	ADHD	23	-0.0128975	0.08765	0.883015	0.996925	18.6402	0.66743	0.00527171	0.871291
GCST90001900	MFI	Treg	CD28 on resting Treg	ADHD	8	-0.037088	0.254144	0.883974	0.996925	15.1756	0.0338127	0.0854517	0.337802
GCST90001586	Relative count	Monocyte	CD14+ CD16- monocyte %monocyte	ADHD	23	0.0125127	0.0872738	0.885996	0.996925	21.3542	0.49895	0.0232123	0.475553
GCST90001496	Relative count	Treg	CD39+ secreting Treg %secreting Treg	ADHD	23	0.0132246	0.09235	0.886132	0.996925	19.7467	0.598879	-0.0443886	0.204394
GCST90001655	Relative count	Treg	CD28+ DN (CD4-CD8-) %T cell	ADHD	23	-0.014424	0.100754	0.886164	0.996925	33.5796	0.0541728	-0.0340508	0.369144
GCST90001681	Absolute count	Treg	CD25++ CD8br AC	ADHD	23	0.0178694	0.127393	0.888447	0.996925	40.1209	0.0104655	-0.032788	0.49506
GCST90001658	Relative count	Treg	CD39+ CD4+ %T cell	ADHD	23	0.0122098	0.0880905	0.889762	0.996925	19.879	0.590609	-0.01938	0.555344
GCST90001415	Relative count	B cell	IgD+ CD24- %B cell	ADHD	23	-0.0124972	0.0906993	0.890409	0.996925	21.2407	0.50591	0.0213208	0.528214
GCST90001606	Relative count	TBNK	CD4+ %leukocyte	ADHD	23	-0.0120116	0.0874905	0.890801	0.996925	18.4366	0.679813	-0.0323603	0.324767
GCST90002097	MFI	Myeloid cell	CD11b on CD33br HLA DR+ CD14dim	ADHD	23	0.0173213	0.128104	0.892444	0.996925	13.6945	0.911965	-0.0277076	0.56254
GCST90001634	Relative count	TBNK	CD8dim NKT %T cell	ADHD	23	0.0159959	0.120244	0.89417	0.996925	40.4558	0.00955925	-0.0565318	0.206972
GCST90002075	Morphological parameter	TBNK	SSC-A on B cell	ADHD	23	-0.0125214	0.0968054	0.897084	0.996925	19.4067	0.620101	0.00983604	0.784362
GCST90001894	MFI	Treg	CD28 on CD28+ CD4+	ADHD	23	-0.0129781	0.100724	0.897478	0.996925	23.4178	0.378469	-0.000306676	0.993605
GCST90001694	Relative count	Treg	CD28- DN (CD4-CD8-) %T cell	ADHD	23	0.0145292	0.112792	0.897505	0.996925	32.8377	0.0641942	-0.0482045	0.253156
GCST90001597	Relative count	TBNK	CD8dim %T cell	ADHD	23	0.0130216	0.102809	0.899211	0.996925	29.9918	0.118664	-0.0571438	0.13255
GCST90001435	Relative count	B cell	PB/PC %lymphocyte	ADHD	23	-0.0109414	0.0873904	0.900364	0.996925	18.1506	0.697023	0.00796236	0.805956
GCST90002077	Morphological parameter	TBNK	SSC-A on HLA DR+ NK	ADHD	23	-0.0120597	0.0967669	0.900819	0.996925	17.4326	0.739051	0.0309543	0.393044
GCST90001550	Relative count	Maturation stages of T cell	CM CD8br %T cell	ADHD	23	-0.0149817	0.12341	0.903376	0.996925	43.5016	0.0040915	-0.00506865	0.913914
GCST90002104	MFI	cDC	HLA DR on myeloid DC	ADHD	23	0.011772	0.0994499	0.905774	0.996925	19.5602	0.610527	0.0343526	0.356903
GCST90001511	Relative count	Treg	CD25hi CD45RA- CD4 not Treg %CD4+	ADHD	23	-0.0118604	0.101217	0.906719	0.996925	27.0917	0.207765	0.0473957	0.208992
GCST90001602	Relative count	TBNK	Lymphocyte %leukocyte	ADHD	23	0.0113556	0.0984606	0.908182	0.996925	26.9765	0.212122	-0.0217691	0.558946
GCST90001924	MFI	Treg	CD127 on CD28+ CD4+	ADHD	23	0.011199	0.0981576	0.909165	0.996925	16.1083	0.810475	-0.000100342	0.997802
GCST90001764	MFI	B cell	CD24 on CD24+ CD27+	ADHD	7	0.0186705	0.164961	0.909887	0.996925	4.03646	0.671743	-0.0011521	0.983746
GCST90001902	MFI	Treg	CD28 on activated Treg	ADHD	23	0.0139718	0.124311	0.910511	0.996925	39.106	0.0137225	0.0285724	0.543353
GCST90001828	MFI	B cell	IgD on transitional	ADHD	23	-0.00952756	0.088795	0.914552	0.996925	17.8205	0.716578	0.0245453	0.45879
GCST90001558	Relative count	Maturation stages of T cell	TD CD8br %CD8br	ADHD	23	0.0103531	0.0993572	0.91701	0.996925	27.5475	0.191165	0.0432513	0.244127
GCST90002023	MFI	Maturation stages of T cell	CD4 on CM CD4 +	ADHD	23	-0.0103085	0.0989477	0.917025	0.996925	18.0802	0.701223	0.0162284	0.659366
GCST90001887	MFI	Treg	CD28 on secreting Treg	ADHD	23	-0.0117235	0.116924	0.920133	0.996925	32.0587	0.0764013	0.0409978	0.350896
GCST90001784	MFI	B cell	CD25 on IgD+ CD38dim	ADHD	23	-0.00885374	0.0890636	0.920813	0.996925	16.3941	0.795859	-0.00570374	0.862903
GCST90001941	MFI	Treg	CD25 on secreting Treg	ADHD	23	0.00903804	0.0956753	0.924739	0.996925	24.3801	0.327626	0.0409065	0.252483
GCST90001763	MFI	B cell	CD20 on transitional	ADHD	23	0.00867625	0.0920998	0.924946	0.996925	23.8609	0.354563	-0.0209642	0.546704
GCST90001693	Absolute count	Treg	CD28+ CD45RA- CD8br AC	ADHD	23	0.00843869	0.0917887	0.926749	0.996925	18.0692	0.70188	-0.0391192	0.258397
GCST90001865	MFI	Treg	CD3 on CD28- CD8br	ADHD	23	-0.00955844	0.106652	0.928587	0.996925	26.0731	0.248557	0.00842002	0.835247
GCST90001437	Relative count	B cell	Naive-mature B cell %lymphocyte	ADHD	23	0.00799735	0.0894828	0.928785	0.996925	20.3229	0.562848	-0.0140737	0.672219
GCST90001400	Absolute count	B cell	IgD+ AC	ADHD	23	-0.00981045	0.110222	0.929077	0.996925	34.1201	0.0477603	0.00105302	0.979922
GCST90001912	MFI	TBNK	CD45 on HLA DR+ NK	ADHD	23	-0.00936649	0.112032	0.93337	0.996925	29.7248	0.125308	0.0320376	0.448456
GCST90002035	MFI	cDC	CD80 on myeloid DC	ADHD	23	0.00820988	0.0983709	0.933487	0.996925	19.5462	0.611401	0.010545	0.772838
GCST90001469	Relative count	cDC	CD62L- myeloid DC %DC	ADHD	23	-0.00916526	0.110749	0.934045	0.996925	31.4908	0.0865016	-0.0158788	0.705599
GCST90001819	MFI	B cell	CD38 on transitional	ADHD	23	0.00719412	0.0880163	0.934857	0.996925	19.18	0.634189	-0.0053277	0.870261
GCST90001540	Absolute count	Maturation stages of T cell	Naive CD4+ AC	ADHD	23	0.0069505	0.0851608	0.934952	0.996925	18.0594	0.702459	-0.00785784	0.803973
GCST90001914	MFI	TBNK	CD45 on lymphocyte	ADHD	23	0.00919996	0.11797	0.937839	0.996925	34.4596	0.0440826	0.0239436	0.591645
GCST90001404	Relative count	B cell	PB/PC %B cell	ADHD	23	0.00737459	0.097933	0.939974	0.996925	27.701	0.185803	0.0104639	0.777986
GCST90002052	MFI	Myeloid cell	CD45 on Im MDSC	ADHD	23	0.0137552	0.185518	0.940895	0.996925	42.8491	0.00492507	0.0839211	0.226562
GCST90001789	MFI	B cell	CD25 on IgD- CD38dim	ADHD	23	-0.00617306	0.0865493	0.94314	0.996925	15.2059	0.853251	0.0145512	0.650995
GCST90001584	Relative count	Monocyte	CD14- CD16+ monocyte %monocyte	ADHD	23	-0.00615886	0.0868599	0.943473	0.996925	20.8392	0.530695	-0.024137	0.456204
GCST90001769	MFI	B cell	CD24 on IgD- CD38-	ADHD	23	0.00564528	0.0903402	0.950173	0.996925	22.4998	0.430419	0.015677	0.646567
GCST90001889	MFI	Treg	CD28 on activated & secreting Treg	ADHD	23	0.00708696	0.116177	0.951358	0.996925	33.1152	0.0602714	0.0253798	0.563652
GCST90001439	Relative count	B cell	IgD+ CD24+ %lymphocyte	ADHD	23	0.00509887	0.0888511	0.954237	0.996925	20.0286	0.581248	-0.00970039	0.768735
GCST90001644	Relative count	TBNK	B cell %lymphocyte	ADHD	23	0.0050301	0.0921485	0.956468	0.996925	23.8623	0.354488	-0.0203728	0.558985
GCST90001992	MFI	Monocyte	CCR2 on CD14+ CD16+ monocyte	ADHD	23	-0.00496554	0.0913962	0.956672	0.996925	24.3617	0.328562	0.0271876	0.428971
GCST90001442	Relative count	B cell	CD24+ CD27+ %lymphocyte	ADHD	23	0.00487575	0.0911899	0.957359	0.996925	23.6984	0.363236	-0.0260739	0.448038
GCST90001594	Absolute count	TBNK	DP (CD4+CD8+) AC	ADHD	23	0.00472784	0.0884329	0.957363	0.996925	19.1541	0.635795	-0.024126	0.465129
GCST90002096	MFI	Myeloid cell	CD11b on basophil	ADHD	23	0.00703311	0.13594	0.958738	0.996925	23.0824	0.397091	0.0131332	0.799506
GCST90001628	Relative count	TBNK	HLA DR+ CD8br %T cell	ADHD	23	0.00463737	0.089822	0.958825	0.996925	24.7161	0.310843	-0.00214691	0.949791
GCST90001840	MFI	Maturation stages of T cell	CD3 on TD CD8br	ADHD	23	-0.0050749	0.101547	0.960142	0.996925	23.8112	0.357205	-0.0283828	0.458819
GCST90001478	Relative count	Treg	CD4 Treg %CD4	ADHD	23	0.00564783	0.117277	0.96159	0.996925	36.474	0.0269966	0.00439876	0.921355
GCST90001653	Relative count	Treg	CD28- DN (CD4-CD8-) %DN	ADHD	23	0.00457493	0.0976732	0.962641	0.996925	25.8227	0.259372	-0.0359893	0.326454
GCST90001656	Relative count	Treg	CD28+ DN (CD4-CD8-) %DN	ADHD	23	-0.00457493	0.0976732	0.962641	0.996925	25.8227	0.259372	0.0359893	0.326454
GCST90001791	MFI	B cell	CD25 on naive-mature B cell	ADHD	23	0.00417758	0.0892188	0.962653	0.996925	15.5805	0.836147	-0.0138532	0.675967
GCST90001471	Relative count	cDC	CD62L- plasmacytoid DC %DC	ADHD	23	-0.00464039	0.0997083	0.96288	0.996925	27.8012	0.182362	0.00795888	0.833587
GCST90002005	MFI	Monocyte	CD16 on CD14+ CD16+ monocyte	ADHD	23	0.00414974	0.0894042	0.962979	0.996925	16.7923	0.774718	0.00864213	0.794286
GCST90002008	MFI	Monocyte	CCR2 on monocyte	ADHD	23	-0.00405475	0.0874333	0.963011	0.996925	16.3823	0.796468	0.0343517	0.295227
GCST90001713	MFI	B cell	BAFF-R on IgD- CD38br	ADHD	23	0.00396921	0.0880742	0.964054	0.996925	20.045	0.580224	-0.00418433	0.897981
GCST90001611	Relative count	TBNK	CD4+ CD8dim %leukocyte	ADHD	23	-0.00391171	0.087984	0.964538	0.996925	18.4336	0.67999	-0.00323348	0.921122
GCST90002107	MFI	Myeloid cell	HLA DR on HSC	ADHD	8	0.0108272	0.245281	0.964791	0.996925	8.7766	0.269096	0.00449062	0.960159
GCST90001434	Relative count	B cell	Sw mem %lymphocyte	ADHD	23	0.00404843	0.0935848	0.965495	0.996925	23.8788	0.353612	-0.0473704	0.172573
GCST90002004	MFI	Monocyte	CCR2 on CD14+ CD16- monocyte	ADHD	23	0.003686	0.0864969	0.966009	0.996925	19.0693	0.641048	0.0253945	0.43145
GCST90001848	MFI	TBNK	CD3 on NKT	ADHD	23	-0.00392652	0.0944504	0.96684	0.996925	18.5196	0.674773	-0.0381175	0.28328
GCST90002029	MFI	Treg	CD39 on CD39+ CD8br	ADHD	23	0.00416922	0.106101	0.968655	0.996925	26.4734	0.231913	0.0392136	0.324887
GCST90002028	MFI	TBNK	CD19 on B cell	ADHD	23	-0.00407377	0.104442	0.968886	0.996925	26.1283	0.246216	0.0636308	0.097165
GCST90001721	MFI	B cell	CD19 on CD20-	ADHD	23	-0.00330984	0.0867191	0.969554	0.996925	18.1417	0.697556	0.0190842	0.55414
GCST90001820	MFI	B cell	IgD on IgD+ CD24+	ADHD	23	-0.0028154	0.0892416	0.974832	0.996925	13.0398	0.932045	0.0241513	0.468199
GCST90001799	MFI	B cell	CD27 on T cell	ADHD	23	0.00333256	0.113361	0.976547	0.996925	18.4818	0.677072	-0.0319631	0.44802
GCST90001705	MFI	B cell	BAFF-R on IgD+ CD38-	ADHD	23	-0.00260747	0.0897205	0.976815	0.996925	21.8381	0.469586	0.00281556	0.933867
GCST90002012	MFI	Monocyte	CX3CR1 on CD14- CD16+ monocyte	ADHD	23	-0.00295087	0.10272	0.977082	0.996925	30.3585	0.110009	0.0467235	0.221887
GCST90001563	#N/A	#N/A	CM DN (CD4-CD8-) AC	ADHD	23	-0.00277814	0.097205	0.977199	0.996925	35.3428	0.0356651	-0.0264223	0.471427
GCST90001827	MFI	B cell	IgD on IgD+	ADHD	23	0.00223135	0.0898857	0.980195	0.996925	14.6599	0.876415	0.0426247	0.209557
GCST90001585	Relative count	Monocyte	CD14+ CD16+ monocyte %monocyte	ADHD	23	0.00215681	0.0892218	0.980714	0.996925	19.3031	0.626544	0.00277064	0.933218
GCST90001426	Relative count	B cell	IgD- CD38dim %lymphocyte	ADHD	23	-0.00220919	0.092075	0.980858	0.996925	24.5647	0.318342	-0.0366589	0.287648
GCST90002033	MFI	Treg	CD39 on granulocyte	ADHD	23	-0.00210419	0.0989937	0.983042	0.996925	19.2476	0.629993	-0.0109403	0.766096
GCST90001960	MFI	Treg	CD25 on CD4+	ADHD	23	-0.00185316	0.0961434	0.984622	0.996925	20.3926	0.558497	0.028079	0.434718
GCST90002083	Morphological parameter	TBNK	SSC-A on HLA DR+ T cell	ADHD	23	-0.00189313	0.0995472	0.984827	0.996925	23.7376	0.361133	-0.0593719	0.105576
GCST90001996	MFI	Monocyte	CX3CR1 on CD14+ CD16+ monocyte	ADHD	23	-0.0018763	0.102284	0.985364	0.996925	28.8276	0.14985	0.0334346	0.384254
GCST90002112	MFI	Myeloid cell	HLA DR on CD33- HLA DR+	ADHD	23	-0.00197048	0.146421	0.989263	0.996925	28.1731	0.170015	0.0588374	0.283616
GCST90001416	Absolute count	B cell	IgD+ CD24- AC	ADHD	23	0.00131155	0.10874	0.990377	0.996925	33.0764	0.0608071	0.00612975	0.881934
GCST90001780	MFI	B cell	CD25 on IgD+ CD38-	ADHD	23	0.00093172	0.0880994	0.991562	0.996925	15.4662	0.841466	-0.00429036	0.8955
GCST90002105	MFI	cDC	HLA DR on plasmacytoid DC	ADHD	23	0.000945207	0.0973157	0.99225	0.996925	18.2565	0.690676	0.00691868	0.848152
GCST90001751	MFI	B cell	CD20 on IgD+ CD38br	ADHD	23	-0.000687035	0.0945645	0.994203	0.996925	25.6585	0.266633	-0.0138715	0.698502
GCST90001974	Morphological parameter	TBNK	FSC-A on CD8br	ADHD	23	-0.000713804	0.110186	0.994831	0.996925	37.912	0.0187428	-0.0162567	0.697032
GCST90001810	MFI	B cell	CD38 on CD3- CD19-	ADHD	23	-0.000755164	0.120052	0.994981	0.996925	19.8057	0.59519	0.0113677	0.79769
GCST90001430	Relative count	B cell	IgD+ CD38dim %lymphocyte	ADHD	23	0.000542109	0.0973955	0.995559	0.996925	27.1811	0.204428	-0.00479173	0.896858
GCST90002113	MFI	TBNK	HLA DR on HLA DR+ T cell	ADHD	23	-0.000109496	0.0977678	0.999106	0.999106	24.1774	0.338002	0.0137985	0.709371
