# Supplementary material for: Evaluating the link between immune characteristics and attention deficit hyperactivity disorder through a bi-directional Mendelian randomization study
Source: Front Immunol. 2024 Jun 5;15:1367418. doi: 10.3389/fimmu.2024.1367418 (PMC11188446; doi:10.3389/fimmu.2024.1367418)
Supplement: Supplementary file 6 [file Table_6.xls]

## Sheet: Sheet1
Supplementary Table 6 Sensitivity analysis results of causal effects of ADHD on immune cells
Exposures	Outcomes	Trait type	Panel	Statistical trait name	Trait	P.adj	n_snp	IVW	SE	Down	Up	OR (95%CI)	Pval	weighted_Median	SE	Down	Up	OR (95%CI)	Pval	weighted_Mode	SE	Down	Up	OR (95%CI)	Pval	Simple mode	SE	Down	Up	OR (95%CI)	Pval	Egger_slope	SE	Down	Up	OR (95%CI)	Pval	Q_Egger	Q_df_Egger	Q_Pval_Egger	Q_IVW	Q_df_IVW	Q_pval_IVW	Egger_intercept	SE	Pval
ADHD	GCST90001963	Morphological parameter	cDC	FSC.cDC.trait2	FSC-A on myeloid DC	0.996925	23	-0.278248	0.105464	-0.484958	-0.0715375	0.76 (0.62-0.93)	0.00833204	-0.233171	0.142381	-0.512238	0.0458955	0.79 (0.60-1.05)	0.101493	-0.340207	0.271861	-0.873054	0.19264	0.71 (0.42-1.21)	0.223931	-0.00795582	0.041096	-0.0885041	0.0725924	0.99 (0.92-1.08)	0.848933	-0.286851	0.616222	-1.49465	0.920944	0.75 (0.22-2.51)	0.646365	24.8904	21	0.251943	24.8906	22	0.302334	0.000561189	0.039573	0.988819
ADHD	GCST90001845	MFI	Maturation stages of T cell	Blue.530.30.MT.trait7	CD3 on CD45RA- CD4+	0.996925	23	-0.232678	0.0977797	-0.424326	-0.0410295	0.79 (0.65-0.96)	0.0173309	-0.291433	0.131257	-0.548697	-0.0341685	0.75 (0.58-0.97)	0.0263973	-0.244591	0.234901	-0.704996	0.215814	0.78 (0.49-1.24)	0.309066	-0.0424321	0.0279701	-0.0972535	0.0123894	0.96 (0.91-1.01)	0.137319	-0.760405	0.558232	-1.85454	0.33373	0.47 (0.16-1.40)	0.187579	13.2049	21	0.901278	14.1269	22	0.896915	0.0344446	0.0358723	0.347881
ADHD	GCST90001450	Absolute count	cDC	DC_Trait526	CD62L- monocyte AC	0.996925	23	0.2271	0.0970832	0.0368173	0.417384	1.25 (1.04-1.52)	0.0193233	0.178056	0.131632	-0.079943	0.436055	1.19 (0.92-1.55)	0.176158	0.0969597	0.240602	-0.374621	0.56854	1.10 (0.69-1.77)	0.690847	0.00289656	0.0381089	-0.0717969	0.07759	1.00 (0.93-1.08)	0.940489	-0.611632	0.554026	-1.69752	0.474258	0.54 (0.18-1.61)	0.282093	14.8118	21	0.832277	17.1762	22	0.753561	0.0547831	0.0356271	0.139059
ADHD	GCST90001947	MFI	Myeloid cell	#N/A	CD33 on CD33br HLA DR+ CD14dim	0.996925	23	-0.330593	0.142455	-0.609805	-0.051381	0.72 (0.54-0.95)	0.020304	-0.317452	0.186576	-0.683141	0.0482365	0.73 (0.51-1.05)	0.0888558	-0.41139	0.328061	-1.05439	0.23161	0.66 (0.35-1.26)	0.223003	0.00270297	0.0171996	-0.0310083	0.0364143	1.00 (0.97-1.04)	0.875812	0.23238	0.823384	-1.38145	1.84621	1.26 (0.25-6.34)	0.780534	24.6827	21	0.261167	25.2496	22	0.285289	-0.0367901	0.0529768	0.495008
ADHD	GCST90001938	MFI	Treg	Blue.780.60.CD25.trait4	CD25 on CD39+ resting Treg	0.996925	23	0.226418	0.0987519	0.0328642	0.419972	1.25 (1.03-1.52)	0.0218598	0.154939	0.135874	-0.111373	0.421252	1.17 (0.89-1.52)	0.254154	0.0945284	0.256571	-0.408351	0.597407	1.10 (0.66-1.82)	0.716074	-0.0322618	0.0488123	-0.127934	0.0634104	0.97 (0.88-1.07)	0.525209	-0.633966	0.544471	-1.70113	0.433197	0.53 (0.18-1.54)	0.257332	22.8472	21	0.352179	25.65	22	0.267013	0.0560984	0.0349512	0.123418
ADHD	GCST90001965	Morphological parameter	cDC	FSC.cDC.trait4	FSC-A on monocyte	0.996925	23	-0.254916	0.112779	-0.475962	-0.03387	0.77 (0.62-0.97)	0.0238013	-0.180842	0.149864	-0.474575	0.112892	0.83 (0.62-1.12)	0.227546	-0.122794	0.306637	-0.723803	0.478214	0.88 (0.48-1.61)	0.692684	0.0170878	0.0493586	-0.0796551	0.113831	1.02 (0.92-1.12)	0.734342	-0.336184	0.658676	-1.62719	0.954821	0.71 (0.20-2.60)	0.615099	28.5177	21	0.126069	28.5391	22	0.158497	0.00530211	0.0423089	0.901463
ADHD	GCST90001867	MFI	Treg	Blue.530.30.Treg.trait7	CD3 on CD4+	0.996925	23	-0.213459	0.0960711	-0.401759	-0.02516	0.81 (0.67-0.98)	0.0262908	-0.175971	0.125937	-0.422807	0.0708654	0.84 (0.66-1.07)	0.162325	-0.167076	0.18839	-0.53632	0.202167	0.85 (0.58-1.22)	0.384744	-0.0446079	0.0343314	-0.111897	0.0226817	0.96 (0.89-1.02)	0.202572	-0.680499	0.548295	-1.75516	0.39416	0.51 (0.17-1.48)	0.228248	8.92591	21	0.989785	9.67446	22	0.989024	0.0304876	0.0352381	0.396713
ADHD	GCST90001861	MFI	Treg	Blue.530.30.Treg.trait22	CD3 on CD28+ CD4+	0.996925	23	-0.210214	0.0966454	-0.399639	-0.0207891	0.81 (0.67-0.98)	0.0296221	-0.275276	0.119401	-0.509303	-0.0412491	0.76 (0.60-0.96)	0.0211405	-0.202319	0.220083	-0.633683	0.229044	0.82 (0.53-1.26)	0.367917	-0.0416435	0.0317136	-0.103802	0.0205151	0.96 (0.90-1.02)	0.199441	-0.66197	0.551568	-1.74304	0.419104	0.52 (0.17-1.52)	0.243442	8.65892	21	0.991653	9.35099	22	0.991296	0.0294915	0.0354504	0.41482
ADHD	GCST90001956	MFI	Myeloid cell	Blue.780.60.MDSC.trait8	CD33 on CD33br HLA DR+	0.996925	23	-0.313688	0.147206	-0.602211	-0.0251648	0.73 (0.55-0.98)	0.0330933	-0.26442	0.189895	-0.636615	0.107775	0.77 (0.53-1.11)	0.163785	-0.327666	0.316735	-0.948466	0.293134	0.72 (0.39-1.34)	0.312135	0.00573017	0.019293	-0.0320841	0.0435444	1.01 (0.97-1.04)	0.767742	0.14379	0.854605	-1.53124	1.81882	1.15 (0.22-6.16)	0.867994	26.7081	21	0.180724	27.0841	22	0.20805	-0.0298968	0.0549869	0.592369
ADHD	GCST90001857	MFI	Treg	Blue.530.30.Treg.trait15	CD3 on activated & secreting Treg	0.996925	23	-0.207035	0.0980157	-0.399146	-0.0149244	0.81 (0.67-0.99)	0.0346637	-0.227037	0.140954	-0.503306	0.049232	0.80 (0.60-1.05)	0.10724	-0.2473	0.256263	-0.749575	0.254975	0.78 (0.47-1.29)	0.345021	-0.0153488	0.023032	-0.0604916	0.0297939	0.98 (0.94-1.03)	0.508038	-0.994124	0.559383	-2.09051	0.102268	0.37 (0.12-1.11)	0.0900273	18.3094	21	0.62935	20.3519	22	0.561036	0.0513775	0.0359491	0.167662
ADHD	GCST90001957	MFI	Myeloid cell	Blue.780.60.MDSC.trait9	CD33 on CD33br HLA DR+ CD14-	0.996925	23	-0.315081	0.149857	-0.608801	-0.0213612	0.73 (0.54-0.98)	0.0355057	-0.232518	0.19045	-0.6058	0.140764	0.79 (0.55-1.15)	0.222129	-0.306093	0.307776	-0.909334	0.297147	0.74 (0.40-1.35)	0.330777	0.00602323	0.0196205	-0.0324329	0.0444794	1.01 (0.97-1.05)	0.760269	0.238657	0.867464	-1.46157	1.93889	1.27 (0.23-6.95)	0.785913	27.4839	21	0.155406	28.034	22	0.174557	-0.0361889	0.0558164	0.523782
ADHD	GCST90001853	MFI	Treg	Blue.530.30.Treg.trait11	CD3 on activated Treg	0.996925	23	-0.203067	0.0977414	-0.39464	-0.0114938	0.82 (0.67-0.99)	0.0377468	-0.190175	0.136996	-0.458687	0.078337	0.83 (0.63-1.08)	0.165082	-0.139437	0.25635	-0.641882	0.363008	0.87 (0.53-1.44)	0.591958	-0.00428987	0.0240414	-0.0514111	0.0428314	1.00 (0.95-1.04)	0.859087	-0.822592	0.55783	-1.91594	0.270755	0.44 (0.15-1.31)	0.155147	19.8894	21	0.528273	21.1619	22	0.51075	0.0404386	0.0358482	0.272023
ADHD	GCST90001944	MFI	cDC	Blue.780.60.cDC.trait1	CD123 on plasmacytoid DC	0.996925	23	-0.204717	0.100644	-0.401979	-0.00745365	0.81 (0.67-0.99)	0.0419456	-0.0970193	0.138361	-0.368207	0.174169	0.91 (0.69-1.19)	0.483176	-0.0580458	0.265844	-0.579101	0.463009	0.94 (0.56-1.59)	0.829173	0.0405948	0.0353347	-0.0286612	0.109851	1.04 (0.97-1.12)	0.280228	-0.119698	0.574469	-1.24566	1.00626	0.89 (0.29-2.74)	0.836954	18.007	21	0.64856	18.0296	22	0.704231	-0.00554751	0.0369046	0.881946
ADHD	GCST90001966	Morphological parameter	cDC	FSC.cDC.trait5	FSC-A on granulocyte	0.996925	23	-0.204894	0.10086	-0.40258	-0.00720907	0.81 (0.67-0.99)	0.0422067	-0.270748	0.145621	-0.556164	0.0146687	0.76 (0.57-1.01)	0.0629892	-0.307588	0.246718	-0.791155	0.175979	0.74 (0.45-1.19)	0.225612	-0.0569879	0.0381771	-0.131815	0.0178393	0.94 (0.88-1.02)	0.153836	0.182009	0.575741	-0.946443	1.31046	1.20 (0.39-3.71)	0.755024	18.8657	21	0.593755	19.3316	22	0.624773	-0.0252486	0.0369907	0.502342
ADHD	GCST90001945	MFI	cDC	Blue.780.60.cDC.trait2	CD123 on CD62L+ plasmacytoid DC	0.996925	23	-0.203458	0.100638	-0.400709	-0.006208	0.82 (0.67-0.99)	0.0432088	-0.0926945	0.147754	-0.382293	0.196904	0.91 (0.68-1.22)	0.530426	-0.0584954	0.26357	-0.575092	0.458101	0.94 (0.56-1.58)	0.826412	0.0408772	0.0350485	-0.0278178	0.109572	1.04 (0.97-1.12)	0.273466	-0.123955	0.574443	-1.24986	1.00195	0.88 (0.29-2.72)	0.831239	18.0276	21	0.647257	18.0474	22	0.703177	-0.00518759	0.0369027	0.889546
ADHD	GCST90001846	MFI	Maturation stages of T cell	Blue.530.30.MT.trait9	CD3 on CM CD8br	0.996925	23	-0.196822	0.0976804	-0.388276	-0.00536844	0.82 (0.68-0.99)	0.0439089	-0.256906	0.136817	-0.525066	0.0112545	0.77 (0.59-1.01)	0.0604167	-0.372495	0.239086	-0.841103	0.0961132	0.69 (0.43-1.10)	0.133504	-0.0333356	0.0271573	-0.0865639	0.0198928	0.97 (0.92-1.02)	0.229181	-0.812757	0.554262	-1.89911	0.273596	0.44 (0.15-1.31)	0.157361	21.6994	21	0.417009	23.0158	22	0.400839	0.0401933	0.0356097	0.271747
ADHD	GCST90001674	Relative count	Treg	Treg_Trait589	CD28- CD127- CD25++ CD8br %CD8br	0.996925	23	0.187118	0.0941429	0.0025979	0.371638	1.21 (1.00-1.45)	0.0468565	0.153199	0.134918	-0.111241	0.417639	1.17 (0.89-1.52)	0.256168	-0.0368379	0.259225	-0.544919	0.471243	0.96 (0.58-1.60)	0.888288	0.028062	0.0554102	-0.0805421	0.136666	1.03 (0.92-1.15)	0.626207	-0.803782	0.520451	-1.82387	0.216302	0.45 (0.16-1.24)	0.13743	19.6119	21	0.545951	23.3521	22	0.382082	0.0647044	0.0334568	0.0667077
ADHD	GCST90002054	MFI	Maturation stages of T cell	Red.780.60.MT.trait2	CD8 on CM CD8br	0.996925	23	-0.214394	0.108646	-0.42734	-0.00144761	0.81 (0.65-1.00)	0.0484586	-0.178542	0.133313	-0.439836	0.0827522	0.84 (0.64-1.09)	0.180484	-0.156864	0.210351	-0.569153	0.255425	0.85 (0.57-1.29)	0.463728	0.018056	0.0236737	-0.0283445	0.0644565	1.02 (0.97-1.07)	0.450751	-0.891017	0.616986	-2.10031	0.318276	0.41 (0.12-1.37)	0.163453	25.3644	21	0.231725	26.863	22	0.216476	0.0441385	0.0396261	0.27792
ADHD	GCST90001863	MFI	Treg	Blue.530.30.Treg.trait3	CD3 on CD28+ CD45RA- CD8br	0.996925	23	-0.189046	0.0959644	-0.377136	-0.00095568	0.83 (0.69-1.00)	0.0488431	-0.281491	0.128354	-0.533064	-0.0299178	0.75 (0.59-0.97)	0.0283009	-0.331259	0.227947	-0.778035	0.115517	0.72 (0.46-1.12)	0.160276	0.00639183	0.0311539	-0.0546699	0.0674535	1.01 (0.95-1.07)	0.838979	-0.702861	0.547755	-1.77646	0.370739	0.50 (0.17-1.45)	0.213415	16.6611	21	0.731435	17.5689	22	0.731223	0.0335324	0.0351945	0.351543
ADHD	GCST90001855	MFI	Treg	Blue.530.30.Treg.trait13	CD3 on secreting Treg	0.996925	23	-0.193067	0.098211	-0.385561	-0.000573731	0.82 (0.68-1.00)	0.0493169	-0.265917	0.139897	-0.540115	0.00827982	0.77 (0.58-1.01)	0.0573263	-0.396356	0.256093	-0.898298	0.105585	0.67 (0.41-1.11)	0.135959	-0.0119638	0.0211462	-0.0534104	0.0294828	0.99 (0.95-1.03)	0.574714	-1.13182	0.560541	-2.23048	-0.0331575	0.32 (0.11-0.97)	0.0564185	18.8507	21	0.594715	21.7442	22	0.47524	0.0612715	0.0360201	0.103699
ADHD	GCST90001858	MFI	Treg	Blue.530.30.Treg.trait17	CD3 on CD45RA+ CD4+	0.996925	23	-0.188894	0.0976715	-0.380331	0.00254168	0.83 (0.68-1.00)	0.0531159	-0.148412	0.131571	-0.40629	0.109467	0.86 (0.67-1.12)	0.25932	-0.118248	0.21895	-0.547391	0.310895	0.89 (0.58-1.36)	0.594575	-0.00873514	0.0211712	-0.0502306	0.0327603	0.99 (0.95-1.03)	0.681478	-0.476909	0.557359	-1.56933	0.615515	0.62 (0.21-1.85)	0.401845	18.0376	21	0.646622	18.3131	22	0.687271	0.0188042	0.0358263	0.605171
ADHD	GCST90001673	Relative count	Treg	Treg_Trait588	CD28- CD127- CD25++ CD8br %T cell	0.996925	23	0.202809	0.105136	-0.00325766	0.408876	1.22 (1.00-1.51)	0.053729	0.233303	0.134141	-0.0296126	0.496218	1.26 (0.97-1.64)	0.0819922	0.329908	0.281894	-0.222603	0.88242	1.39 (0.80-2.42)	0.25439	-0.0240606	0.0510616	-0.124141	0.0760201	0.98 (0.88-1.08)	0.648705	-0.899412	0.562195	-2.00131	0.20249	0.41 (0.14-1.22)	0.124576	25.0448	21	0.24523	29.7747	22	0.124043	0.07196	0.0361337	0.0595926
ADHD	GCST90001842	MFI	Maturation stages of T cell	Blue.530.30.MT.trait4	CD3 on Naive CD4+	0.996925	23	-0.186304	0.0976766	-0.37775	0.00514257	0.83 (0.69-1.01)	0.0564751	-0.243374	0.142406	-0.522491	0.0357424	0.78 (0.59-1.04)	0.0874488	-0.340201	0.233393	-0.797653	0.11725	0.71 (0.45-1.12)	0.15907	0.000102077	0.0219165	-0.0428543	0.0430585	1.00 (0.96-1.04)	0.996299	-0.625154	0.55759	-1.71803	0.467723	0.54 (0.18-1.60)	0.274873	17.3941	21	0.686956	18.0332	22	0.704019	0.028653	0.0358427	0.433002
ADHD	GCST90001841	MFI	Maturation stages of T cell	Blue.530.30.MT.trait3	CD3 on CM CD4+	0.996925	21	-0.194495	0.102023	-0.394461	0.00546996	0.82 (0.67-1.01)	0.0566003	-0.149542	0.137197	-0.418447	0.119363	0.86 (0.66-1.13)	0.27572	-0.255342	0.245969	-0.737441	0.226757	0.77 (0.48-1.25)	0.311609	-0.0409739	0.0240658	-0.0881428	0.00619499	0.96 (0.92-1.01)	0.0972676	-0.746155	0.576497	-1.87609	0.383778	0.47 (0.15-1.47)	0.211075	9.95793	19	0.953976	10.9032	20	0.948694	0.0363632	0.0374005	0.343135
ADHD	GCST90001953	MFI	Myeloid cell	Blue.780.60.MDSC.trait4	CD33 on CD33dim HLA DR-	0.996925	23	-0.313543	0.166027	-0.638955	0.0118695	0.73 (0.53- 1.01)	0.0589578	-0.337326	0.197784	-0.724984	0.0503309	0.71 (0.48- 1.05)	0.0880963	-0.449968	0.297588	-1.03324	0.133305	0.64 (0.36- 1.14)	0.144754	-0.00170031	0.0193921	-0.0397089	0.0363083	1.00 (0.96-1.04)	0.93052	0.774913	0.940489	-1.06845	2.61827	2.17 (0.34-13.71)	0.41923	32.2714	21	0.0549467	34.3948	22	0.044765	-0.071138	0.0605186	0.252961
ADHD	GCST90002021	MFI	Myeloid cell	Red.660.20.MDSC.trait4	CD14 on CD33dim HLA DR+ CD11b+	0.996925	23	-0.27685	0.146776	-0.564531	0.0108312	0.76 (0.57-1.01)	0.0592672	-0.223026	0.18333	-0.582352	0.1363	0.80 (0.56-1.15)	0.223783	-0.227311	0.285003	-0.785917	0.331296	0.80 (0.46-1.39)	0.433644	0.0317016	0.0279016	-0.0229856	0.0863889	1.03 (0.98-1.09)	0.285224	-2.05407	0.761021	-3.54567	-0.562466	0.13 (0.03-0.57)	0.0134369	22.7851	21	0.355543	28.89	22	0.14803	0.116099	0.0489449	0.0273238
ADHD	GCST90001675	Absolute count	Treg	Treg_Trait590	CD28- CD127- CD25++ CD8br AC	0.996925	23	0.216134	0.114684	-0.00864713	0.440916	1.24 (0.99-1.55)	0.0594838	0.190128	0.138436	-0.081206	0.461462	1.21 (0.92-1.59)	0.169627	-0.243767	0.279808	-0.792191	0.304657	0.78 (0.45-1.36)	0.393056	-0.0108249	0.0383424	-0.085976	0.0643263	0.99 (0.92-1.07)	0.780337	-0.71151	0.636258	-1.95858	0.535555	0.49 (0.14-1.71)	0.27608	32.0481	21	0.0578975	35.3952	22	0.035214	0.0605709	0.0408995	0.153464
ADHD	GCST90001515	Absolute count	Myeloid cell	MDSC_Trait10	Im MDSC AC	0.996925	23	0.225961	0.120202	-0.00963417	0.461557	1.25 (0.99-1.59)	0.0601285	0.370488	0.167482	0.0422237	0.698752	1.45 (1.04-2.01)	0.0269591	0.558388	0.303119	-0.0357254	1.1525	1.75 (0.96-3.17)	0.0789752	0.0457877	0.0333056	-0.0194913	0.111067	1.05 (0.98-1.12)	0.18815	-0.499471	0.684432	-1.84096	0.842016	0.61 (0.16-2.32)	0.473599	17.8651	21	0.657525	19.0242	22	0.643831	0.0474385	0.0440617	0.293856
ADHD	GCST90001570	Relative count	Maturation stages of T cell	MT_Trait549	EM DN (CD4-CD8-) %DN	0.996925	23	0.170256	0.0911333	-0.00836578	0.348877	1.19 (0.99-1.42)	0.0617338	0.133104	0.124494	-0.110905	0.377113	1.14 (0.90-1.46)	0.285001	0.146796	0.226908	-0.297943	0.591535	1.16 (0.74-1.81)	0.524363	0.0212072	0.0414709	-0.0600759	0.10249	1.02 (0.94-1.11)	0.614689	-0.00371087	0.519798	-1.02252	1.01509	1.00 (0.36-2.76)	0.994371	15.1943	21	0.813077	15.3099	22	0.8486	0.0113646	0.0334307	0.737274
ADHD	GCST90002056	MFI	Maturation stages of T cell	Red.780.60.MT.trait4	CD8 on EM CD8br	0.996925	23	-0.184338	0.0991266	-0.378626	0.00995028	0.83 (0.68-1.01)	0.0629392	-0.217669	0.136766	-0.48573	0.0503927	0.80 (0.62-1.05)	0.111488	-0.217525	0.215587	-0.640075	0.205026	0.80 (0.53-1.23)	0.32395	-0.0191013	0.0209305	-0.0601252	0.0219225	0.98 (0.94-1.02)	0.370526	-0.713089	0.56745	-1.82529	0.399113	0.49 (0.16-1.49)	0.222678	21.4862	21	0.429618	22.4026	22	0.436088	0.0344904	0.0364429	0.354696
ADHD	GCST90001955	MFI	Myeloid cell	Blue.780.60.MDSC.trait7	CD33 on Im MDSC	0.996925	23	-0.318502	0.172328	-0.656266	0.0192615	0.73 (0.52- 1.02)	0.0645693	-0.405207	0.192529	-0.782565	-0.0278492	0.67 (0.46- 0.97)	0.0353219	-0.625577	0.348786	-1.3092	0.0580435	0.53 (0.27- 1.06)	0.0866383	-0.00797185	0.0218708	-0.0508386	0.0348949	0.99 (0.95-1.04)	0.717456	0.457472	0.992805	-1.48843	2.40337	1.58 (0.23-11.06)	0.649687	35.7929	21	0.0230656	36.867	22	0.024463	-0.0507176	0.0638876	0.436158
ADHD	GCST90001567	Relative count	Maturation stages of T cell	MT_Trait546	Naive DN (CD4-CD8-) %DN	0.996925	23	-0.155605	0.0844128	-0.321054	0.00984416	0.86 (0.73-1.01)	0.0652734	-0.152716	0.111789	-0.371822	0.066391	0.86 (0.69-1.07)	0.171906	-0.141082	0.198177	-0.529509	0.247345	0.87 (0.59-1.28)	0.484009	0.0251127	0.050844	-0.0745416	0.124767	1.03 (0.93-1.13)	0.629606	-0.206832	0.492692	-1.17251	0.758845	0.81 (0.31-2.14)	0.678896	23.7267	21	0.306489	23.7393	22	0.361042	0.00334565	0.0316796	0.916895
ADHD	GCST90001878	MFI	Maturation stages of T cell	HVEM1000_150630.trait5	HVEM on EM CD4+	0.996925	23	-0.369633	0.200762	-0.763127	0.0238613	0.69 (0.47-1.02)	0.0656001	-0.370582	0.221395	-0.804517	0.0633531	0.69 (0.45-1.07)	0.0941608	-0.527869	0.399578	-1.31104	0.255304	0.59 (0.27-1.29)	0.200056	-0.0284081	0.0283701	-0.0840135	0.0271973	0.97 (0.92-1.03)	0.340276	-1.94268	1.11431	-4.12673	0.241372	0.14 (0.02-1.27)	0.0958898	38.7024	21	0.01065	42.4925	22	0.0054459	0.102556	0.0715146	0.166279
ADHD	GCST90001843	MFI	Maturation stages of T cell	Blue.530.30.MT.trait5	CD3 on EM CD4+	0.996925	23	-0.178238	0.0983627	-0.371029	0.0145527	0.84 (0.69-1.01)	0.0699783	-0.215902	0.127899	-0.466583	0.0347793	0.81 (0.63-1.04)	0.0913975	-0.223318	0.24164	-0.696932	0.250296	0.80 (0.50-1.28)	0.36542	-0.0255756	0.0256048	-0.0757609	0.0246098	0.97 (0.93-1.02)	0.327069	-0.50985	0.561632	-1.61065	0.590948	0.60 (0.20-1.81)	0.374284	12.0727	21	0.937633	12.4324	22	0.947795	0.0216382	0.0360809	0.555114
ADHD	GCST90001695	Absolute count	Treg	Treg_Trait700	CD45RA- CD28- CD8br AC	0.996925	23	19.9947	11.0644	-1.69161	41.6809	482584806.48 (0.18-1.264163e+18)	0.0707447	12.7107	13.2151	-13.1909	38.6123	331269.31 (0.00-5.876397e+16)	0.336135	11.1514	19.5309	-27.1292	49.4321	69662.62 (0.00-2.938186e+21)	0.573812	0.000218503	0.000250332	-0.000272148	0.000709153	1.00 (1.00-1.00)	0.385816	-37.7279	63.3085	-161.812	86.3567	0.00 (0.00-3.193269e+37)	0.557586	28.6853	21	0.121764	29.8569	22	0.121985	3.77042	4.07123	0.364908
ADHD	GCST90002009	MFI	Monocyte	mono.trait53	HLA DR on CD14- CD16-	0.996925	23	0.15937	0.0890305	-0.0151296	0.33387	1.17 (0.98-1.40)	0.0734438	0.187138	0.121978	-0.0519381	0.426215	1.21 (0.95-1.53)	0.12498	0.216196	0.244088	-0.262216	0.694609	1.24 (0.77-2.00)	0.385342	-0.00702396	0.0173916	-0.0411115	0.0270636	0.99 (0.96-1.03)	0.687137	-0.113961	0.506634	-1.10696	0.879043	0.89 (0.33-2.41)	0.824203	16.1161	21	0.763092	16.4165	22	0.794693	0.0178652	0.0325988	0.589449
ADHD	GCST90002081	Morphological parameter	TBNK	SSC.TBNK.trait4	SSC-A on CD4+	0.996925	23	0.166288	0.0929243	-0.015844	0.348419	1.18 (0.98-1.42)	0.073535	0.0979517	0.129501	-0.155871	0.351774	1.10 (0.86-1.42)	0.449424	0.0926919	0.218786	-0.336128	0.521512	1.10 (0.71-1.68)	0.675923	-0.00613268	0.0431164	-0.0906409	0.0783756	0.99 (0.91-1.08)	0.887913	0.520869	0.530165	-0.518254	1.55999	1.68 (0.60-4.76)	0.337055	16.6461	21	0.732321	17.1076	22	0.757394	-0.0231428	0.0340672	0.504349
ADHD	GCST90002080	Morphological parameter	TBNK	SSC.TBNK.trait3	SSC-A on T cell	0.996925	23	0.18936	0.107937	-0.0221975	0.400917	1.21 (0.98-1.49)	0.0793708	0.137301	0.136643	-0.130519	0.405122	1.15 (0.88-1.50)	0.314984	0.138575	0.230816	-0.313824	0.590974	1.15 (0.73-1.81)	0.554394	-0.0316877	0.0552555	-0.139989	0.0766131	0.97 (0.87-1.08)	0.573418	0.527832	0.625874	-0.698882	1.75455	1.70 (0.50-5.78)	0.408536	30.1035	21	0.0899278	30.536	22	0.106007	-0.0220882	0.0402114	0.588593
ADHD	GCST90001980	MFI	Monocyte	mono.trait10	CD40 on CD14+ CD16- monocyte	0.996925	23	-0.158853	0.0910968	-0.337403	0.0196967	0.85 (0.71-1.02)	0.0811969	-0.131118	0.126083	-0.378241	0.116005	0.88 (0.69-1.12)	0.298372	-0.176527	0.203447	-0.575284	0.22223	0.84 (0.56-1.25)	0.394936	-0.0354286	0.0291925	-0.0926458	0.0217887	0.97 (0.91-1.02)	0.235403	0.0878752	0.527618	-0.946255	1.12201	1.09 (0.39-3.07)	0.869317	22.9495	21	0.346679	23.1961	22	0.39073	-0.0161197	0.0339345	0.639674
ADHD	GCST90001851	MFI	Treg	Blue.530.30.Treg.trait1	CD3 on T cell	0.996925	23	-0.16876	0.0969789	-0.358839	0.0213183	0.84 (0.70-1.02)	0.0818282	-0.152907	0.12792	-0.40363	0.0978168	0.86 (0.67-1.10)	0.231958	-0.180803	0.20505	-0.582701	0.221094	0.83 (0.56-1.25)	0.387443	-0.0181876	0.0283771	-0.0738068	0.0374315	0.98 (0.93-1.04)	0.525868	-0.520216	0.553544	-1.60516	0.56473	0.59 (0.20-1.76)	0.358009	7.80079	21	0.995932	8.21668	22	0.996538	0.0229377	0.0355682	0.525979
ADHD	GCST90001927	MFI	Treg	Blue.670.LP.Treg.trait2	CD127 on CD8br	0.996925	23	-0.160411	0.0925291	-0.341768	0.020946	0.85 (0.71-1.02)	0.0829842	-0.202916	0.130521	-0.458738	0.0529054	0.82 (0.63-1.05)	0.120027	-0.170965	0.248852	-0.658715	0.316784	0.84 (0.52-1.37)	0.499251	-0.052154	0.0422824	-0.135027	0.0307195	0.95 (0.87-1.03)	0.234184	0.185401	0.528467	-0.850395	1.2212	1.20 (0.43-3.39)	0.729213	18.4443	21	0.62074	18.886	22	0.652355	-0.0225505	0.0339292	0.513518
ADHD	GCST90001697	Relative count	Treg	Treg_Trait702	CD45RA- CD28- CD8br %T cell	0.996925	23	0.95477	0.558897	-0.140669	2.05021	2.60 (0.87- 7.77)	0.0875788	0.586557	0.64714	-0.681838	1.85495	1.80 (0.51- 6.39)	0.364733	0.658527	0.885048	-1.07617	2.39322	1.93 (0.34-10.95)	0.464715	0.00595191	0.00509377	-0.00403188	0.0159357	1.01 (1.00-1.02)	0.249208	-2.47804	3.17165	-8.69447	3.73838	0.08 (0.00-42.03)	0.443339	33.0059	21	0.0461517	34.9055	22	0.0396344	0.224286	0.20401	0.284044
ADHD	GCST90002015	MFI	cDC	Red.660.20.cDC.trait3	CCR2 on plasmacytoid DC	0.996925	23	-0.199856	0.118585	-0.432282	0.0325706	0.82 (0.65-1.03)	0.091923	-0.160748	0.143042	-0.44111	0.119613	0.85 (0.64-1.13)	0.261103	-0.180041	0.249182	-0.668437	0.308355	0.84 (0.51-1.36)	0.47758	0.0146053	0.0350329	-0.0540592	0.0832697	1.01 (0.95-1.09)	0.680616	-0.226177	0.692705	-1.58388	1.13153	0.80 (0.21-3.10)	0.747269	31.3567	21	0.0679222	31.359	22	0.0890006	0.0017173	0.0444967	0.969579
ADHD	GCST90002109	MFI	Myeloid cell	Violet.510.50.MDSC.trait4	HLA DR on CD33br HLA DR+ CD14dim	0.996925	23	0.220574	0.130926	-0.0360414	0.47719	1.25 (0.96-1.61)	0.0920426	0.0953341	0.181607	-0.260615	0.451283	1.10 (0.77-1.57)	0.599619	0.0286261	0.304228	-0.567661	0.624913	1.03 (0.57-1.87)	0.925886	-0.0237838	0.0189806	-0.0609858	0.0134182	0.98 (0.94-1.01)	0.216254	-0.855226	0.747971	-2.32125	0.610797	0.43 (0.10-1.84)	0.265742	16.8846	21	0.718079	19.0187	22	0.644176	0.0702967	0.0481206	0.158859
ADHD	GCST90001881	MFI	Maturation stages of T cell	HVEM1000_150630.trait8	HVEM on CD8br	0.996925	23	-0.333564	0.198043	-0.721728	0.0546008	0.72 (0.49-1.06)	0.092124	-0.323947	0.207876	-0.731384	0.0834904	0.72 (0.48-1.09)	0.119147	-0.0925648	0.356146	-0.790612	0.605482	0.91 (0.45-1.83)	0.797353	-0.00429897	0.0313915	-0.0658264	0.0572284	1.00 (0.94-1.06)	0.893171	-1.99329	1.09136	-4.13235	0.145771	0.14 (0.02-1.16)	0.0820368	37.9352	21	0.0131159	42.2467	22	0.0058347	0.108205	0.07004	0.137306
ADHD	GCST90001985	MFI	Monocyte	mono.trait17	CD40 on monocytes	0.996925	23	-0.152397	0.0911337	-0.331019	0.0262251	0.86 (0.72-1.03)	0.094478	-0.207139	0.129469	-0.460897	0.0466195	0.81 (0.63-1.05)	0.109617	-0.364113	0.241456	-0.837368	0.109141	0.69 (0.43-1.12)	0.145785	-0.029664	0.0229531	-0.0746521	0.0153241	0.97 (0.93-1.02)	0.204462	-0.259925	0.530183	-1.29908	0.779235	0.77 (0.27-2.18)	0.629037	22.8372	21	0.352719	22.8834	22	0.40834	0.00702621	0.0341045	0.838759
ADHD	GCST90001909	MFI	TBNK	Blue.670.LP.TBNK.trait1	CD45 on CD14+ monocyte	0.996925	23	-0.165539	0.0997039	-0.360959	0.0298809	0.85 (0.70-1.03)	0.0968534	-0.187661	0.138106	-0.458348	0.0830264	0.83 (0.63-1.09)	0.174204	-0.197063	0.275666	-0.737369	0.343243	0.82 (0.48-1.41)	0.482213	0.00477989	0.0774873	-0.147095	0.156655	1.00 (0.86-1.17)	0.952537	0.101795	0.579329	-1.03369	1.23728	1.11 (0.36-3.45)	0.862203	23.7077	21	0.307435	23.9557	22	0.349555	-0.0174396	0.0372078	0.644108
ADHD	GCST90002016	MFI	cDC	Red.660.20.cDC.trait4	CCR2 on CD62L+ plasmacytoid DC	0.996925	23	-0.196611	0.118686	-0.429235	0.0360132	0.82 (0.65-1.04)	0.0976071	-0.150509	0.145363	-0.435421	0.134404	0.86 (0.65-1.14)	0.300485	-0.169578	0.263672	-0.686375	0.347219	0.84 (0.50-1.42)	0.52678	0.0142875	0.0331005	-0.0505894	0.0791644	1.01 (0.95-1.08)	0.670022	-0.208833	0.693346	-1.56779	1.15012	0.81 (0.21-3.16)	0.766227	31.514	21	0.0655194	31.5144	22	0.0860593	0.000797386	0.0445359	0.985884
ADHD	GCST90001744	MFI	B cell	Bcells.trait354	CD20 on CD20- CD38-	0.996925	23	-0.147075	0.0888084	-0.321139	0.0269898	0.86 (0.73-1.03)	0.0977038	-0.174949	0.120021	-0.410191	0.0602927	0.84 (0.66-1.06)	0.144937	-0.188982	0.224987	-0.629957	0.251993	0.83 (0.53-1.29)	0.409963	-0.0450861	0.0628212	-0.168216	0.0780434	0.96 (0.85-1.08)	0.491156	-0.0152015	0.516346	-1.02724	0.996837	0.98 (0.36-2.71)	0.976791	22.7313	21	0.358471	22.8041	22	0.412859	-0.00861061	0.0331898	0.797826
ADHD	GCST90002007	MFI	Monocyte	mono.trait50	HLA DR on CD14+ CD16+ monocyte	0.996925	23	0.154694	0.0944584	-0.0304449	0.339832	1.17 (0.97-1.40)	0.101486	0.196705	0.12491	-0.0481185	0.44153	1.22 (0.95-1.56)	0.115308	0.299981	0.243592	-0.17746	0.777421	1.35 (0.84-2.18)	0.231143	-0.0098537	0.0206433	-0.0503146	0.0306072	0.99 (0.95-1.03)	0.63431	0.339016	0.548733	-0.7365	1.41453	1.40 (0.48-4.11)	0.543339	24.4264	21	0.272862	24.5618	22	0.318486	-0.0120466	0.0353051	0.736333
ADHD	GCST90002119	MFI	Treg	Violet.510.50.Treg.trait3	CD8 on CD28+ CD45RA+ CD8br	0.996925	23	-0.162407	0.0992167	-0.356872	0.0320575	0.85 (0.70-1.03)	0.101653	-0.104685	0.128369	-0.356289	0.146918	0.90 (0.70-1.16)	0.414785	-0.0654308	0.243594	-0.542876	0.412014	0.94 (0.58-1.51)	0.790736	0.0184853	0.0195881	-0.0199073	0.056878	1.02 (0.98-1.06)	0.348614	-0.480266	0.575346	-1.60794	0.647411	0.62 (0.20-1.91)	0.413258	23.1771	21	0.33461	23.5246	22	0.372632	0.0207435	0.0369663	0.580638
ADHD	GCST90001665	Relative count	Treg	Treg_Trait578	CD28+ CD45RA+ CD8dim %CD8dim	0.996925	23	-0.148541	0.0910951	-0.327087	0.0300057	0.86 (0.72-1.03)	0.102972	-0.254299	0.129646	-0.508406	-0.000191638	0.78 (0.60-1.00)	0.0498233	-0.36706	0.230117	-0.81809	0.08397	0.69 (0.44-1.09)	0.124956	0.0519502	0.0576275	-0.0609997	0.1649	1.05 (0.94-1.18)	0.377555	-0.218725	0.531494	-1.26045	0.823004	0.80 (0.28-2.28)	0.684855	23.1648	21	0.335256	23.1846	22	0.391368	0.00458592	0.0341904	0.894578
ADHD	GCST90001554	Absolute count	Maturation stages of T cell	MT_Trait528	EM CD8br AC	0.996925	23	0.150433	0.093021	-0.0318881	0.332754	1.16 (0.97-1.39)	0.105836	0.153212	0.131924	-0.105359	0.411783	1.17 (0.90-1.51)	0.245494	0.171562	0.219158	-0.257988	0.601112	1.19 (0.77-1.82)	0.442077	-0.0159772	0.0414237	-0.0971677	0.0652133	0.98 (0.91-1.07)	0.703115	-0.0260543	0.530379	-1.0656	1.01349	0.97 (0.34-2.76)	0.961285	14.5776	21	0.843537	14.6918	22	0.875122	0.0115386	0.0341384	0.738722
ADHD	GCST90001959	MFI	TBNK	Blue.780.60.TBNK.trait3	CD4 on HLA DR+ CD4+	0.996925	23	-0.165894	0.103198	-0.368162	0.0363746	0.85 (0.69-1.04)	0.107939	-0.175698	0.136808	-0.443842	0.0924465	0.84 (0.64-1.10)	0.19905	-0.192533	0.258518	-0.699229	0.314163	0.82 (0.50-1.37)	0.464301	0.0369544	0.0353453	-0.0323224	0.106231	1.04 (0.97-1.11)	0.305051	-0.0428107	0.601857	-1.22245	1.13683	0.96 (0.29-3.12)	0.943967	25.6763	21	0.21906	25.7291	22	0.263495	-0.00802775	0.0386465	0.837447
ADHD	GCST90001524	Absolute count	Myeloid cell	MDSC_Trait24	Gr MDSC AC	0.996925	23	0.180611	0.112815	-0.0405063	0.401728	1.20 (0.96-1.49)	0.109388	0.0546757	0.15393	-0.247026	0.356378	1.06 (0.78-1.43)	0.72244	-0.158163	0.322181	-0.789638	0.473312	0.85 (0.45-1.61)	0.628349	0.0513656	0.0368804	-0.0209199	0.123651	1.05 (0.98-1.13)	0.18164	0.528914	0.643252	-0.731861	1.78969	1.70 (0.48-5.99)	0.420173	14.4873	21	0.847773	14.7898	22	0.8711	-0.0227613	0.0413844	0.588124
ADHD	GCST90001880	MFI	Maturation stages of T cell	HVEM1000_150630.trait7	HVEM on CD45RA- CD4+	0.996925	23	-0.30686	0.192006	-0.683192	0.0694727	0.74 (0.51-1.07)	0.110004	-0.183731	0.221961	-0.618774	0.251312	0.83 (0.54-1.29)	0.407804	-0.373901	0.381912	-1.12245	0.374646	0.69 (0.33-1.45)	0.338212	-0.0457889	0.0269756	-0.0986611	0.00708318	0.96 (0.91-1.01)	0.110261	-1.32356	1.09439	-3.46855	0.821441	0.27 (0.03-2.27)	0.239947	37.6185	21	0.01428	39.2139	22	0.013336	0.0662871	0.07024	0.356043
ADHD	GCST90002118	MFI	Treg	Violet.510.50.Treg.trait2	CD8 on CD28+ CD45RA- CD8br	0.996925	23	-0.17658	0.110826	-0.3938	0.040639	0.84 (0.67-1.04)	0.111091	-0.316993	0.142765	-0.596814	-0.0371729	0.73 (0.55-0.96)	0.0263931	-0.412432	0.322019	-1.04359	0.218726	0.66 (0.35-1.24)	0.213614	0.0177206	0.0351402	-0.0511542	0.0865954	1.02 (0.95-1.09)	0.616323	0.355409	0.636779	-0.892678	1.6035	1.43 (0.41-4.97)	0.582654	27.4012	21	0.157965	28.3407	22	0.164662	-0.0347132	0.0409085	0.405697
ADHD	GCST90001732	MFI	B cell	Bcells.trait319	CD19 on IgD- CD27-	0.996925	23	0.139988	0.087886	-0.0322691	0.312244	1.15 (0.97-1.37)	0.111198	0.113167	0.128455	-0.138605	0.364939	1.12 (0.87-1.44)	0.378326	0.0800816	0.200992	-0.313863	0.474026	1.08 (0.73-1.61)	0.694153	-0.0529987	0.054562	-0.15994	0.0539429	0.95 (0.85-1.06)	0.346779	-0.917791	0.500483	-1.89874	0.0631551	0.40 (0.15-1.07)	0.0808942	16.701	21	0.729064	21.3101	22	0.501652	0.0690923	0.0321827	0.0436371
ADHD	GCST90001854	MFI	Treg	Blue.530.30.Treg.trait12	CD3 on CD39+ activated Treg	0.996925	23	-0.167605	0.105226	-0.373849	0.0386381	0.85 (0.69-1.04)	0.111203	-0.169205	0.138281	-0.440237	0.101826	0.84 (0.64-1.11)	0.221091	-0.127907	0.262429	-0.642268	0.386454	0.88 (0.53-1.47)	0.630799	-0.00769276	0.0223662	-0.0515305	0.036145	0.99 (0.95-1.04)	0.732389	-0.860954	0.595176	-2.0275	0.30559	0.42 (0.13-1.36)	0.162784	24.3239	21	0.277632	25.9456	22	0.254026	0.045254	0.0382454	0.249932
ADHD	GCST90001684	Absolute count	Treg	Treg_Trait599	CD127- CD8br AC	0.996925	23	0.165916	0.104335	-0.0385809	0.370413	1.18 (0.96-1.45)	0.111785	0.117404	0.137524	-0.152142	0.38695	1.12 (0.86-1.47)	0.39327	-0.0134494	0.290909	-0.583631	0.556732	0.99 (0.56-1.74)	0.963542	-0.0267916	0.0405476	-0.106265	0.0526817	0.97 (0.90-1.05)	0.513991	-0.0823651	0.606198	-1.27051	1.10578	0.92 (0.28-3.02)	0.893217	27.4786	21	0.155568	27.705	22	0.185663	0.0162264	0.0390035	0.681613
ADHD	GCST90001860	MFI	Treg	Blue.530.30.Treg.trait21	CD3 on CD39+ CD4+	0.996925	23	-0.155858	0.0980653	-0.348066	0.0363498	0.86 (0.71-1.04)	0.111986	-0.247812	0.144431	-0.530896	0.0352715	0.78 (0.59-1.04)	0.0862007	-0.404295	0.260804	-0.915471	0.10688	0.67 (0.40-1.11)	0.135363	-0.00999292	0.0214475	-0.05203	0.0320441	0.99 (0.95-1.03)	0.643215	-0.655386	0.559711	-1.75242	0.441649	0.52 (0.17-1.56)	0.254741	20.9304	21	0.4632	21.7522	22	0.474762	0.0326053	0.0359686	0.374958
ADHD	GCST90001530	Absolute count	Myeloid cell	MDSC_Trait4	Mo MDSC AC	0.996925	23	0.18894	0.119283	-0.0448542	0.422734	1.21 (0.96-1.53)	0.113201	0.277785	0.161951	-0.0396401	0.59521	1.32 (0.96-1.81)	0.0863021	0.272711	0.273234	-0.262828	0.808251	1.31 (0.77-2.24)	0.32909	0.0202933	0.0299282	-0.038366	0.0789525	1.02 (0.96-1.08)	0.502928	0.436567	0.679031	-0.894334	1.76747	1.55 (0.41-5.86)	0.52723	11.5979	21	0.949843	11.7351	22	0.962611	-0.0161969	0.0437237	0.714766
ADHD	GCST90002037	MFI	cDC	Red.780.60.cDC.trait3	CD80 on plasmacytoid DC	0.996925	23	-0.158752	0.100226	-0.355194	0.0376901	0.85 (0.70-1.04)	0.113206	-0.0684253	0.134359	-0.331769	0.194919	0.93 (0.72-1.22)	0.610562	-0.0363596	0.281217	-0.587546	0.514826	0.96 (0.56-1.67)	0.8983	0.0353994	0.0456352	-0.0540456	0.124845	1.04 (0.95-1.13)	0.450829	0.0356292	0.572149	-1.08578	1.15704	1.04 (0.34-3.18)	0.950935	16.3912	21	0.747286	16.5102	22	0.789781	-0.0126815	0.0367501	0.733471
ADHD	GCST90001805	MFI	B cell	Bcells.trait570	CD27 on memory B cell	0.996925	23	0.173215	0.109396	-0.041202	0.387632	1.19 (0.96-1.47)	0.113337	0.15455	0.138081	-0.11609	0.425189	1.17 (0.89-1.53)	0.263027	-0.07968	0.278472	-0.625485	0.466125	0.92 (0.54-1.59)	0.777453	0.0395481	0.0283185	-0.0159562	0.0950523	1.04 (0.98-1.10)	0.170872	-0.0901063	0.635087	-1.33488	1.15466	0.91 (0.26-3.17)	0.888527	33.0047	21	0.046165	33.2835	22	0.057996	0.0172061	0.0408536	0.677914
ADHD	GCST90002121	MFI	Treg	Violet.510.50.Treg.trait5	CD8 on CD39+ CD8br	0.996925	23	-0.159981	0.101203	-0.358338	0.0383762	0.85 (0.70-1.04)	0.113924	-0.310336	0.138814	-0.58241	-0.0382609	0.73 (0.56-0.96)	0.0253762	-0.319463	0.232207	-0.77459	0.135663	0.73 (0.46-1.15)	0.18274	-0.010549	0.0273046	-0.064066	0.042968	0.99 (0.94-1.04)	0.701147	-0.390267	0.58958	-1.54584	0.76531	0.68 (0.21-2.15)	0.515208	23.8203	21	0.301846	23.9988	22	0.34729	0.0150145	0.0378469	0.695578
ADHD	GCST90002038	MFI	cDC	Red.780.60.cDC.trait4	CD80 on CD62L+ plasmacytoid DC	0.996925	23	-0.158348	0.100228	-0.354794	0.0380985	0.85 (0.70-1.04)	0.114134	-0.081412	0.140267	-0.356335	0.193511	0.92 (0.70-1.21)	0.561639	-0.0497435	0.276777	-0.592227	0.49274	0.95 (0.55-1.64)	0.859014	0.0363626	0.0389641	-0.0400072	0.112732	1.04 (0.96-1.12)	0.366517	0.0307995	0.572165	-1.09064	1.15224	1.03 (0.34-3.17)	0.95758	16.6905	21	0.729686	16.8033	22	0.774123	-0.01234	0.0367509	0.740373
ADHD	GCST90002101	MFI	Maturation stages of T cell	Violet.450.50.MT.trait4	CD45RA on TD CD8br	0.996925	23	-0.152616	0.0973203	-0.343364	0.0381318	0.86 (0.71-1.04)	0.116839	-0.147064	0.146431	-0.43407	0.139942	0.86 (0.65-1.15)	0.315225	-0.116597	0.261095	-0.628345	0.39515	0.89 (0.53-1.48)	0.65955	0.0403108	0.0679717	-0.0929137	0.173535	1.04 (0.91-1.19)	0.56514	-0.510258	0.555905	-1.59983	0.579316	0.60 (0.20-1.78)	0.3691	20.0402	21	0.518718	20.4672	22	0.553843	0.0233201	0.035688	0.520562
ADHD	GCST90001954	MFI	Myeloid cell	Blue.780.60.MDSC.trait6	CD33 on basophil	0.996925	23	-0.269781	0.172186	-0.607266	0.0677046	0.76 (0.54- 1.07)	0.117163	-0.314533	0.197446	-0.701526	0.0724607	0.73 (0.50- 1.08)	0.111158	-0.492065	0.333085	-1.14491	0.160781	0.61 (0.32- 1.17)	0.15377	-0.00426986	0.0193875	-0.0422693	0.0337296	1.00 (0.96-1.03)	0.826728	0.882088	0.973426	-1.02583	2.79	2.42 (0.36-16.28)	0.375127	34.5342	21	0.0317407	36.9097	22	0.0242012	-0.0752933	0.0626458	0.242786
ADHD	GCST90001993	MFI	Monocyte	mono.trait29	PDL-1 on CD14+ CD16- monocyte	0.996925	23	-0.143658	0.0932702	-0.326468	0.0391513	0.87 (0.72-1.04)	0.123502	-0.0799993	0.127008	-0.328936	0.168937	0.92 (0.72-1.18)	0.528777	-0.0386724	0.191029	-0.413089	0.335744	0.96 (0.66-1.40)	0.841431	0.0221599	0.0583818	-0.0922684	0.136588	1.02 (0.91-1.15)	0.717337	0.0879991	0.54073	-0.971832	1.14783	1.09 (0.38-3.15)	0.872278	24.645	21	0.262867	24.8673	22	0.303465	-0.0151343	0.0347762	0.667864
ADHD	GCST90001901	MFI	Treg	Blue.585.42.Treg.trait8	CD28 on CD39+ resting Treg	0.996925	23	-0.14642	0.097075	-0.336688	0.0438466	0.86 (0.71-1.04)	0.131472	0.0153268	0.137903	-0.254964	0.285618	1.02 (0.77-1.33)	0.911504	0.0335979	0.217613	-0.392923	0.460119	1.03 (0.68-1.58)	0.878708	0.013695	0.0432179	-0.0710121	0.0984022	1.01 (0.93-1.10)	0.757849	0.26402	0.554017	-0.821853	1.34989	1.30 (0.44-3.86)	0.6386	19.951	21	0.524365	20.5173	22	0.550718	-0.0267536	0.0355536	0.460111
ADHD	GCST90002018	MFI	cDC	Red.660.20.cDC.trait6	CCR2 on granulocyte	0.996925	23	-0.148005	0.0995051	-0.343035	0.0470249	0.86 (0.71-1.05)	0.136906	-0.223835	0.137411	-0.49316	0.0454909	0.80 (0.61-1.05)	0.103325	-0.216602	0.238867	-0.684782	0.251577	0.81 (0.50-1.29)	0.374343	-0.0154963	0.0575146	-0.128225	0.0972324	0.98 (0.88-1.10)	0.793075	0.0345077	0.568032	-1.07884	1.14785	1.04 (0.34-3.15)	0.952133	16.1864	21	0.759087	16.2929	22	0.801086	-0.0119085	0.0364895	0.747387
ADHD	GCST90001581	Absolute count	Monocyte	N_MONO_Trait505	CD14- CD16- AC	0.996925	23	0.129738	0.0879903	-0.0427231	0.302199	1.14 (0.96-1.35)	0.140359	0.103242	0.12417	-0.140131	0.346615	1.11 (0.87-1.41)	0.405714	-0.0957088	0.228304	-0.543184	0.351766	0.91 (0.58-1.42)	0.679123	-0.00165664	0.0493999	-0.0984804	0.0951671	1.00 (0.91-1.10)	0.973638	0.0993894	0.500383	-0.881362	1.08014	1.10 (0.41-2.95)	0.844465	17.449	21	0.683554	17.4528	22	0.737893	0.00198416	0.0322048	0.951456
ADHD	GCST90001630	Absolute count	TBNK	TB_Trait548	CD8br NKT AC	0.996925	23	0.134203	0.0912022	-0.0445533	0.312959	1.14 (0.96-1.37)	0.141159	0.141576	0.126666	-0.106689	0.389841	1.15 (0.90-1.48)	0.263689	0.0522146	0.20287	-0.34541	0.449839	1.05 (0.71-1.57)	0.799277	-0.0164282	0.0563426	-0.12686	0.0940032	0.98 (0.88-1.10)	0.773613	0.0919774	0.53209	-0.950919	1.13487	1.10 (0.39-3.11)	0.864416	23.0576	21	0.340912	23.0648	22	0.398079	0.00275921	0.03423	0.936517
ADHD	GCST90001922	MFI	Treg	Blue.670.LP.Treg.trait1	CD127 on T cell	0.996925	23	-0.141156	0.0961082	-0.329528	0.0472158	0.87 (0.72-1.05)	0.141908	-0.15799	0.123497	-0.400044	0.0840639	0.85 (0.67-1.09)	0.20079	-0.216695	0.249842	-0.706386	0.272996	0.81 (0.49-1.31)	0.395125	-0.0450398	0.0487565	-0.140603	0.050523	0.96 (0.87-1.05)	0.375426	-0.365318	0.548859	-1.44108	0.710447	0.69 (0.24-2.03)	0.512916	13.1181	21	0.90443	13.2902	22	0.92475	0.0146185	0.0352403	0.682479
ADHD	GCST90001834	MFI	cDC	Blue.530.30.cDC.trait4	CD62L on monocyte	0.996925	22	-0.146753	0.0999256	-0.342607	0.0491016	0.86 (0.71-1.05)	0.141936	-0.0667717	0.14502	-0.351011	0.217468	0.94 (0.70-1.24)	0.645207	0.1216	0.287572	-0.442041	0.685241	1.13 (0.64-1.98)	0.676703	-0.0271206	0.0287088	-0.0833898	0.0291485	0.97 (0.92-1.03)	0.353863	0.183355	0.561547	-0.917277	1.28399	1.20 (0.40-3.61)	0.747425	18.9478	20	0.525222	19.3047	21	0.565603	-0.0215623	0.0360943	0.556952
ADHD	GCST90001869	MFI	Treg	Blue.530.30.Treg.trait9	CD3 on resting Treg	0.996925	23	-0.154732	0.105685	-0.361875	0.0524115	0.86 (0.70-1.05)	0.143172	-0.271369	0.140968	-0.547666	0.00492853	0.76 (0.58-1.00)	0.0542246	-0.335235	0.271021	-0.866436	0.195966	0.72 (0.42-1.22)	0.229153	-0.0159189	0.024529	-0.0639959	0.032158	0.98 (0.94-1.03)	0.5191	-0.381295	0.615334	-1.58735	0.824759	0.68 (0.20-2.28)	0.54215	25.5067	21	0.225885	25.6766	22	0.265826	0.0147875	0.0395408	0.712168
ADHD	GCST90001831	MFI	cDC	Blue.530.30.cDC.trait1	CD62L on CD62L+ myeloid DC	0.996925	23	-0.136582	0.0933142	-0.319478	0.0463136	0.87 (0.73-1.05)	0.143281	-0.198096	0.13032	-0.453524	0.0573315	0.82 (0.64-1.06)	0.128493	-0.28482	0.248033	-0.770964	0.201324	0.75 (0.46-1.22)	0.263171	-0.0126707	0.0442987	-0.0994961	0.0741548	0.99 (0.91-1.08)	0.779045	-0.354045	0.532597	-1.39794	0.689845	0.70 (0.25-1.99)	0.513443	16.0341	21	0.767731	16.2061	22	0.805526	0.0141911	0.0342184	0.682551
ADHD	GCST90001624	Absolute count	TBNK	TB_Trait542	HLA DR+ CD4+ AC	0.996925	23	0.134317	0.0920215	-0.0460452	0.314679	1.14 (0.95-1.37)	0.144393	0.0546023	0.128976	-0.198191	0.307395	1.06 (0.82-1.36)	0.672038	-0.0330062	0.224224	-0.472486	0.406474	0.97 (0.62-1.50)	0.884313	-0.0198833	0.0473049	-0.112601	0.0728343	0.98 (0.89-1.08)	0.679841	0.40303	0.533154	-0.641951	1.44801	1.50 (0.53-4.25)	0.458084	24.5441	21	0.26745	24.8504	22	0.304282	-0.0175646	0.0343085	0.614021
ADHD	GCST90001687	Absolute count	Treg	Treg_Trait602	CD28- CD8br AC	0.996925	23	0.157705	0.108122	-0.0542149	0.369625	1.17 (0.95-1.45)	0.144681	0.169662	0.138899	-0.102581	0.441905	1.18 (0.90-1.56)	0.221907	-0.283538	0.269649	-0.81205	0.244975	0.75 (0.44-1.28)	0.30444	0.0376588	0.0380579	-0.0369346	0.112252	1.04 (0.96-1.12)	0.332284	-0.477771	0.615172	-1.68351	0.727965	0.62 (0.19-2.07)	0.446028	29.8158	21	0.0957532	31.3789	22	0.088619	0.0415199	0.0395705	0.305983
ADHD	GCST90001573	Relative count	Maturation stages of T cell	MT_Trait552	TD DN (CD4-CD8-) %DN	0.996925	23	-0.133165	0.0913442	-0.3122	0.0458692	0.88 (0.73-1.05)	0.144884	-0.129331	0.122017	-0.368485	0.109823	0.88 (0.69-1.12)	0.289171	-0.155491	0.262409	-0.669812	0.35883	0.86 (0.51-1.43)	0.559522	0.00184499	0.0555842	-0.1071	0.11079	1.00 (0.90-1.12)	0.973886	0.030738	0.520931	-0.990286	1.05176	1.03 (0.37-2.86)	0.953505	15.3823	21	0.80329	15.4845	22	0.840622	-0.0107098	0.0335113	0.752439
ADHD	GCST90001838	MFI	Maturation stages of T cell	Blue.530.30.MT.trait10	CD3 on naive CD8br	0.996925	23	-0.154516	0.106887	-0.364015	0.0549822	0.86 (0.69-1.06)	0.148288	-0.141334	0.143144	-0.421896	0.139229	0.87 (0.66-1.15)	0.32347	-0.0892871	0.234153	-0.548226	0.369652	0.91 (0.58-1.45)	0.706624	-0.0163779	0.0228389	-0.0611422	0.0283863	0.98 (0.94-1.03)	0.476343	-0.828833	0.606455	-2.01749	0.359819	0.44 (0.13-1.43)	0.186179	24.3503	21	0.276398	25.8292	22	0.259087	0.0440168	0.038975	0.271483
ADHD	GCST90001875	MFI	Maturation stages of T cell	HVEM1000_150630.trait2	HVEM on CD4+	0.996925	23	-0.287343	0.199026	-0.677434	0.102748	0.75 (0.51-1.11)	0.148811	-0.191365	0.216305	-0.615322	0.232593	0.83 (0.54-1.26)	0.376319	-0.0643365	0.369991	-0.789519	0.660846	0.94 (0.45-1.94)	0.863545	-0.0572842	0.0295325	-0.115168	0.000599597	0.94 (0.89-1.00)	0.0714587	-1.26934	1.13747	-3.49877	0.960097	0.28 (0.03-2.61)	0.277057	41.4649	21	0.00490931	42.9835	22	0.00474121	0.0640229	0.0730028	0.390414
ADHD	GCST90002090	MFI	cDC	Violet.450.50.cDC.trait4	CD11c on granulocyte	0.996925	23	0.144755	0.100434	-0.052095	0.341606	1.16 (0.95-1.41)	0.1495	0.0541716	0.13753	-0.215388	0.323731	1.06 (0.81-1.38)	0.693663	0.0555014	0.198823	-0.334192	0.445195	1.06 (0.72-1.56)	0.782738	-0.00523684	0.036263	-0.0763123	0.0658387	0.99 (0.93-1.07)	0.886552	0.253171	0.573392	-0.870678	1.37702	1.29 (0.42-3.96)	0.663341	16.2379	21	0.756139	16.2748	22	0.802018	-0.00707271	0.0368282	0.849551
ADHD	GCST90001890	MFI	Treg	Blue.585.42.Treg.trait15	CD28 on CD45RA+ CD4+	0.996925	18	-0.20782	0.145092	-0.492199	0.0765598	0.81 (0.61-1.08)	0.152048	-0.295708	0.172842	-0.634479	0.0430623	0.74 (0.53-1.04)	0.0871074	-0.219921	0.253579	-0.716936	0.277094	0.80 (0.49-1.32)	0.397872	0.00525206	0.0290057	-0.0515992	0.0621033	1.01 (0.95-1.06)	0.858336	-0.536326	0.871485	-2.24444	1.17178	0.58 (0.11-3.23)	0.546935	26.6202	16	0.0459026	26.8637	17	0.0600973	0.021208	0.0554352	0.70707
ADHD	GCST90002067	MFI	Treg	Red.780.60.Treg.trait6	CD4 on CD39+ activated Treg	0.996925	23	-0.182148	0.128434	-0.433878	0.0695819	0.83 (0.65-1.07)	0.156125	-0.15239	0.149321	-0.445059	0.14028	0.86 (0.64-1.15)	0.307469	-0.111155	0.275736	-0.651598	0.429288	0.89 (0.52-1.54)	0.69075	0.021097	0.0352218	-0.0479378	0.0901317	1.02 (0.95-1.09)	0.552941	-1.32808	0.706113	-2.71206	0.0559002	0.26 (0.07-1.06)	0.0739348	33.8029	21	0.0380381	38.1766	22	0.0175034	0.0747628	0.0453557	0.114159
ADHD	GCST90002014	MFI	cDC	Red.660.20.cDC.trait2	CCR2 on CD62L+ myeloid DC	0.996925	23	-0.173654	0.122678	-0.414102	0.0667954	0.84 (0.66-1.07)	0.156915	-0.215042	0.152298	-0.513545	0.0834613	0.81 (0.60-1.09)	0.157954	-0.24762	0.328336	-0.891158	0.395918	0.78 (0.41-1.49)	0.458745	-0.0270781	0.0363435	-0.0983114	0.0441552	0.97 (0.91-1.05)	0.466412	-0.498431	0.712925	-1.89576	0.898901	0.61 (0.15-2.46)	0.492139	32.8939	21	0.0474074	33.2292	22	0.0587214	0.0211942	0.0458039	0.648327
ADHD	GCST90001516	Relative count	Myeloid cell	MDSC_Trait11	Im MDSC %CD33dim HLA DR- CD66b-	0.996925	23	0.166195	0.117874	-0.0648378	0.397227	1.18 (0.94-1.49)	0.158558	0.260178	0.169645	-0.072326	0.592683	1.30 (0.93-1.81)	0.125113	0.503492	0.319925	-0.12356	1.13054	1.65 (0.88-3.10)	0.129809	-0.0399294	0.0499833	-0.137897	0.0580379	0.96 (0.87-1.06)	0.441283	-0.13361	0.681796	-1.46993	1.20271	0.87 (0.23-3.33)	0.846519	21.6398	21	0.420517	21.8454	22	0.469151	0.019594	0.0438678	0.659692
ADHD	GCST90001686	Relative count	Treg	Treg_Trait601	CD28- CD8br %CD8br	0.996925	23	0.153202	0.109366	-0.0611547	0.367558	1.17 (0.94-1.44)	0.161267	0.165179	0.125243	-0.0802966	0.410655	1.18 (0.92-1.51)	0.187212	0.263154	0.218012	-0.164149	0.690457	1.30 (0.85-1.99)	0.240226	0.0392626	0.0474911	-0.0538199	0.132345	1.04 (0.95-1.14)	0.417263	-0.554308	0.618834	-1.76722	0.658607	0.57 (0.17-1.93)	0.38055	37.4755	21	0.0148367	39.8821	22	0.0111597	0.0462192	0.0398001	0.258556
ADHD	GCST90001882	MFI	Maturation stages of T cell	HVEM1000_150630.trait9	HVEM on CM CD8br	0.996925	23	-0.235782	0.169259	-0.56753	0.0959657	0.79 (0.57-1.10)	0.163612	-0.151825	0.209962	-0.563351	0.259701	0.86 (0.57-1.30)	0.469615	0.0209076	0.381826	-0.727472	0.769287	1.02 (0.48-2.16)	0.956826	-0.0190999	0.036741	-0.0911123	0.0529125	0.98 (0.91-1.05)	0.612622	-0.523605	0.982348	-2.44901	1.4018	0.59 (0.09-4.06)	0.59962	30.865	21	0.0759343	30.9952	22	0.0962138	0.0187637	0.0630416	0.768903
ADHD	GCST90001883	MFI	TBNK	Blue.585.42.TBNK.trait1	CD16-CD56 on NKT	0.996925	23	0.138463	0.0994467	-0.0564526	0.333378	1.15 (0.95-1.40)	0.163822	0.0498027	0.145958	-0.236275	0.335881	1.05 (0.79-1.40)	0.732944	-0.0902315	0.263216	-0.606134	0.425671	0.91 (0.55-1.53)	0.734999	-0.0311899	0.038432	-0.106517	0.0441368	0.97 (0.90-1.05)	0.422859	-0.102721	0.57841	-1.2364	1.03096	0.90 (0.29-2.80)	0.860745	23.3601	21	0.325084	23.5596	22	0.370729	0.0157352	0.0371523	0.676214
ADHD	GCST90001833	MFI	cDC	Blue.530.30.cDC.trait3	CD62L on CD62L+ DC	0.996925	23	-0.129695	0.0932415	-0.312448	0.0530588	0.88 (0.73-1.05)	0.16424	-0.0829831	0.126408	-0.330742	0.164776	0.92 (0.72-1.18)	0.51152	0.0144546	0.26082	-0.496753	0.525662	1.01 (0.61-1.69)	0.956304	-0.0102631	0.0383936	-0.0855146	0.0649884	0.99 (0.92-1.07)	0.793126	-0.576996	0.532183	-1.62008	0.466083	0.56 (0.20-1.59)	0.290565	15.9321	21	0.773452	16.661	22	0.781786	0.0291883	0.03419	0.4029
ADHD	GCST90001817	MFI	B cell	Bcells.trait647	CD38 on PB/PC	0.996925	23	0.117922	0.0850277	-0.048732	0.284576	1.13 (0.95-1.33)	0.165482	0.100175	0.120867	-0.136725	0.337075	1.11 (0.87-1.40)	0.407218	0.0530628	0.203878	-0.346539	0.452665	1.05 (0.71-1.57)	0.797078	0.0188954	0.0525484	-0.0840996	0.12189	1.02 (0.92-1.13)	0.728468	-0.0994743	0.484165	-1.04844	0.849489	0.91 (0.35-2.34)	0.839195	15.8784	21	0.776443	16.0865	22	0.811572	0.0141924	0.0311167	0.652999
ADHD	GCST90001568	Relative count	Maturation stages of T cell	MT_Trait547	Naive DN (CD4-CD8-) %T cell	0.996925	23	-0.118689	0.0862845	-0.287807	0.0504287	0.89 (0.75-1.05)	0.16896	-0.128891	0.111594	-0.347616	0.0898342	0.88 (0.71-1.09)	0.248093	-0.342983	0.244253	-0.821719	0.135753	0.71 (0.44-1.15)	0.174217	-0.0468399	0.0421573	-0.129468	0.0357884	0.95 (0.88-1.04)	0.279716	0.394804	0.49059	-0.566752	1.35636	1.48 (0.57-3.88)	0.429979	28.3816	21	0.129657	29.9092	22	0.120688	-0.0335529	0.0315596	0.299783
ADHD	GCST90002058	MFI	TBNK	Red.780.60.TBNK.trait1	CD8 on CD8br	0.996925	23	-0.136244	0.0993892	-0.331047	0.0585586	0.87 (0.72-1.06)	0.170433	-0.0991814	0.138968	-0.371558	0.173195	0.91 (0.69-1.19)	0.475412	-0.110274	0.215964	-0.533565	0.313016	0.90 (0.59-1.37)	0.614707	0.0210006	0.0315354	-0.0408088	0.0828101	1.02 (0.96-1.09)	0.509008	-0.629993	0.570172	-1.74753	0.487545	0.53 (0.17-1.63)	0.281695	23.2183	21	0.332448	24.0737	22	0.343377	0.0322096	0.0366197	0.389046
ADHD	GCST90001678	Absolute count	Treg	Treg_Trait593	CD28- CD25++ CD8br AC	0.996925	23	0.123434	0.0909124	-0.0547548	0.301622	1.13 (0.95-1.35)	0.174553	0.174837	0.12369	-0.0675943	0.417269	1.19 (0.93-1.52)	0.157504	0.115607	0.217916	-0.311508	0.542723	1.12 (0.73-1.72)	0.601071	-0.0081465	0.0431636	-0.0927472	0.0764542	0.99 (0.91-1.08)	0.854076	-0.505756	0.511233	-1.50777	0.496261	0.60 (0.22-1.64)	0.333786	23.4869	21	0.318577	25.2349	22	0.285975	0.0410998	0.0328758	0.224996
ADHD	GCST90001801	MFI	B cell	Bcells.trait563	CD27 on IgD+ CD38- unsw mem	0.996925	23	0.187282	0.138427	-0.0840345	0.458598	1.21 (0.92- 1.58)	0.176078	0.101064	0.185232	-0.26199	0.464118	1.11 (0.77- 1.59)	0.585336	0.00713829	0.286987	-0.555356	0.569632	1.01 (0.57- 1.77)	0.98038	0.0431051	0.0218285	0.000321266	0.0858889	1.04 (1.00-1.09)	0.0548985	0.771646	0.793676	-0.783958	2.32725	2.16 (0.46-10.25)	0.341996	28.0879	21	0.137677	28.8362	22	0.149598	-0.0381556	0.0510117	0.462769
ADHD	GCST90001804	MFI	B cell	Bcells.trait567	CD27 on IgD- CD38dim	0.996925	23	0.121317	0.0905639	-0.0561881	0.298822	1.13 (0.95-1.35)	0.180384	0.116053	0.125688	-0.130295	0.362401	1.12 (0.88-1.44)	0.355827	0.0597494	0.232573	-0.396094	0.515593	1.06 (0.67-1.67)	0.799639	0.048384	0.0216393	0.00597106	0.090797	1.05 (1.01-1.10)	0.0291517	-0.234287	0.522102	-1.25761	0.789033	0.79 (0.28-2.20)	0.658217	22.9286	21	0.347798	23.4512	22	0.376639	0.023239	0.0335899	0.496613
ADHD	GCST90001519	Relative count	Myeloid cell	MDSC_Trait14	CD33br HLA DR+ CD14- %CD33br HLA DR+	0.996925	23	0.160321	0.119789	-0.0744647	0.395107	1.17 (0.93-1.48)	0.180777	0.0750549	0.1705	-0.259126	0.409236	1.08 (0.77-1.51)	0.659789	0.0429368	0.268074	-0.482488	0.568362	1.04 (0.62-1.77)	0.87421	-0.0429708	0.0545646	-0.149917	0.0639759	0.96 (0.86-1.07)	0.445099	0.0889006	0.682547	-1.24889	1.42669	1.09 (0.29-4.16)	0.89761	20.5462	21	0.486939	20.5575	22	0.54821	0.00466749	0.0439136	0.916363
ADHD	GCST90001683	Relative count	Treg	Treg_Trait598	CD127- CD8br %CD8br	0.996925	23	0.126552	0.0956742	-0.0609699	0.314073	1.13 (0.94-1.37)	0.185924	0.13579	0.129817	-0.118651	0.39023	1.15 (0.89-1.48)	0.295556	0.0687243	0.251187	-0.423602	0.561051	1.07 (0.65-1.75)	0.786946	-0.0522309	0.0850056	-0.218842	0.11438	0.95 (0.80-1.12)	0.554138	-0.163493	0.554511	-1.25033	0.923348	0.85 (0.29-2.52)	0.77101	27.0996	21	0.167579	27.4639	22	0.194134	0.0189488	0.0356648	0.600784
ADHD	GCST90002055	MFI	Maturation stages of T cell	Red.780.60.MT.trait3	CD8 on naive CD8br	0.996925	23	-0.1624	0.123422	-0.404307	0.079507	0.85 (0.67-1.08)	0.188237	-0.176812	0.146771	-0.464484	0.110859	0.84 (0.63-1.12)	0.228326	-0.0840519	0.264973	-0.603399	0.435295	0.92 (0.55-1.55)	0.754075	-0.0088548	0.0246449	-0.0571588	0.0394493	0.99 (0.94-1.04)	0.721735	-1.3164	0.674429	-2.63828	0.00548153	0.27 (0.07-1.01)	0.0644165	30.7839	21	0.0773311	35.2115	22	0.0368179	0.0752917	0.0433225	0.0968658
ADHD	GCST90002108	MFI	Myeloid cell	Violet.510.50.MDSC.trait3	HLA DR on CD33br HLA DR+ CD14-	0.996925	23	0.171596	0.131051	-0.0852642	0.428456	1.19 (0.92-1.53)	0.190405	0.104068	0.184122	-0.256811	0.464947	1.11 (0.77-1.59)	0.57193	-0.110424	0.375624	-0.846647	0.625799	0.90 (0.43-1.87)	0.771533	-0.00108804	0.014841	-0.0301765	0.0280004	1.00 (0.97-1.03)	0.941731	-0.391017	0.748458	-1.85799	1.07596	0.68 (0.16-2.93)	0.606839	14.0482	21	0.867522	14.6311	22	0.877578	0.0367703	0.0481607	0.453664
ADHD	GCST90001556	Relative count	Maturation stages of T cell	MT_Trait530	EM CD8br %T cell	0.996925	23	0.114821	0.0882137	-0.0580775	0.28772	1.12 (0.94-1.33)	0.193044	0.197922	0.128837	-0.0545991	0.450443	1.22 (0.95-1.57)	0.124485	0.239702	0.248975	-0.248289	0.727692	1.27 (0.78-2.07)	0.346134	-0.0314753	0.0384136	-0.106766	0.0438154	0.97 (0.90-1.04)	0.427337	-0.215319	0.502866	-1.20094	0.770299	0.81 (0.30-2.16)	0.672877	19.8631	21	0.529947	20.3078	22	0.563793	0.0215875	0.032372	0.512124
ADHD	GCST90001696	Relative count	Treg	Treg_Trait701	CD45RA- CD28- CD8br %CD8br	0.996925	23	1.90294	1.46254	-0.963632	4.76952	6.71 (0.38- 117.86)	0.193216	1.18507	1.52935	-1.81245	4.18259	3.27 (0.16- 65.54)	0.438407	1.93123	2.42994	-2.83145	6.69391	6.90 (0.06- 807.47)	0.435242	0.00136064	0.00265606	-0.00384523	0.00656651	1.00 (1.00-1.01)	0.610962	-6.07607	8.34974	-22.4416	10.2894	0.00 (0.00-29419.90)	0.474836	38.1925	21	0.012235	39.906	22	0.0110883	0.521321	0.537087	0.342772
ADHD	GCST90001952	MFI	Myeloid cell	Blue.780.60.MDSC.trait3	CD33 on Mo MDSC	0.996925	23	-0.221038	0.170474	-0.555167	0.113092	0.80 (0.57- 1.12)	0.194767	-0.238007	0.193935	-0.618119	0.142106	0.79 (0.54- 1.15)	0.219728	-0.348544	0.304809	-0.945969	0.248881	0.71 (0.39- 1.28)	0.265128	0.00288808	0.021013	-0.0382975	0.0440736	1.00 (0.96-1.05)	0.891389	0.736386	0.974194	-1.17303	2.64581	2.09 (0.31-14.09)	0.458109	34.4851	21	0.0321321	36.1213	22	0.0294696	-0.0625488	0.0626622	0.329551
ADHD	GCST90001948	MFI	Myeloid cell	Blue.780.60.MDSC.trait12	CD33 on CD33dim HLA DR+ CD11b+	0.996925	23	-0.192983	0.15037	-0.487708	0.101743	0.82 (0.61-1.11)	0.199357	-0.179538	0.181936	-0.536131	0.177056	0.84 (0.59-1.19)	0.323731	-0.182713	0.282897	-0.737191	0.371766	0.83 (0.48-1.45)	0.525049	0.00332709	0.0184648	-0.0328639	0.0395181	1.00 (0.97-1.04)	0.857624	0.384157	0.868411	-1.31793	2.08624	1.47 (0.27-8.05)	0.662745	29.1984	21	0.10932	29.832	22	0.122606	-0.03772	0.0558773	0.507008
ADHD	GCST90002100	MFI	Maturation stages of T cell	Violet.450.50.MT.trait3	CD45RA on naive CD8br	0.996925	23	-0.12309	0.0963371	-0.311911	0.0657304	0.88 (0.73-1.07)	0.201354	-0.140231	0.133874	-0.402625	0.122162	0.87 (0.67-1.13)	0.294875	-0.195586	0.223105	-0.632871	0.241699	0.82 (0.53-1.27)	0.390145	0.0652866	0.0456847	-0.0242555	0.154829	1.07 (0.98-1.17)	0.168419	-0.835787	0.546651	-1.90722	0.235649	0.43 (0.15-1.27)	0.141208	20.5331	21	0.487755	22.2866	22	0.442896	0.0464939	0.0351107	0.199667
ADHD	GCST90001486	Absolute count	Treg	f_Treg_Trait509	Activated Treg AC	0.996925	23	0.124651	0.0975628	-0.0665721	0.315874	1.13 (0.94-1.37)	0.201373	0.211352	0.131488	-0.0463641	0.469067	1.24 (0.95-1.60)	0.107969	0.383877	0.324055	-0.25127	1.01902	1.47 (0.78-2.77)	0.248814	-0.027517	0.0590223	-0.143201	0.0881668	0.97 (0.87-1.09)	0.660668	-0.685357	0.540354	-1.74445	0.373737	0.50 (0.17-1.45)	0.218555	22.5793	21	0.366811	25.0721	22	0.29364	0.0529241	0.0347583	0.142768
ADHD	GCST90001871	MFI	Maturation stages of T cell	HVEM1000_150630.trait1	HVEM on T cell	0.996925	23	-0.253617	0.198664	-0.642998	0.135764	0.78 (0.53-1.15)	0.201739	-0.203333	0.21354	-0.621872	0.215205	0.82 (0.54-1.24)	0.340995	-0.40063	0.359486	-1.10522	0.303963	0.67 (0.33-1.36)	0.277113	-0.024272	0.029841	-0.0827603	0.0342164	0.98 (0.92-1.03)	0.428725	-2.26995	1.06584	-4.359	-0.180898	0.10 (0.01-0.83)	0.0451862	34.7988	21	0.0297043	40.9186	22	0.00842689	0.131457	0.0684046	0.068312
ADHD	GCST90001864	MFI	Treg	Blue.530.30.Treg.trait4	CD3 on CD28+ CD45RA+ CD8br	0.996925	23	-0.124176	0.0975523	-0.315378	0.067027	0.88 (0.73-1.07)	0.203049	-0.0670362	0.140859	-0.343119	0.209047	0.94 (0.71-1.23)	0.634138	-0.0362613	0.23466	-0.496194	0.423672	0.96 (0.61-1.53)	0.878603	-0.0100566	0.0223545	-0.0538714	0.0337582	0.99 (0.95-1.03)	0.65483	-0.929944	0.556741	-2.02116	0.161269	0.39 (0.13-1.18)	0.109692	18.4106	21	0.622891	20.5716	22	0.547329	0.0525989	0.0357807	0.156376
ADHD	GCST90001632	Relative count	TBNK	TB_Trait550	CD8br NKT %lymphocyte	0.996925	23	0.12426	0.0977631	-0.0673558	0.315875	1.13 (0.93-1.37)	0.203718	0.128073	0.127733	-0.122283	0.378429	1.14 (0.88-1.46)	0.316021	0.105165	0.240641	-0.366492	0.576821	1.11 (0.69-1.78)	0.666357	0.110654	0.0520763	0.00858447	0.212724	1.12 (1.01-1.24)	0.0495289	0.157916	0.570343	-0.959955	1.27579	1.17 (0.38-3.58)	0.78458	26.917	21	0.173618	26.9216	22	0.21422	-0.00219931	0.0366916	0.95277
ADHD	GCST90001545	Absolute count	Maturation stages of T cell	MT_Trait511	TD CD4+ AC	0.996925	23	0.117053	0.0922427	-0.0637432	0.297848	1.12 (0.94-1.35)	0.204454	0.15774	0.130265	-0.0975796	0.413059	1.17 (0.91-1.51)	0.225928	0.234004	0.269761	-0.294727	0.762735	1.26 (0.74-2.14)	0.395058	-0.0299359	0.0631602	-0.15373	0.0938582	0.97 (0.86-1.10)	0.645702	-0.148772	0.526061	-1.17985	0.882308	0.86 (0.31-2.42)	0.780096	14.444	21	0.849782	14.7075	22	0.874484	0.017368	0.0338383	0.613125
ADHD	GCST90002061	MFI	Treg	Red.780.60.Treg.trait15	CD4 on CD39+ CD4+	0.996925	23	-0.160699	0.127534	-0.410667	0.0892683	0.85 (0.66-1.09)	0.207653	-0.168326	0.150403	-0.463117	0.126465	0.85 (0.63-1.13)	0.263071	-0.212025	0.224921	-0.65287	0.22882	0.81 (0.52-1.26)	0.356091	0.0417698	0.0208772	0.000850494	0.0826891	1.04 (1.00-1.09)	0.0498764	-1.4306	0.689912	-2.78282	-0.0783689	0.24 (0.06-0.92)	0.0506085	31.28	21	0.0691223	36.4864	22	0.026913	0.0828595	0.0443199	0.0755511
ADHD	GCST90001836	MFI	Myeloid cell	Blue.530.30.MDSC.trait1	CD66b on CD66b++ myeloid cell	0.996925	23	0.198134	0.157334	-0.110241	0.506509	1.22 (0.90- 1.66)	0.207916	0.0707874	0.20255	-0.32621	0.467785	1.07 (0.72- 1.60)	0.726728	0.00168	0.357525	-0.699068	0.702428	1.00 (0.50- 2.02)	0.996293	6.54e-05	0.0358282	-0.0701579	0.0702887	1.00 (0.93-1.07)	0.998577	1.20931	0.893116	-0.541198	2.95982	3.35 (0.58-19.29)	0.190119	28.5455	21	0.125347	30.3429	22	0.110365	-0.0660351	0.0574263	0.263108
ADHD	GCST90001862	MFI	Treg	Blue.530.30.Treg.trait23	CD3 on CD28+ DN (CD4-CD8-)	0.996925	23	0.122818	0.0976514	-0.0685788	0.314215	1.13 (0.93-1.37)	0.208494	0.18538	0.13123	-0.0718306	0.44259	1.20 (0.93-1.56)	0.157763	0.216137	0.220791	-0.216613	0.648888	1.24 (0.81-1.91)	0.338261	-0.0779223	0.0565791	-0.188817	0.0329727	0.93 (0.83-1.03)	0.210866	0.300607	0.557655	-0.792398	1.39361	1.35 (0.45-4.03)	0.595519	16.4681	21	0.742802	16.5729	22	0.786471	-0.0115978	0.035816	0.749279
ADHD	GCST90001626	Relative count	TBNK	TB_Trait544	HLA DR+ CD4+ %lymphocyte	0.996925	23	0.10493	0.0834817	-0.0586944	0.268554	1.11 (0.94-1.31)	0.208783	0.179793	0.11484	-0.0452942	0.404879	1.20 (0.96-1.50)	0.117445	0.282282	0.192869	-0.0957407	0.660304	1.33 (0.91-1.94)	0.157447	0.0235733	0.0427701	-0.0602562	0.107403	1.02 (0.94-1.11)	0.591637	0.532413	0.477492	-0.403472	1.4683	1.70 (0.67-4.34)	0.27744	23.1831	21	0.334293	24.0961	22	0.342214	-0.0279301	0.0307132	0.373466
ADHD	GCST90002066	MFI	Treg	Red.780.60.Treg.trait5	CD4 on activated Treg	0.996925	23	-0.147642	0.117777	-0.378486	0.0832019	0.86 (0.68-1.09)	0.209999	-0.0666606	0.146602	-0.354	0.220679	0.94 (0.70-1.25)	0.649322	-0.080331	0.247534	-0.565498	0.404836	0.92 (0.57-1.50)	0.748606	0.0167518	0.0351227	-0.0520888	0.0855923	1.02 (0.95-1.09)	0.637236	-1.0891	0.655809	-2.37449	0.196285	0.34 (0.09-1.22)	0.111633	28.999	21	0.114025	31.935	22	0.0785118	0.06142	0.042123	0.159604
ADHD	GCST90001981	MFI	Monocyte	mono.trait11	CD40 on CD14+ CD16+ monocyte	0.996925	23	-0.130062	0.103948	-0.3338	0.0736751	0.88 (0.72-1.08)	0.210851	-0.108885	0.134823	-0.373137	0.155368	0.90 (0.69-1.17)	0.419313	-0.0755645	0.224973	-0.516512	0.365383	0.93 (0.60-1.44)	0.740142	-0.0358041	0.0224397	-0.0797859	0.00817763	0.96 (0.92-1.01)	0.117743	-0.067409	0.605266	-1.25373	1.11891	0.93 (0.29-3.06)	0.91238	30.054	21	0.090908	30.0698	22	0.116777	-0.00409352	0.0389303	0.917255
ADHD	GCST90001685	Relative count	Treg	Treg_Trait600	CD28- CD8br %T cell	0.996925	23	0.138805	0.111046	-0.0788445	0.356455	1.15 (0.92-1.43)	0.211306	0.0956705	0.130235	-0.15959	0.350931	1.10 (0.85-1.42)	0.462584	0.100595	0.236796	-0.363525	0.564716	1.11 (0.70-1.76)	0.675095	0.0257651	0.0432729	-0.0590499	0.11058	1.03 (0.94-1.12)	0.559414	-0.631813	0.625132	-1.85707	0.593447	0.53 (0.16-1.81)	0.323671	32.4978	21	0.0520909	34.9241	22	0.0394586	0.0503649	0.0402232	0.224287
ADHD	GCST90001925	MFI	Treg	Blue.670.LP.Treg.trait12	CD127 on CD28+ DN (CD4-CD8-)	0.996925	23	0.130401	0.104977	-0.0753549	0.336156	1.14 (0.93-1.40)	0.21417	0.0861339	0.142845	-0.193843	0.366111	1.09 (0.82-1.44)	0.546518	0.179449	0.257823	-0.325885	0.684783	1.20 (0.72-1.98)	0.493708	-0.0368068	0.0490964	-0.133036	0.0594222	0.96 (0.88-1.06)	0.467888	0.237076	0.613489	-0.965363	1.43951	1.27 (0.38-4.22)	0.70306	27.1327	21	0.166505	27.173	22	0.20473	-0.00695566	0.0393848	0.861509
ADHD	GCST90001872	MFI	Maturation stages of T cell	HVEM1000_150630.trait10	HVEM on naive CD8br	0.996925	23	-0.255726	0.206011	-0.659507	0.148055	0.77 (0.52-1.16)	0.214486	-0.102463	0.211863	-0.517714	0.312789	0.90 (0.60-1.37)	0.62865	-0.0225847	0.395417	-0.797602	0.752432	0.98 (0.45-2.12)	0.954968	-0.0295011	0.0258479	-0.080163	0.0211608	0.97 (0.92-1.02)	0.265475	-0.79712	1.19291	-3.13523	1.54099	0.45 (0.04-4.67)	0.511277	45.5021	21	0.00148743	45.9627	22	0.0019995	0.0352982	0.0765643	0.649519
ADHD	GCST90001531	Absolute count	Myeloid cell	MDSC_Trait5	CD33dim HLA DR- AC	0.996925	23	0.148716	0.119937	-0.086361	0.383793	1.16 (0.92-1.47)	0.214995	0.167922	0.170132	-0.165536	0.50138	1.18 (0.85-1.65)	0.323637	0.439981	0.36084	-0.267266	1.14723	1.55 (0.77-3.15)	0.235633	0.00499141	0.0266395	-0.0472219	0.0572048	1.01 (0.95-1.06)	0.853882	-0.214431	0.682792	-1.5527	1.12384	0.81 (0.21-3.08)	0.756582	15.2806	21	0.808612	15.5725	22	0.836521	0.0237534	0.0439671	0.594705
ADHD	GCST90001873	MFI	Maturation stages of T cell	HVEM1000_150630.trait11	HVEM on EM CD8br	0.996925	23	-0.246599	0.199739	-0.638087	0.144889	0.78 (0.53-1.16)	0.216976	-0.238361	0.213324	-0.656475	0.179754	0.79 (0.52-1.20)	0.263838	-0.398451	0.371986	-1.12754	0.330641	0.67 (0.32-1.39)	0.295715	0.000501027	0.026981	-0.0523818	0.0533839	1.00 (0.95-1.05)	0.98549	-1.23286	1.14092	-3.46906	1.00334	0.29 (0.03-2.73)	0.292135	39.8468	21	0.0077622	41.3101	22	0.00756812	0.0642977	0.0732194	0.389799
ADHD	GCST90001631	Relative count	TBNK	TB_Trait549	CD8br NKT %T cell	0.996925	23	0.118328	0.0959722	-0.0697771	0.306434	1.13 (0.93-1.36)	0.217596	0.127106	0.12661	-0.12105	0.375262	1.14 (0.89-1.46)	0.31542	0.110464	0.233578	-0.347348	0.568277	1.12 (0.71-1.77)	0.640927	0.0995196	0.0517155	-0.00184276	0.200882	1.10 (1.00-1.22)	0.0722809	0.0303844	0.559601	-1.06643	1.1272	1.03 (0.34-3.09)	0.957212	26.2269	21	0.197929	26.2587	22	0.24074	0.00574673	0.0360002	0.874698
ADHD	GCST90001457	Relative count	cDC	DC_Trait535	CD11c+ HLA DR++ monocyte %monocyte	0.996925	23	-0.13907	0.113112	-0.360769	0.082629	0.87 (0.70-1.09)	0.218887	-0.0682175	0.136726	-0.336201	0.199766	0.93 (0.71-1.22)	0.617825	0.0391821	0.264159	-0.478569	0.556933	1.04 (0.62-1.75)	0.883435	0.0178262	0.0382908	-0.0572238	0.0928762	1.02 (0.94-1.10)	0.652599	0.0566013	0.658584	-1.23422	1.34743	1.06 (0.29-3.85)	0.932325	30.4469	21	0.0833692	30.5789	22	0.105059	-0.0127791	0.0423444	0.765782
ADHD	GCST90002073	Morphological parameter	cDC	SSC.cDC.trait4	SSC-A on monocyte	0.996925	23	-0.123332	0.100864	-0.321026	0.0743623	0.88 (0.73-1.08)	0.221424	-0.126418	0.145477	-0.411553	0.158718	0.88 (0.66-1.17)	0.384856	-0.175506	0.252911	-0.671212	0.320201	0.84 (0.51-1.38)	0.494982	-0.00829673	0.0212575	-0.0499614	0.0333679	0.99 (0.95-1.03)	0.697555	0.0991295	0.587173	-1.05173	1.24999	1.10 (0.35-3.49)	0.86755	22.5068	21	0.370828	22.6655	22	0.420819	-0.0145192	0.0377298	0.70424
ADHD	GCST90001961	MFI	Treg	Blue.780.60.Treg.trait5	CD25 on CD39+ CD4+	0.996925	23	0.133987	0.1103	-0.0822015	0.350176	1.14 (0.92-1.42)	0.224462	0.0236312	0.1433	-0.257238	0.3045	1.02 (0.77-1.36)	0.869017	0.00442991	0.221093	-0.428912	0.437772	1.00 (0.65-1.55)	0.984195	-0.0178325	0.0180993	-0.0533072	0.0176423	0.98 (0.95-1.02)	0.328522	-0.351683	0.635336	-1.59694	0.893576	0.70 (0.20-2.44)	0.585741	26.8789	21	0.174897	27.6505	22	0.187553	0.0316964	0.0408228	0.446147
ADHD	GCST90001798	MFI	B cell	Bcells.trait537	CD27 on CD24+ CD27+	0.996925	23	0.106363	0.0880868	-0.0662873	0.279013	1.11 (0.94-1.32)	0.227248	0.190383	0.125974	-0.0565264	0.437293	1.21 (0.95-1.55)	0.130715	0.230994	0.247519	-0.254143	0.716131	1.26 (0.78-2.05)	0.360828	0.0452314	0.026414	-0.00653996	0.0970028	1.05 (0.99-1.10)	0.0923548	-0.379225	0.501742	-1.36264	0.604189	0.68 (0.26-1.83)	0.458154	20.0493	21	0.518143	21.0157	22	0.519769	0.031731	0.0322774	0.336763
ADHD	GCST90001797	MFI	B cell	Bcells.trait536	CD27 on CD20- CD38-	0.996925	23	0.132678	0.110062	-0.0830424	0.348399	1.14 (0.92-1.42)	0.228014	0.178228	0.126579	-0.0698677	0.426323	1.20 (0.93-1.53)	0.159122	0.188096	0.223615	-0.25019	0.626382	1.21 (0.78-1.87)	0.409309	0.0163831	0.06569	-0.112369	0.145136	1.02 (0.89-1.16)	0.806949	0.158467	0.640861	-1.09762	1.41456	1.17 (0.33-4.11)	0.807099	36.3485	21	0.0199735	36.3514	22	0.0278337	-0.00168367	0.0411887	0.96778
ADHD	GCST90001692	Relative count	Treg	Treg_Trait607	CD28+ CD45RA- CD8br %CD8br	0.996925	23	-0.141321	0.117646	-0.371908	0.0892658	0.87 (0.69-1.09)	0.22966	-0.133472	0.141202	-0.410228	0.143284	0.88 (0.66-1.15)	0.344528	-0.120459	0.265028	-0.639914	0.398997	0.89 (0.53-1.49)	0.653912	-0.0132251	0.0290375	-0.0701385	0.0436883	0.99 (0.93-1.04)	0.651448	0.868539	0.649108	-0.403713	2.14079	2.38 (0.67-8.51)	0.19519	33.6076	21	0.0398992	37.604	22	0.0202863	-0.0659996	0.0417651	0.128994
ADHD	GCST90001852	MFI	Treg	Blue.530.30.Treg.trait10	CD3 on CD39+ resting Treg	0.996925	23	-0.119103	0.0993867	-0.313901	0.0756954	0.89 (0.73-1.08)	0.230771	-0.168232	0.129969	-0.422972	0.0865074	0.85 (0.66-1.09)	0.195527	-0.203074	0.212726	-0.620016	0.213868	0.82 (0.54-1.24)	0.350138	0.0273672	0.0393452	-0.0497494	0.104484	1.03 (0.95-1.11)	0.501132	-0.479309	0.567027	-1.59068	0.632063	0.62 (0.20-1.88)	0.40747	9.03765	21	0.988915	9.45399	22	0.990616	0.0234829	0.0363939	0.525757
ADHD	GCST90001866	MFI	Treg	Blue.530.30.Treg.trait6	CD3 on CD39+ CD8br	0.996925	23	-0.12212	0.102377	-0.32278	0.0785388	0.89 (0.72-1.08)	0.232929	-0.130436	0.139479	-0.403814	0.142942	0.88 (0.67-1.15)	0.3497	-0.115823	0.269491	-0.644026	0.41238	0.89 (0.53-1.51)	0.671533	0.00420451	0.0268112	-0.0483453	0.0567544	1.00 (0.95-1.06)	0.876885	-1.0747	0.559962	-2.17223	0.0228211	0.34 (0.11-1.02)	0.0686449	21.8451	21	0.40848	24.9508	22	0.299435	0.0621273	0.0359564	0.0986938
ADHD	GCST90002069	MFI	Treg	Red.780.60.Treg.trait8	CD4 on CD39+ secreting Treg	0.996925	23	-0.134214	0.112591	-0.354891	0.086464	0.87 (0.70-1.09)	0.233242	-0.158353	0.145522	-0.443576	0.12687	0.85 (0.64-1.14)	0.276519	-0.203405	0.215323	-0.625438	0.218627	0.82 (0.54-1.24)	0.355096	0.0281386	0.0301945	-0.0310427	0.0873198	1.03 (0.97-1.09)	0.359956	-1.56072	0.577095	-2.69183	-0.429614	0.21 (0.07-0.65)	0.0132784	22.5913	21	0.366149	29.3725	22	0.134531	0.0930372	0.0370566	0.0203042
ADHD	GCST90001835	MFI	cDC	Blue.530.30.cDC.trait5	CD62L on granulocyte	0.996925	23	-0.112923	0.0953846	-0.299877	0.0740304	0.89 (0.74-1.08)	0.236463	-0.150913	0.127431	-0.400678	0.0988522	0.86 (0.67-1.10)	0.236306	-0.164562	0.218617	-0.593052	0.263928	0.85 (0.55-1.30)	0.459585	-0.0153406	0.0574013	-0.127847	0.0971659	0.98 (0.88-1.10)	0.798224	-0.0989947	0.544416	-1.16605	0.968061	0.91 (0.31-2.63)	0.857455	15.6588	21	0.788508	15.6594	22	0.832422	-0.000908778	0.0349707	0.979513
ADHD	GCST90001949	MFI	Myeloid cell	Blue.780.60.MDSC.trait13	CD33 on CD33dim HLA DR+ CD11b-	0.996925	23	-0.16565	0.140689	-0.4414	0.1101	0.85 (0.64-1.12)	0.239027	-0.139538	0.182122	-0.496496	0.217421	0.87 (0.61-1.24)	0.443571	-0.120049	0.265989	-0.641389	0.40129	0.89 (0.53-1.49)	0.656169	0.0136334	0.0182252	-0.0220879	0.0493547	1.01 (0.98-1.05)	0.457797	0.572537	0.804753	-1.00478	2.14985	1.77 (0.37-8.58)	0.484638	25.2199	21	0.237766	26.2624	22	0.240585	-0.0482468	0.0517825	0.362071
ADHD	GCST90001451	Relative count	cDC	DC_Trait527	CD62L- monocyte %monocyte	0.996925	23	0.12341	0.105084	-0.082554	0.329374	1.13 (0.92-1.39)	0.240236	0.0805992	0.137241	-0.188392	0.349591	1.08 (0.83-1.42)	0.557013	0.0892304	0.228323	-0.358283	0.536744	1.09 (0.70-1.71)	0.699698	0.0248458	0.0340229	-0.0418392	0.0915307	1.03 (0.96-1.10)	0.475786	-0.0957308	0.611281	-1.29384	1.10238	0.91 (0.27-3.01)	0.877051	25.7889	21	0.214613	25.9517	22	0.25376	0.0143124	0.0393049	0.719395
ADHD	GCST90002086	Morphological parameter	TBNK	SSC.TBNK.trait9	SSC-A on HLA DR+ CD8br	0.996925	23	-0.111362	0.0949941	-0.297551	0.0748263	0.89 (0.74-1.08)	0.241074	-0.081421	0.138471	-0.352823	0.189981	0.92 (0.70-1.21)	0.556531	0.0359335	0.255004	-0.463873	0.53574	1.04 (0.63-1.71)	0.88922	-0.07154	0.0442388	-0.158248	0.015168	0.93 (0.85-1.02)	0.129846	-0.163829	0.541912	-1.22598	0.898319	0.85 (0.29-2.46)	0.765385	20.4047	21	0.495769	20.4144	22	0.557134	0.00342148	0.0347921	0.922595
ADHD	GCST90001592	Absolute count	TBNK	TB_ry_Trait515	CD8br AC	0.996925	23	0.0995968	0.0858312	-0.0686323	0.267826	1.10 (0.93-1.31)	0.245894	0.0767705	0.128054	-0.174215	0.327756	1.08 (0.84-1.39)	0.548828	0.0940353	0.21813	-0.3335	0.521571	1.10 (0.72-1.68)	0.670593	0.00673034	0.0324018	-0.0567772	0.0702379	1.01 (0.94-1.07)	0.836728	-0.120641	0.489341	-1.07975	0.838467	0.89 (0.34-2.31)	0.80766	19.5581	21	0.549386	19.7671	22	0.597607	0.0143913	0.0314799	0.652252
ADHD	GCST90001509	Relative count	Treg	f_Treg_Trait538	CD25hi CD45RA+ CD4 not Treg %T cell	0.996925	23	-0.105578	0.0915077	-0.284933	0.0737768	0.90 (0.75-1.08)	0.248597	-0.101482	0.124709	-0.345912	0.142948	0.90 (0.71-1.15)	0.415788	-0.129556	0.209453	-0.540085	0.280972	0.88 (0.58-1.32)	0.542568	-0.012221	0.0300942	-0.0712056	0.0467636	0.99 (0.93-1.05)	0.688429	-0.415228	0.521631	-1.43762	0.607168	0.66 (0.24-1.84)	0.434928	11.4264	21	0.953827	11.7899	22	0.961567	0.0202385	0.0335648	0.552986
ADHD	GCST90002013	MFI	cDC	Red.660.20.cDC.trait1	CCR2 on myeloid DC	0.996925	23	-0.114535	0.0993536	-0.309268	0.0801978	0.89 (0.73-1.08)	0.248991	-0.0856482	0.141089	-0.362183	0.190886	0.92 (0.70-1.21)	0.543817	-0.0590023	0.288775	-0.625	0.506996	0.94 (0.54-1.66)	0.839982	-0.0417846	0.0411291	-0.122398	0.0388285	0.96 (0.88-1.04)	0.328195	-0.501186	0.567058	-1.61262	0.610247	0.61 (0.20-1.84)	0.386791	20.6018	21	0.48348	21.0815	22	0.515709	0.025226	0.0364238	0.496169
ADHD	GCST90001907	MFI	Maturation stages of T cell	Blue.670.LP.MT.trait1	CCR7 on naive CD4+	0.996925	23	-0.127238	0.110602	-0.344017	0.0895422	0.88 (0.71-1.09)	0.249975	-0.0638138	0.143654	-0.345375	0.217748	0.94 (0.71-1.24)	0.656884	0.0565778	0.270728	-0.474049	0.587205	1.06 (0.62-1.80)	0.836384	-0.0279377	0.0339388	-0.0944578	0.0385823	0.97 (0.91-1.04)	0.424207	-1.36564	0.58517	-2.51257	-0.218703	0.26 (0.08-0.80)	0.0296265	22.8029	21	0.354579	27.82	22	0.181723	0.0808289	0.037603	0.0434016
ADHD	GCST90001529	Absolute count	Myeloid cell	MDSC_Trait3	CD66b++ myeloid cell AC	0.996925	23	0.135306	0.11854	-0.0970311	0.367644	1.14 (0.91-1.44)	0.253685	0.0193578	0.161881	-0.297929	0.336645	1.02 (0.74-1.40)	0.904816	-0.0339383	0.278614	-0.580021	0.512145	0.97 (0.56-1.67)	0.904154	-0.0103654	0.040586	-0.089914	0.0691832	0.99 (0.91-1.07)	0.804863	0.277763	0.675377	-1.04598	1.6015	1.32 (0.35-4.96)	0.685041	19.0501	21	0.581927	19.096	22	0.639394	-0.00931178	0.0434612	0.832415
ADHD	GCST90001977	Morphological parameter	TBNK	FSC.TBNK.trait8	FSC-A on HLA DR+ CD4+	0.996925	23	-0.105347	0.0926811	-0.287002	0.0763081	0.90 (0.75-1.08)	0.255681	-0.109016	0.129358	-0.362557	0.144525	0.90 (0.70-1.16)	0.399369	-0.108639	0.224164	-0.548001	0.330723	0.90 (0.58-1.39)	0.632722	-0.0370354	0.0649297	-0.164298	0.0902269	0.96 (0.85-1.09)	0.581001	-0.0899711	0.528748	-1.12632	0.946374	0.91 (0.32-2.58)	0.866514	14.1451	21	0.863286	14.146	22	0.896217	-0.00100263	0.0339451	0.976715
ADHD	GCST90001569	Absolute count	Maturation stages of T cell	MT_Trait548	EM DN (CD4-CD8-) AC	0.996925	23	0.0974213	0.0865387	-0.0721946	0.267037	1.10 (0.93-1.31)	0.26027	0.140126	0.12646	-0.107736	0.387988	1.15 (0.90-1.47)	0.267834	-0.113806	0.281281	-0.665117	0.437504	0.89 (0.51-1.55)	0.689678	0.0294762	0.0507369	-0.069968	0.12892	1.03 (0.93-1.14)	0.572016	0.521116	0.496255	-0.451545	1.49378	1.68 (0.64-4.45)	0.305609	21.2884	21	0.441459	22.0508	22	0.456862	-0.0276952	0.0319355	0.395621
ADHD	GCST90001574	Relative count	Maturation stages of T cell	MT_Trait553	TD DN (CD4-CD8-) %T cell	0.996925	23	-0.105025	0.0936798	-0.288638	0.0785871	0.90 (0.75-1.08)	0.262241	-0.0690453	0.130155	-0.32415	0.186059	0.93 (0.72-1.20)	0.595776	-0.111136	0.228527	-0.55905	0.336777	0.89 (0.57-1.40)	0.631554	-0.0456073	0.0325714	-0.109447	0.0182326	0.96 (0.90-1.02)	0.175391	0.462181	0.532165	-0.580862	1.50522	1.59 (0.56-4.51)	0.394942	21.9491	21	0.402448	23.1741	22	0.391953	-0.0370631	0.0342346	0.291252
ADHD	GCST90001663	Absolute count	Treg	Treg_Trait576	CD28- CD8dim AC	0.996925	23	0.111194	0.0995326	-0.0838895	0.306278	1.12 (0.92-1.36)	0.263924	0.273958	0.137954	0.00356788	0.544348	1.32 (1.00-1.72)	0.0470486	0.329257	0.209421	-0.0812084	0.739722	1.39 (0.92-2.10)	0.130171	-0.026284	0.0424883	-0.109561	0.0569931	0.97 (0.90-1.06)	0.543919	0.718776	0.56521	-0.389036	1.82659	2.05 (0.68-6.21)	0.217385	24.4006	21	0.274055	25.7859	22	0.260989	-0.0396881	0.0363484	0.287255
ADHD	GCST90002060	MFI	TBNK	Red.780.60.TBNK.trait3	CD8 on HLA DR+ CD8br	0.996925	23	-0.105607	0.0949298	-0.29167	0.0804551	0.90 (0.75-1.08)	0.265933	-0.129202	0.129231	-0.382495	0.124091	0.88 (0.68-1.13)	0.317421	-0.136337	0.216659	-0.560988	0.288315	0.87 (0.57-1.33)	0.535654	0.0632466	0.0535003	-0.0416139	0.168107	1.07 (0.96-1.18)	0.251721	-0.269351	0.541511	-1.33071	0.792011	0.76 (0.26-2.21)	0.624071	18.0822	21	0.643794	18.1766	22	0.695469	0.0106804	0.0347739	0.761763
ADHD	GCST90001978	Morphological parameter	TBNK	FSC.TBNK.trait9	FSC-A on HLA DR+ CD8br	0.996925	23	-0.10282	0.0926441	-0.284402	0.0787627	0.90 (0.75-1.08)	0.26707	-0.235561	0.125237	-0.481027	0.00990397	0.79 (0.62-1.01)	0.059983	-0.265413	0.221071	-0.698712	0.167885	0.77 (0.50-1.18)	0.242682	0.0396175	0.0518683	-0.0620444	0.141279	1.04 (0.94-1.15)	0.464533	-0.279451	0.528576	-1.31546	0.756558	0.76 (0.27-2.13)	0.602566	19.1848	21	0.573289	19.3	22	0.62674	0.0115161	0.033929	0.737665
ADHD	GCST90001731	MFI	B cell	Bcells.trait318	CD19 on IgD- CD24-	0.996925	23	0.0973108	0.0879101	-0.0749929	0.269615	1.10 (0.93-1.31)	0.268321	0.0547623	0.11963	-0.179712	0.289236	1.06 (0.84-1.34)	0.647121	0.0545683	0.207012	-0.351175	0.460311	1.06 (0.70-1.58)	0.794541	-0.064039	0.0413232	-0.145032	0.0169546	0.94 (0.86-1.02)	0.138615	-1.06152	0.50081	-2.04311	-0.0799328	0.35 (0.13-0.92)	0.0461229	12.8997	21	0.912095	18.4241	22	0.680565	0.0756823	0.0321996	0.0286033
ADHD	GCST90001395	Relative count	B cell	BC_Trait13	IgD+ CD38- %B cell	0.996925	23	-0.0968148	0.0877376	-0.268781	0.075151	0.91 (0.76-1.08)	0.269828	0.00139334	0.116269	-0.226495	0.229281	1.00 (0.80-1.26)	0.990439	0.116678	0.230418	-0.334941	0.568296	1.12 (0.72-1.77)	0.617631	0.0931431	0.0593698	-0.0232218	0.209508	1.10 (0.98-1.23)	0.144979	-0.116404	0.4993	-1.09503	0.862224	0.89 (0.33-2.37)	0.817914	10.783	21	0.966848	10.7846	22	0.977688	0.00128096	0.0321411	0.968586
ADHD	GCST90001621	Absolute count	TBNK	TB_Trait539	NKT AC	0.996925	23	0.0991159	0.0898848	-0.0770583	0.27529	1.10 (0.93-1.32)	0.270158	0.0852556	0.128073	-0.165767	0.336278	1.09 (0.85-1.40)	0.505615	0.0463927	0.210325	-0.365844	0.458629	1.05 (0.69-1.58)	0.827456	-0.0508619	0.0384153	-0.126156	0.0244321	0.95 (0.88-1.02)	0.195183	0.44669	0.518771	-0.570102	1.46348	1.56 (0.57-4.32)	0.398934	21.6422	21	0.420375	22.1195	22	0.452777	-0.0227165	0.0333798	0.503593
ADHD	GCST90001897	MFI	Treg	Blue.585.42.Treg.trait4	CD28 on CD39+ CD8br	0.996925	23	-0.12803	0.116152	-0.355687	0.0996266	0.88 (0.70-1.10)	0.270344	-0.0611595	0.137812	-0.33127	0.208951	0.94 (0.72-1.23)	0.657194	-0.248807	0.283112	-0.803706	0.306091	0.78 (0.45-1.36)	0.388991	0.0193667	0.0428179	-0.0645564	0.10329	1.02 (0.94-1.11)	0.65984	0.879576	0.641344	-0.377459	2.13661	2.41 (0.69-8.47)	0.18471	28.4556	21	0.127696	31.906	22	0.0790133	-0.0656982	0.0411714	0.12549
ADHD	GCST90001600	Absolute count	TBNK	TB_Trait501	Leukocyte AC	0.996925	11	0.135118	0.122994	-0.10595	0.376186	1.14 (0.90-1.46)	0.271952	0.0949875	0.164895	-0.228207	0.418182	1.10 (0.80-1.52)	0.564583	0.166238	0.258314	-0.340058	0.672533	1.18 (0.71-1.96)	0.534348	-0.0315527	0.0367984	-0.103678	0.0405722	0.97 (0.90-1.04)	0.403124	-0.704087	0.615984	-1.91142	0.503242	0.49 (0.15-1.65)	0.282521	3.57907	9	0.936874	5.51222	10	0.854446	0.0587725	0.0422709	0.197834
ADHD	GCST90001876	MFI	Maturation stages of T cell	HVEM1000_150630.trait3	HVEM on CM CD4+	0.996925	23	-0.205785	0.190398	-0.578965	0.167395	0.81 (0.56-1.18)	0.279779	-0.245341	0.21146	-0.659803	0.16912	0.78 (0.52-1.18)	0.245957	-0.194489	0.355858	-0.891969	0.502992	0.82 (0.41-1.65)	0.590199	-0.00288214	0.025947	-0.0537382	0.047974	1.00 (0.95-1.05)	0.913555	-0.987895	1.09431	-3.13274	1.15695	0.37 (0.04-3.18)	0.376895	38.6181	21	0.0108982	39.5874	22	0.0120754	0.0509927	0.0702356	0.475839
ADHD	GCST90002071	Morphological parameter	cDC	SSC.cDC.trait2	SSC-A on myeloid DC	0.996925	23	-0.117488	0.108834	-0.330802	0.0958257	0.89 (0.72-1.10)	0.280356	0.0351923	0.147457	-0.253824	0.324209	1.04 (0.78-1.38)	0.811369	0.094755	0.285768	-0.465351	0.654861	1.10 (0.63-1.92)	0.743345	-0.0467571	0.0383134	-0.121851	0.0283372	0.95 (0.89-1.03)	0.234684	-0.352258	0.633635	-1.59418	0.889665	0.70 (0.20-2.43)	0.584132	25.6677	21	0.219403	25.8408	22	0.258579	0.0153187	0.0407049	0.710443
ADHD	GCST90001765	MFI	B cell	Bcells.trait438	CD24 on IgD+ CD24+	0.996925	23	0.0968711	0.0898363	-0.0792081	0.27295	1.10 (0.92-1.31)	0.280897	0.00384999	0.118562	-0.228531	0.236231	1.00 (0.80-1.27)	0.974095	-0.0415114	0.176985	-0.388402	0.30538	0.96 (0.68-1.36)	0.816729	0.0646838	0.0428454	-0.0192932	0.148661	1.07 (0.98-1.16)	0.147571	-0.303547	0.516194	-1.31529	0.708193	0.74 (0.27-2.03)	0.562771	22.3571	21	0.37919	23.0181	22	0.40071	0.0261635	0.0332045	0.43953
ADHD	GCST90001706	MFI	B cell	Bcells.trait140	BAFF-R on IgD+ CD38- naive	0.996925	23	-0.13123	0.122262	-0.370863	0.108403	0.88 (0.69-1.11)	0.283113	-0.0825529	0.173858	-0.423314	0.258208	0.92 (0.65-1.29)	0.634908	0.040762	0.280447	-0.508913	0.590437	1.04 (0.60-1.80)	0.885761	0.0135411	0.0233544	-0.0322336	0.0593158	1.01 (0.97-1.06)	0.564146	0.540554	0.693826	-0.819346	1.90045	1.72 (0.44-6.69)	0.444618	18.39	21	0.624205	19.3576	22	0.623157	-0.0438633	0.0445937	0.336499
ADHD	GCST90002079	Morphological parameter	TBNK	SSC.TBNK.trait2	SSC-A on lymphocyte	0.996925	23	0.119213	0.111313	-0.0989611	0.337386	1.13 (0.91-1.40)	0.284185	0.104371	0.136341	-0.162858	0.3716	1.11 (0.85-1.45)	0.443966	0.169836	0.265675	-0.350887	0.690559	1.19 (0.70-1.99)	0.529253	5.29e-05	0.0520346	-0.101935	0.102041	1.00 (0.90-1.11)	0.999199	0.0342448	0.649821	-1.2394	1.30789	1.03 (0.29-3.70)	0.95847	33.9045	21	0.0371015	33.9329	22	0.0499007	0.00554424	0.0417452	0.895607
ADHD	GCST90001877	MFI	Maturation stages of T cell	HVEM1000_150630.trait4	HVEM on naive CD4+	0.996925	23	-0.211025	0.19902	-0.601104	0.179055	0.81 (0.55-1.20)	0.289	0.0396381	0.190046	-0.332853	0.412129	1.04 (0.72-1.51)	0.834783	0.213009	0.33693	-0.447374	0.873392	1.24 (0.64-2.40)	0.533768	-0.037801	0.0359675	-0.108297	0.0326953	0.96 (0.90-1.03)	0.320669	-1.0534	1.14291	-3.29351	1.18671	0.35 (0.04-3.28)	0.367163	43.4451	21	0.0027569	44.6049	22	0.00297755	0.0549208	0.0733532	0.462332
ADHD	GCST90001532	Absolute count	Myeloid cell	MDSC_Trait8	Basophil AC	0.996925	23	0.126531	0.119536	-0.107761	0.360822	1.13 (0.90-1.43)	0.289822	0.225125	0.165895	-0.100029	0.550279	1.25 (0.90-1.73)	0.17477	0.415641	0.319355	-0.210294	1.04158	1.52 (0.81-2.83)	0.206551	-0.0284353	0.0308204	-0.0888432	0.0319726	0.97 (0.91-1.03)	0.369913	-0.143522	0.680374	-1.47705	1.19001	0.87 (0.23-3.29)	0.834963	14.1887	21	0.86136	14.3512	22	0.888546	0.017664	0.0438107	0.690884
ADHD	GCST90001808	MFI	B cell	Bcells.trait574	CD27 on sw mem	0.996925	23	0.0966159	0.0914867	-0.0826981	0.27593	1.10 (0.92-1.32)	0.290939	0.165236	0.132398	-0.0942642	0.424737	1.18 (0.91-1.53)	0.212022	0.196517	0.292777	-0.377326	0.770359	1.22 (0.69-2.16)	0.50907	0.0366727	0.0243931	-0.0111378	0.0844831	1.04 (0.99-1.09)	0.138256	-0.36275	0.523564	-1.38894	0.663436	0.70 (0.25-1.94)	0.495997	22.5067	21	0.370831	23.358	22	0.381757	0.0300172	0.0336808	0.382907
ADHD	GCST90001537	Absolute count	Maturation stages of T cell	MT_Trait503	CM CD4+ AC	0.996925	23	0.101843	0.0964762	-0.0872506	0.290936	1.11 (0.92-1.34)	0.291139	0.0472438	0.133507	-0.214429	0.308917	1.05 (0.81-1.36)	0.723437	0.00825214	0.260716	-0.502752	0.519256	1.01 (0.60-1.68)	0.975035	-0.0304262	0.040378	-0.109567	0.0487147	0.97 (0.90-1.05)	0.463614	-0.0584303	0.562023	-1.15999	1.04313	0.94 (0.31-2.84)	0.918184	24.7004	21	0.260372	24.7991	22	0.306778	0.0104739	0.0361592	0.774917
ADHD	GCST90001481	Relative count	Treg	f_Treg_Trait504	Resting Treg % CD4 Treg	0.996925	23	-0.0862588	0.0820743	-0.247125	0.0746069	0.92 (0.78-1.08)	0.293266	0.0178019	0.115826	-0.209216	0.24482	1.02 (0.81-1.28)	0.877849	0.126052	0.221697	-0.308475	0.560579	1.13 (0.73-1.75)	0.575402	-0.0513778	0.0286669	-0.107565	0.00480943	0.95 (0.90-1.00)	0.0789146	0.216429	0.467615	-0.700096	1.13295	1.24 (0.50-3.10)	0.648243	15.2334	21	0.81106	15.6657	22	0.832122	-0.0198018	0.0301165	0.517997
ADHD	GCST90001964	Morphological parameter	cDC	FSC.cDC.trait3	FSC-A on plasmacytoid DC	0.996925	23	-0.134212	0.128014	-0.38512	0.116696	0.87 (0.68-1.12)	0.294447	-0.210961	0.15023	-0.505411	0.0834887	0.81 (0.60-1.09)	0.160242	-0.50389	0.296175	-1.08439	0.0766125	0.60 (0.34-1.08)	0.102975	-0.0072157	0.0401899	-0.0859879	0.0715565	0.99 (0.92-1.07)	0.860086	0.267246	0.742477	-1.18801	1.7225	1.31 (0.30-5.60)	0.722487	37.0292	21	0.0167046	37.5611	22	0.0205107	-0.0261968	0.0477	0.588662
ADHD	GCST90001891	MFI	Treg	Blue.585.42.Treg.trait18	CD28 on CD45RA- CD4 not Treg	0.996925	23	-0.106902	0.102327	-0.307463	0.0936596	0.90 (0.74-1.10)	0.296159	-0.0616903	0.140346	-0.336769	0.213388	0.94 (0.71-1.24)	0.660257	-0.146815	0.27179	-0.679524	0.385893	0.86 (0.51-1.47)	0.5945	0.043141	0.0370745	-0.029525	0.115807	1.04 (0.97-1.12)	0.257625	0.0290236	0.597191	-1.14147	1.19952	1.03 (0.32-3.32)	0.961697	24.213	21	0.282851	24.2747	22	0.332999	-0.00886838	0.038361	0.819411
ADHD	GCST90001676	Relative count	Treg	Treg_Trait591	CD28- CD25++ CD8br %T cell	0.996925	8	0.16051	0.153667	-0.140676	0.461697	1.17 (0.87-1.59)	0.296237	0.237652	0.208293	-0.170603	0.645907	1.27 (0.84-1.91)	0.253891	0.314557	0.313228	-0.29937	0.928484	1.37 (0.74-2.53)	0.348706	0.00899375	0.0460479	-0.0812602	0.0992477	1.01 (0.92-1.10)	0.847769	-0.808973	0.734076	-2.24776	0.629815	0.45 (0.11-1.88)	0.31268	5.41787	6	0.491439	7.23925	7	0.404401	0.06617	0.0490298	0.225841
ADHD	GCST90001454	Absolute count	cDC	DC_Trait532	CD62L- HLA DR++ monocyte AC	0.996925	23	0.113571	0.108824	-0.0997251	0.326866	1.12 (0.91-1.39)	0.296664	0.251285	0.132579	-0.00856971	0.51114	1.29 (0.99-1.67)	0.0580445	0.334229	0.238849	-0.133914	0.802372	1.40 (0.87-2.23)	0.175655	-0.0201748	0.0457165	-0.109779	0.0694295	0.98 (0.90-1.07)	0.666245	-1.0858	0.57766	-2.21801	0.0464175	0.34 (0.11-1.05)	0.074104	24.5256	21	0.268295	29.7195	22	0.125443	0.0782918	0.0371253	0.0471377
ADHD	GCST90001664	Relative count	Treg	Treg_Trait577	CD28+ CD45RA+ CD8dim %T cell	0.996925	23	-0.0995572	0.0955419	-0.286819	0.087705	0.91 (0.75-1.09)	0.2974	-0.200415	0.12449	-0.444415	0.0435852	0.82 (0.64-1.04)	0.107422	-0.240828	0.198297	-0.62949	0.147834	0.79 (0.53-1.16)	0.23744	-0.03018	0.0315059	-0.0919315	0.0315716	0.97 (0.91-1.03)	0.345071	0.512641	0.540739	-0.547208	1.57249	1.67 (0.58-4.82)	0.353894	26.8411	21	0.176173	28.5314	22	0.158731	-0.0400207	0.0348012	0.263081
ADHD	GCST90001392	Absolute count	B cell	BC_Trait10	IgD+ CD38br AC	0.996925	23	0.101836	0.0981394	-0.0905172	0.294189	1.11 (0.91-1.34)	0.299425	0.1542	0.120877	-0.0827187	0.391118	1.17 (0.92-1.48)	0.20207	0.220271	0.200444	-0.172599	0.613141	1.25 (0.84-1.85)	0.283687	0.0804537	0.0609577	-0.0390234	0.199931	1.08 (0.96-1.22)	0.203433	-0.389563	0.561194	-1.4895	0.710378	0.68 (0.23-2.03)	0.495186	27.8139	21	0.145509	28.8617	22	0.148851	0.0321363	0.0361298	0.383828
ADHD	GCST90001598	Absolute count	TBNK	TB_ry_Trait527	DN (CD4-CD8-) AC	0.996925	23	0.088451	0.0852903	-0.0787179	0.25562	1.09 (0.92-1.29)	0.299708	0.104387	0.121953	-0.13464	0.343414	1.11 (0.87-1.41)	0.392017	0.291742	0.248853	-0.196009	0.779494	1.34 (0.82-2.18)	0.253596	-0.0522984	0.0426682	-0.135928	0.0313313	0.95 (0.87-1.03)	0.238048	0.524099	0.488071	-0.43252	1.48072	1.69 (0.65-4.40)	0.295089	21.7964	21	0.411323	22.6496	22	0.421736	-0.0284822	0.0314145	0.374874
ADHD	GCST90001682	Relative count	Treg	Treg_Trait597	CD127- CD8br %T cell	0.996925	23	0.108732	0.105429	-0.0979094	0.315373	1.11 (0.91-1.37)	0.302388	0.133853	0.133416	-0.127644	0.395349	1.14 (0.88-1.48)	0.315731	0.165465	0.244603	-0.313956	0.644887	1.18 (0.73-1.91)	0.505795	0.0573096	0.0359493	-0.013151	0.12777	1.06 (0.99-1.14)	0.128304	-0.325699	0.607568	-1.51653	0.865135	0.72 (0.22-2.38)	0.597544	29.6697	21	0.0988301	30.4149	22	0.108723	0.0283814	0.039077	0.475677
ADHD	GCST90001800	MFI	B cell	Bcells.trait561	CD27 on IgD+ CD24+	0.996925	23	0.0987621	0.0957794	-0.0889655	0.28649	1.10 (0.91-1.33)	0.302474	-0.0484612	0.123725	-0.290962	0.194039	0.95 (0.75-1.21)	0.69529	-0.192023	0.199869	-0.583766	0.19972	0.83 (0.56-1.22)	0.347122	0.0433176	0.0301111	-0.0157002	0.102335	1.04 (0.98-1.11)	0.156037	-0.181352	0.554977	-1.26911	0.906402	0.83 (0.28-2.48)	0.747074	24.9541	21	0.249156	25.2665	22	0.284501	0.0183018	0.0356974	0.613517
ADHD	GCST90002002	MFI	Monocyte	mono.trait43	PDL-1 on monocyte	0.996925	23	-0.0958	0.0930289	-0.278137	0.0865367	0.91 (0.76-1.09)	0.30311	-0.143679	0.124171	-0.387054	0.0996964	0.87 (0.68-1.10)	0.24723	-0.122426	0.203053	-0.52041	0.275558	0.88 (0.59-1.32)	0.552723	-0.0553109	0.0483452	-0.150067	0.0394457	0.95 (0.86-1.04)	0.285665	-0.310856	0.539654	-1.36858	0.746866	0.73 (0.25-2.11)	0.570718	24.3229	21	0.27768	24.5127	22	0.320942	0.0140496	0.0347068	0.689712
ADHD	GCST90001689	Relative count	Treg	Treg_Trait604	CD28+ CD45RA+ CD8br %CD8br	0.996925	23	-0.0786631	0.0764843	-0.228572	0.0712461	0.92 (0.80-1.07)	0.303721	-0.0844718	0.100651	-0.281748	0.112805	0.92 (0.75-1.12)	0.401328	-0.0758382	0.162141	-0.393634	0.241957	0.93 (0.67-1.27)	0.644577	0.00809565	0.0573433	-0.104297	0.120488	1.01 (0.90-1.13)	0.88974	-0.168357	0.445915	-1.04235	0.705637	0.85 (0.35-2.03)	0.709551	27.7271	21	0.148063	27.7822	22	0.183012	0.00586211	0.028692	0.840077
ADHD	GCST90002044	MFI	Myeloid cell	Red.780.60.MDSC.trait13	CD45 on CD33dim HLA DR+ CD11b-	0.996925	23	-0.149911	0.145913	-0.435901	0.136079	0.86 (0.65-1.15)	0.304233	-0.0970801	0.188769	-0.467067	0.272907	0.91 (0.63-1.31)	0.607056	-0.523074	0.411441	-1.3295	0.28335	0.59 (0.26-1.33)	0.216891	-0.000921218	0.0400488	-0.0794168	0.0775744	1.00 (0.92-1.08)	0.982394	-0.139669	0.852458	-1.81049	1.53115	0.87 (0.16-4.62)	0.871422	28.0541	21	0.138623	28.0543	22	0.173888	-0.000668854	0.0548091	0.990379
ADHD	GCST90001905	MFI	cDC	Blue.670.LP.cDC.trait3	CD86 on monocyte	0.996925	23	-0.109173	0.106454	-0.317823	0.0994766	0.90 (0.73-1.10)	0.305106	-0.172957	0.142793	-0.452832	0.106918	0.84 (0.64-1.11)	0.225804	-0.21446	0.255214	-0.714679	0.28576	0.81 (0.49-1.33)	0.409773	0.00521543	0.0323786	-0.0582466	0.0686775	1.01 (0.94-1.07)	0.874954	-0.164969	0.622041	-1.38417	1.05423	0.85 (0.25-2.87)	0.793436	25.6275	21	0.221011	25.6376	22	0.267567	0.00363893	0.0399417	0.928272
ADHD	GCST90002088	MFI	cDC	Violet.450.50.cDC.trait2	CD11c on CD62L+ myeloid DC	0.996925	23	-0.0982081	0.0957867	-0.28595	0.0895338	0.91 (0.75-1.09)	0.305231	-0.0664669	0.13774	-0.336437	0.203503	0.94 (0.71-1.23)	0.629412	0.0412957	0.23727	-0.423753	0.506344	1.04 (0.65-1.66)	0.863421	-0.00357622	0.0304255	-0.0632102	0.0560578	1.00 (0.94-1.06)	0.907734	0.0479553	0.546701	-1.02358	1.11949	1.05 (0.36-3.06)	0.930932	19.9006	21	0.527566	19.9743	22	0.584645	-0.0095381	0.0351238	0.788615
ADHD	GCST90001812	MFI	B cell	Bcells.trait640	CD38 on IgD+ CD38br	0.996925	23	-0.0900194	0.0880895	-0.262675	0.082636	0.91 (0.77-1.09)	0.306824	-0.0802275	0.12196	-0.319268	0.158813	0.92 (0.73-1.17)	0.510654	-0.116804	0.205538	-0.519658	0.28605	0.89 (0.59-1.33)	0.575597	0.0412969	0.0417286	-0.0404912	0.123085	1.04 (0.96-1.13)	0.33804	-0.4372	0.501653	-1.42044	0.546041	0.65 (0.24-1.73)	0.393327	18.2189	21	0.635115	18.7131	22	0.662974	0.0226728	0.0322517	0.48978
ADHD	GCST90001785	MFI	B cell	Bcells.trait500	CD25 on IgD- CD24-	0.996925	23	-0.0903364	0.0884799	-0.263757	0.0830841	0.91 (0.77-1.09)	0.307263	-0.145481	0.122515	-0.38561	0.0946482	0.86 (0.68-1.10)	0.235048	-0.283514	0.237419	-0.748856	0.181827	0.75 (0.47-1.20)	0.245136	0.0408361	0.0407305	-0.0389958	0.120668	1.04 (0.96-1.13)	0.324959	-0.202236	0.503771	-1.18963	0.785155	0.82 (0.30-2.19)	0.692149	17.614	21	0.673283	17.6649	22	0.72566	0.00730969	0.0323967	0.82367
ADHD	GCST90002070	MFI	Treg	Red.780.60.Treg.trait9	CD4 on activated & secreting Treg	0.996925	23	-0.124639	0.12213	-0.364013	0.114735	0.88 (0.69-1.12)	0.307468	-0.0900527	0.141954	-0.368282	0.188177	0.91 (0.69-1.21)	0.525833	-0.0961615	0.205699	-0.499332	0.307009	0.91 (0.61-1.36)	0.64475	-0.0302836	0.0345086	-0.0979205	0.0373532	0.97 (0.91-1.04)	0.389661	-1.21659	0.671407	-2.53254	0.0993702	0.30 (0.08-1.10)	0.0843122	30.1058	21	0.089883	34.0177	22	0.0489207	0.0712363	0.0431241	0.113432
ADHD	GCST90001982	MFI	Monocyte	mono.trait12	CCR2 on CD14- CD16+ monocyte	0.996925	23	-0.0896694	0.0879303	-0.262013	0.0826739	0.91 (0.77-1.09)	0.307833	-0.0615049	0.121528	-0.2997	0.176691	0.94 (0.74-1.19)	0.61279	-0.00634409	0.209393	-0.416754	0.404066	0.99 (0.66-1.50)	0.976103	-0.0314514	0.0525145	-0.13438	0.071477	0.97 (0.87-1.07)	0.561365	-0.940337	0.500423	-1.92117	0.040491	0.39 (0.15-1.04)	0.0741837	16.3974	21	0.746924	19.3791	22	0.621817	0.0555609	0.0321763	0.0988926
ADHD	GCST90001466	Absolute count	cDC	f_DC_Trait514	CD86+ plasmacytoid DC AC	0.996925	23	0.121446	0.119303	-0.112387	0.35528	1.13 (0.89-1.43)	0.308694	0.14153	0.138841	-0.130597	0.413658	1.15 (0.88-1.51)	0.308026	0.173407	0.226161	-0.269868	0.616682	1.19 (0.76-1.85)	0.451384	-0.0339922	0.0568735	-0.145464	0.07748	0.97 (0.86-1.08)	0.566583	-0.646318	0.676544	-1.97234	0.679708	0.52 (0.14-1.97)	0.350283	36.5805	21	0.018799	38.8947	22	0.014509	0.0501406	0.0435011	0.262015
ADHD	GCST90002057	MFI	Maturation stages of T cell	Red.780.60.MT.trait5	CD8 on TD CD8br	0.996925	23	-0.115165	0.11355	-0.337723	0.107394	0.89 (0.71-1.11)	0.310478	-0.0741653	0.1436	-0.355622	0.207291	0.93 (0.70-1.23)	0.605526	-0.088198	0.23137	-0.541683	0.365287	0.92 (0.58-1.44)	0.706712	-0.0146576	0.0270649	-0.0677049	0.0383897	0.99 (0.93-1.04)	0.594096	-0.718258	0.650272	-1.99279	0.556276	0.49 (0.14-1.74)	0.28185	28.4439	21	0.128005	29.6458	22	0.127331	0.0393282	0.0417499	0.356906
ADHD	GCST90001806	MFI	B cell	Bcells.trait571	CD27 on unsw mem	0.996925	23	0.0956297	0.0944159	-0.0894256	0.280685	1.10 (0.91-1.32)	0.311129	0.0781873	0.128519	-0.17371	0.330085	1.08 (0.84-1.39)	0.542942	0.0398239	0.242386	-0.435252	0.5149	1.04 (0.65-1.67)	0.870995	0.0567525	0.0298727	-0.00179804	0.115303	1.06 (1.00-1.12)	0.0630101	0.00252663	0.55004	-1.07555	1.08061	1.00 (0.34-2.95)	0.996378	24.7766	21	0.25697	24.8115	22	0.306176	0.00608279	0.0353781	0.865134
ADHD	GCST90001935	MFI	Treg	Blue.780.60.CD25.trait10	CD25 on CD39+ CD4 Treg	0.996925	23	0.118088	0.117003	-0.111237	0.347413	1.13 (0.89-1.42)	0.312842	0.210949	0.131763	-0.0473061	0.469204	1.23 (0.95-1.60)	0.109382	0.405877	0.296875	-0.175997	0.987752	1.50 (0.84-2.69)	0.185381	0.0271461	0.0548312	-0.0803231	0.134615	1.03 (0.92-1.14)	0.631238	-0.951381	0.64063	-2.20702	0.304254	0.39 (0.11-1.36)	0.152382	32.8462	21	0.0479511	37.3434	22	0.0216826	0.0698008	0.0411643	0.104726
ADHD	GCST90001625	Relative count	TBNK	TB_Trait543	HLA DR+ CD4+ %T cell	0.996925	23	0.0808645	0.0802423	-0.0764103	0.238139	1.08 (0.93-1.27)	0.313572	0.043213	0.114264	-0.180744	0.26717	1.04 (0.83-1.31)	0.705292	0.0208911	0.20017	-0.371442	0.413224	1.02 (0.69-1.51)	0.917824	0.0630122	0.0518263	-0.0385674	0.164592	1.07 (0.96-1.18)	0.244153	0.206	0.467072	-0.70946	1.12146	1.23 (0.49-3.07)	0.663687	23.4746	21	0.319207	23.5573	22	0.370852	-0.00817597	0.0300431	0.788171
ADHD	GCST90001461	Absolute count	cDC	f_DC_Trait505	DC AC	0.996925	23	0.0947705	0.0943546	-0.0901646	0.279706	1.10 (0.91-1.32)	0.315182	0.0181336	0.129434	-0.235556	0.271824	1.02 (0.79-1.31)	0.888581	-0.01592	0.200542	-0.408982	0.377142	0.98 (0.66-1.46)	0.937444	-0.0242014	0.0312569	-0.0854649	0.0370621	0.98 (0.92-1.04)	0.445497	-0.810042	0.516413	-1.82221	0.202128	0.44 (0.16-1.22)	0.131689	20.7568	21	0.47388	23.9239	22	0.351231	0.0591501	0.0332372	0.0896127
ADHD	GCST90001472	Absolute count	cDC	f_DC_Trait520	CD62L- CD86+ myeloid DC AC	0.996925	23	0.0950825	0.094892	-0.0909058	0.281071	1.10 (0.91-1.32)	0.31634	0.11635	0.140614	-0.159254	0.391954	1.12 (0.85-1.48)	0.407988	0.326082	0.263712	-0.190794	0.842957	1.39 (0.83-2.32)	0.229309	-0.0326086	0.0223148	-0.0763456	0.0111285	0.97 (0.93-1.01)	0.151376	-0.172972	0.550911	-1.25276	0.906812	0.84 (0.29-2.48)	0.756637	22.1582	21	0.390441	22.416	22	0.435308	0.0175308	0.0354718	0.626282
ADHD	GCST90001616	Relative count	TBNK	TB_Trait534	TCRgd %T cell	0.996925	23	-0.0934944	0.0939962	-0.277727	0.0907382	0.91 (0.76-1.09)	0.319901	0.0832014	0.126176	-0.164104	0.330507	1.09 (0.85-1.39)	0.509636	0.140004	0.217385	-0.286071	0.566079	1.15 (0.75-1.76)	0.526209	-0.00680569	0.0471813	-0.099281	0.0856696	0.99 (0.91-1.09)	0.888172	0.225736	0.543929	-0.840364	1.29184	1.25 (0.43-3.64)	0.682343	23.926	21	0.296656	24.3309	22	0.330125	-0.0208553	0.034984	0.557454
ADHD	GCST90001431	Relative count	B cell	BC_Trait52	IgD+ CD38- %lymphocyte	0.996925	23	-0.0887144	0.0892347	-0.263614	0.0861856	0.92 (0.77-1.09)	0.320141	-0.257702	0.126012	-0.504686	-0.0107187	0.77 (0.60-0.99)	0.0408489	-0.323532	0.235351	-0.78482	0.137755	0.72 (0.46-1.15)	0.183071	0.0468712	0.0441454	-0.0396537	0.133396	1.05 (0.96-1.14)	0.309252	0.132507	0.50777	-0.862722	1.12774	1.14 (0.42-3.09)	0.796667	18.5828	21	0.611884	18.7787	22	0.658954	-0.0144707	0.0326976	0.662609
ADHD	GCST90002062	MFI	Treg	Red.780.60.Treg.trait16	CD4 on CD28+ CD4+	0.996925	23	-0.115551	0.11648	-0.343852	0.112751	0.89 (0.71-1.12)	0.321189	-0.0832212	0.143453	-0.364389	0.197946	0.92 (0.69-1.22)	0.561827	-0.053415	0.26223	-0.567387	0.460557	0.95 (0.57-1.58)	0.840464	-0.00146292	0.0484318	-0.0963892	0.0934633	1.00 (0.91-1.10)	0.976329	-1.4734	0.610519	-2.67002	-0.276785	0.23 (0.07-0.76)	0.0250259	24.6912	21	0.260786	30.6913	22	0.102606	0.0885827	0.039213	0.0346421
ADHD	GCST90001561	Relative count	Maturation stages of T cell	MT_Trait538	CD45RA+ CD8br %CD8br	0.996925	23	-0.0765421	0.0771897	-0.227834	0.0747497	0.93 (0.80-1.08)	0.321388	-0.0748515	0.107679	-0.285903	0.1362	0.93 (0.75-1.15)	0.486972	-0.090306	0.174749	-0.432814	0.252202	0.91 (0.65-1.29)	0.610469	-0.00598231	0.0456841	-0.0955231	0.0835585	0.99 (0.91-1.09)	0.897005	-0.613567	0.440115	-1.47619	0.249058	0.54 (0.23-1.28)	0.177862	19.1881	21	0.573072	20.7243	22	0.53783	0.0350993	0.0283195	0.228869
ADHD	GCST90001998	MFI	Monocyte	mono.trait39	PDL-1 on CD14+ CD16+ monocyte	0.996925	23	-0.0936939	0.0949526	-0.279801	0.0924132	0.91 (0.76-1.10)	0.323768	-0.061262	0.125701	-0.307637	0.185113	0.94 (0.74-1.20)	0.626002	-0.118668	0.189083	-0.489271	0.251935	0.89 (0.61-1.29)	0.536729	-0.000989317	0.0380925	-0.0756505	0.0736719	1.00 (0.93-1.08)	0.979525	-0.516817	0.544994	-1.58501	0.551372	0.60 (0.20-1.74)	0.353764	25.0913	21	0.243231	25.8345	22	0.258858	0.0276389	0.0350456	0.439127
ADHD	GCST90001501	Absolute count	Treg	f_Treg_Trait527	Activated & secreting Treg AC	0.996925	23	0.10363	0.105287	-0.102732	0.309993	1.11 (0.90-1.36)	0.324986	0.21469	0.142895	-0.0653846	0.494765	1.24 (0.94-1.64)	0.132986	0.422207	0.318243	-0.201548	1.04596	1.53 (0.82-2.85)	0.198221	-0.0167623	0.0406151	-0.0963679	0.0628434	0.98 (0.91-1.06)	0.69692	-0.152537	0.611566	-1.35121	1.04613	0.86 (0.26-2.85)	0.805459	27.8396	21	0.14476	28.0796	22	0.173059	0.0167498	0.0393675	0.674821
ADHD	GCST90001811	MFI	B cell	Bcells.trait637	CD38 on IgD+ CD24-	0.996925	23	0.0997115	0.101761	-0.099741	0.299164	1.10 (0.91-1.35)	0.327158	0.182064	0.136081	-0.0846548	0.448783	1.20 (0.92-1.57)	0.180926	0.210908	0.233488	-0.246729	0.668545	1.23 (0.78-1.95)	0.376156	0.0267028	0.037127	-0.0460662	0.0994718	1.03 (0.95-1.10)	0.483834	-0.55065	0.575356	-1.67835	0.577048	0.58 (0.19-1.78)	0.349426	26.9546	21	0.17236	28.6468	22	0.155223	0.0424811	0.0369979	0.263796
ADHD	GCST90001931	MFI	Treg	Blue.670.LP.Treg.trait6	CD127 on CD4+	0.996925	8	-0.169471	0.173476	-0.509485	0.170542	0.84 (0.60-1.19)	0.328612	-0.281202	0.225366	-0.72292	0.160516	0.75 (0.49-1.17)	0.21212	-0.330037	0.325732	-0.968471	0.308397	0.72 (0.38-1.36)	0.34469	-0.0281015	0.0362423	-0.0991365	0.0429334	0.97 (0.91-1.04)	0.45606	-0.562423	0.845546	-2.21969	1.09485	0.57 (0.11-2.99)	0.530671	3.57148	6	0.734437	3.79694	7	0.802846	0.0267199	0.0562723	0.651697
ADHD	GCST90001688	Relative count	Treg	Treg_Trait603	CD28+ CD45RA+ CD8br %T cell	0.996925	23	-0.0662719	0.068049	-0.199648	0.067104	0.94 (0.82-1.07)	0.330113	-0.119011	0.0901888	-0.295781	0.0577592	0.89 (0.74-1.06)	0.186977	-0.107521	0.164321	-0.42959	0.214548	0.90 (0.65-1.24)	0.519677	-0.0262667	0.0596142	-0.143111	0.0905772	0.97 (0.87-1.09)	0.665046	-0.43014	0.388777	-1.19214	0.331862	0.65 (0.30-1.39)	0.281069	24.6164	21	0.264162	25.6758	22	0.265863	0.0237874	0.0250217	0.352584
ADHD	GCST90002099	MFI	Maturation stages of T cell	Violet.450.50.MT.trait2	CD4RA on TD CD4+	0.996925	23	0.100888	0.104093	-0.103134	0.30491	1.11 (0.90-1.36)	0.332441	0.149878	0.140954	-0.126391	0.426148	1.16 (0.88-1.53)	0.287639	0.268164	0.28263	-0.285791	0.822119	1.31 (0.75-2.28)	0.353021	0.0568703	0.0412305	-0.0239415	0.137682	1.06 (0.98-1.15)	0.18943	0.0588705	0.60836	-1.13351	1.25126	1.06 (0.32-3.49)	0.923827	25.374	21	0.231328	25.38	22	0.279251	0.00273965	0.0390538	0.944737
ADHD	GCST90001771	MFI	B cell	Bcells.trait448	CD24 on memory B cell	0.996925	23	0.0921997	0.0952188	-0.0944292	0.278829	1.10 (0.91-1.32)	0.332898	0.0440912	0.122342	-0.195699	0.283882	1.05 (0.82-1.33)	0.718553	0.0386474	0.182828	-0.319696	0.396991	1.04 (0.73-1.49)	0.834532	0.0175692	0.0470269	-0.0746034	0.109742	1.02 (0.93-1.12)	0.712838	-0.445273	0.542173	-1.50793	0.617387	0.64 (0.22-1.85)	0.420716	24.5372	21	0.267764	25.722	22	0.26381	0.0351172	0.0348741	0.325411
ADHD	GCST90002053	MFI	Myeloid cell	Red.780.60.MDSC.trait9	CD45 on CD33br HLA DR+	0.996925	23	-0.127483	0.131705	-0.385625	0.130658	0.88 (0.68-1.14)	0.333071	-0.204873	0.180602	-0.558853	0.149106	0.81 (0.57-1.16)	0.25663	-0.315636	0.346983	-0.995724	0.364451	0.73 (0.37-1.44)	0.372861	0.0518756	0.0384827	-0.0235505	0.127302	1.05 (0.98-1.14)	0.214574	-1.18295	0.752851	-2.65854	0.292642	0.31 (0.07-1.34)	0.131062	18.4019	21	0.62345	20.4294	22	0.556199	0.0689372	0.0484139	0.169162
ADHD	GCST90001739	MFI	B cell	Bcells.trait329	CD19 on PB/PC	0.996925	23	-0.0838582	0.0872948	-0.254956	0.0872396	0.92 (0.77-1.09)	0.336737	-0.160887	0.115665	-0.387591	0.0658176	0.85 (0.68-1.07)	0.164236	-0.208067	0.189073	-0.57865	0.162516	0.81 (0.56-1.18)	0.283029	-0.00651718	0.04296	-0.0907189	0.0776845	0.99 (0.91-1.08)	0.882767	-0.27133	0.49708	-1.24561	0.702948	0.76 (0.29-2.02)	0.590923	20.2504	21	0.505451	20.3972	22	0.558209	0.0122418	0.0319547	0.705497
ADHD	GCST90001458	Absolute count	cDC	f_DC_Trait502	Myeloid DC AC	0.996925	23	0.0940277	0.0979426	-0.0979398	0.285995	1.10 (0.91-1.33)	0.337041	-0.0539662	0.131967	-0.312621	0.204689	0.95 (0.73-1.23)	0.682585	-0.0741686	0.231629	-0.528161	0.379823	0.93 (0.59-1.46)	0.751834	-0.0212612	0.026676	-0.0735461	0.0310237	0.98 (0.93-1.03)	0.431316	-0.290357	0.565895	-1.39951	0.818796	0.75 (0.25-2.27)	0.613241	24.7757	21	0.257009	25.3373	22	0.281219	0.0251219	0.0364128	0.497799
ADHD	GCST90001669	Absolute count	Treg	Treg_Trait582	CD28+ CD45RA- CD8dim AC	0.996925	23	0.0911612	0.0951119	-0.0952582	0.277581	1.10 (0.91-1.32)	0.33783	0.136587	0.119562	-0.0977552	0.370929	1.15 (0.91-1.45)	0.253292	0.13419	0.174884	-0.208583	0.476964	1.14 (0.81-1.61)	0.451055	0.00519178	0.03658	-0.066505	0.0768885	1.01 (0.94-1.08)	0.888907	0.273634	0.553536	-0.811297	1.35857	1.31 (0.44-3.89)	0.626199	29.8806	21	0.0944131	30.0402	22	0.117492	-0.0119276	0.0356218	0.741067
ADHD	GCST90001552	Relative count	Maturation stages of T cell	MT_Trait526	Naive CD8br %CD8br	0.996925	23	-0.0716982	0.075003	-0.218704	0.0753077	0.93 (0.80-1.08)	0.339104	-0.0965651	0.0938094	-0.280432	0.0873014	0.91 (0.76-1.09)	0.303304	-0.168133	0.175345	-0.511809	0.175543	0.85 (0.60-1.19)	0.348044	-0.046809	0.0608779	-0.16613	0.0725117	0.95 (0.85-1.08)	0.45389	-0.176918	0.436963	-1.03337	0.67953	0.84 (0.36-1.97)	0.689659	27.5339	21	0.153873	27.6123	22	0.188888	0.00688027	0.0281296	0.809146
ADHD	GCST90002001	MFI	Monocyte	mono.trait42	CD64 on CD14- CD16-	0.996925	23	-0.0818556	0.0862949	-0.250994	0.0872825	0.92 (0.78-1.09)	0.342847	-0.0774041	0.116435	-0.305616	0.150808	0.93 (0.74-1.16)	0.506188	-0.0659732	0.179702	-0.41819	0.286243	0.94 (0.66-1.33)	0.717034	-0.0768344	0.0581371	-0.190783	0.0371143	0.93 (0.83-1.04)	0.222841	-0.0204672	0.490967	-0.982763	0.941829	0.98 (0.37-2.56)	0.967142	17.0708	21	0.706808	17.0869	22	0.758548	-0.00400959	0.0315684	0.900139
ADHD	GCST90001661	Relative count	Treg	Treg_Trait574	CD28- CD8dim %T cell	0.996925	23	0.0909672	0.0961077	-0.097404	0.279338	1.10 (0.91-1.32)	0.343887	0.146963	0.129723	-0.107294	0.40122	1.16 (0.90-1.49)	0.257257	0.236495	0.211829	-0.178691	0.65168	1.27 (0.84-1.92)	0.27628	0.08032	0.0583803	-0.0341055	0.194745	1.08 (0.97-1.22)	0.187837	0.729299	0.542932	-0.334849	1.79345	2.07 (0.72-6.01)	0.193526	22.7367	21	0.358179	24.2807	22	0.332688	-0.0416984	0.0349172	0.245711
ADHD	GCST90001844	MFI	Maturation stages of T cell	Blue.530.30.MT.trait6	CD3 on TD CD4+	0.996925	23	0.0919982	0.0977883	-0.0996668	0.283663	1.10 (0.91-1.33)	0.346813	0.0196316	0.132477	-0.240023	0.279286	1.02 (0.79-1.32)	0.882193	0.0113083	0.225898	-0.431453	0.454069	1.01 (0.65-1.57)	0.960527	0.0230306	0.0337422	-0.0431042	0.0891653	1.02 (0.96-1.09)	0.509013	0.143024	0.558409	-0.951457	1.23751	1.15 (0.39-3.45)	0.800344	15.1489	21	0.815409	15.1575	22	0.855391	-0.00332752	0.0358525	0.926933
ADHD	GCST90001447	Relative count	B cell	BC_Trait9	IgD+ CD38br %B cell	0.996925	23	0.0865896	0.092552	-0.0948122	0.267991	1.09 (0.91-1.31)	0.34949	0.0999922	0.122177	-0.139475	0.339459	1.11 (0.87-1.40)	0.413117	0.117318	0.222788	-0.319345	0.553982	1.12 (0.73-1.74)	0.603746	0.0743032	0.0465091	-0.0168546	0.165461	1.08 (0.98-1.18)	0.132449	-0.469118	0.524924	-1.49797	0.559734	0.63 (0.22-1.75)	0.381617	23.9875	21	0.293663	25.3085	22	0.282552	0.036323	0.0337772	0.294409
ADHD	GCST90001730	MFI	B cell	Bcells.trait314	CD19 on IgD+ CD38dim	0.996925	23	0.0821591	0.0878975	-0.09012	0.254438	1.09 (0.91-1.29)	0.349935	0.0655049	0.123573	-0.176698	0.307707	1.07 (0.84-1.36)	0.596048	-0.202493	0.266904	-0.725625	0.32064	0.82 (0.48-1.38)	0.456101	0.000312868	0.0531196	-0.103801	0.104427	1.00 (0.90-1.11)	0.995378	-0.613461	0.499893	-1.59325	0.366329	0.54 (0.20-1.44)	0.233333	20.0611	21	0.517392	22.0591	22	0.456365	0.045441	0.0321478	0.172161
ADHD	GCST90001462	Absolute count	cDC	f_DC_Trait508	CD62L- DC AC	0.996925	23	0.0957582	0.102554	-0.105248	0.296764	1.10 (0.90-1.35)	0.350441	0.0323912	0.135994	-0.234158	0.29894	1.03 (0.79-1.35)	0.811741	0.0183157	0.212563	-0.398308	0.434939	1.02 (0.67-1.54)	0.932114	-0.0371063	0.0238283	-0.0838098	0.00959717	0.96 (0.92-1.01)	0.128954	-0.0572412	0.598279	-1.22987	1.11539	0.94 (0.29-3.05)	0.924685	27.5085	21	0.154649	27.5969	22	0.189428	0.00999924	0.0384958	0.797587
ADHD	GCST90002020	MFI	Myeloid cell	Red.660.20.MDSC.trait3	CD14 on CD33br HLA DR+ CD14dim	0.996925	23	-0.138282	0.148201	-0.428756	0.152192	0.87 (0.65-1.16)	0.350784	-0.0251588	0.187641	-0.392934	0.342617	0.98 (0.68-1.41)	0.89334	-0.00284269	0.29235	-0.575849	0.570163	1.00 (0.56-1.77)	0.992329	0.0296099	0.0281176	-0.0255006	0.0847204	1.03 (0.97-1.09)	0.311488	-0.47702	0.863766	-2.17	1.21596	0.62 (0.11-3.37)	0.586603	28.2312	21	0.133715	28.4445	22	0.161414	0.022124	0.055545	0.694424
ADHD	GCST90001485	Relative count	Treg	f_Treg_Trait508	CD39+ resting Treg % CD4 Treg	0.996925	23	0.082737	0.0890444	-0.0917901	0.257264	1.09 (0.91-1.29)	0.352804	0.0569602	0.133957	-0.205597	0.319517	1.06 (0.81-1.38)	0.670683	-0.160566	0.272051	-0.693786	0.372655	0.85 (0.50-1.45)	0.561068	-0.0132597	0.0180704	-0.0486777	0.0221582	0.99 (0.95-1.02)	0.464834	0.375349	0.507368	-0.619093	1.36979	1.46 (0.54-3.93)	0.467614	20.683	21	0.478443	21.0262	22	0.519119	-0.0191384	0.0326696	0.564242
ADHD	GCST90001582	Absolute count	Monocyte	N_MONO_Trait507	CD14+ CD16- monocyte AC	0.996925	23	0.0835261	0.0903337	-0.0935281	0.26058	1.09 (0.91-1.30)	0.355154	0.0290487	0.124883	-0.215721	0.273819	1.03 (0.81-1.31)	0.816066	-0.0433228	0.232065	-0.498171	0.411525	0.96 (0.61-1.51)	0.85362	0.0616153	0.0495504	-0.0355034	0.158734	1.06 (0.97-1.17)	0.2316	-0.182813	0.522303	-1.20653	0.8409	0.83 (0.30-2.32)	0.729814	23.7533	21	0.305163	24.0568	22	0.344257	0.0174274	0.0336429	0.609866
ADHD	GCST90002064	MFI	Treg	Red.780.60.Treg.trait3	CD4 on resting Treg	0.996925	23	-0.112588	0.121945	-0.351599	0.126424	0.89 (0.70-1.13)	0.355866	-0.0108719	0.15051	-0.305872	0.284128	0.99 (0.74-1.33)	0.942416	0.0605601	0.279109	-0.486494	0.607614	1.06 (0.61-1.84)	0.830226	0.0446963	0.0619359	-0.076698	0.166091	1.05 (0.93-1.18)	0.510437	-1.64209	0.626716	-2.87045	-0.413724	0.19 (0.06-0.66)	0.0159936	27.7825	21	0.146429	35.9116	22	0.0310352	0.0997785	0.0402523	0.0217493
ADHD	GCST90001484	Relative count	Treg	f_Treg_Trait507	CD39+ resting Treg %resting Treg	0.996925	23	0.0816911	0.0891757	-0.0930932	0.256476	1.09 (0.91-1.29)	0.35963	0.0905107	0.125847	-0.15615	0.337172	1.09 (0.86-1.40)	0.472011	0.228568	0.240226	-0.242274	0.699411	1.26 (0.78-2.01)	0.351701	-0.0115437	0.0184271	-0.0476609	0.0245735	0.99 (0.95-1.02)	0.532505	0.122452	0.508113	-0.873449	1.11835	1.13 (0.42-3.06)	0.811897	20.1597	21	0.511165	20.1664	22	0.572634	-0.00266596	0.0327173	0.935828
ADHD	GCST90001523	Absolute count	Myeloid cell	MDSC_Trait23	CD33- HLA DR+ AC	0.996925	23	0.118854	0.130406	-0.136742	0.374449	1.13 (0.87-1.45)	0.362078	-0.0139723	0.166291	-0.339904	0.311959	0.99 (0.71-1.37)	0.933038	-0.0461059	0.250435	-0.536958	0.444746	0.95 (0.58-1.56)	0.855619	0.0220167	0.0386264	-0.053691	0.0977244	1.02 (0.95-1.10)	0.578402	-1.63631	0.683821	-2.9766	-0.296019	0.19 (0.05-0.74)	0.0261409	19.1591	21	0.574933	25.9566	22	0.253551	0.114746	0.0440113	0.0164546
ADHD	GCST90002041	MFI	Myeloid cell	Red.780.60.MDSC.trait1	CD45 on lymphocyte	0.996925	23	-0.151474	0.166472	-0.477759	0.17481	0.86 (0.62-1.19)	0.36287	-0.257292	0.175779	-0.601818	0.0872341	0.77 (0.55-1.09)	0.143268	-0.311734	0.260862	-0.823023	0.199555	0.73 (0.44-1.22)	0.244805	-0.029661	0.0373944	-0.102954	0.043632	0.97 (0.90-1.04)	0.440901	-1.44233	0.929453	-3.26405	0.379404	0.24 (0.04-1.46)	0.135651	33.9082	21	0.0370671	37.1213	22	0.0229407	0.0842974	0.0597579	0.17299
ADHD	GCST90001680	Relative count	Treg	Treg_Trait595	CD25++ CD8br %CD8br	0.996925	23	-0.113328	0.125559	-0.359423	0.132767	0.89 (0.70-1.14)	0.366743	-0.0239543	0.14725	-0.312563	0.264655	0.98 (0.73-1.30)	0.870771	0.135837	0.322176	-0.495627	0.767302	1.15 (0.61-2.15)	0.67739	-0.0360938	0.0400642	-0.11462	0.042432	0.96 (0.89-1.04)	0.382878	0.571461	0.715816	-0.831538	1.97446	1.77 (0.44-7.20)	0.433612	38.7586	21	0.0104873	40.5015	22	0.00944131	-0.0447435	0.0460438	0.342231
ADHD	GCST90002063	MFI	Treg	Red.780.60.Treg.trait2	CD4 on CD4 Treg	0.996925	23	-0.115039	0.127511	-0.36496	0.134882	0.89 (0.69-1.14)	0.366955	-0.0623423	0.149308	-0.354986	0.230302	0.94 (0.70-1.26)	0.676282	0.0518913	0.252053	-0.442133	0.545916	1.05 (0.64-1.73)	0.838782	-0.0445051	0.0395202	-0.121965	0.0329544	0.96 (0.89-1.03)	0.272243	-1.35142	0.692878	-2.70946	0.00661947	0.26 (0.07-1.01)	0.0645963	32.3723	21	0.0536576	37.4361	22	0.021176	0.0806602	0.0445037	0.0842423
ADHD	GCST90001583	Absolute count	Monocyte	N_MONO_Trait513	Monocyte AC	0.996925	23	0.0779325	0.0864361	-0.0914823	0.247347	1.08 (0.91-1.28)	0.367259	0.0545215	0.119556	-0.179808	0.288851	1.06 (0.84-1.33)	0.648366	0.0308256	0.227051	-0.414194	0.475845	1.03 (0.66-1.61)	0.893241	0.0405396	0.0561655	-0.0695448	0.150624	1.04 (0.93-1.16)	0.480841	-0.0953971	0.49135	-1.05844	0.86765	0.91 (0.35-2.38)	0.847922	18.5721	21	0.612566	18.7006	22	0.663739	0.0113415	0.0316491	0.723658
ADHD	GCST90001934	MFI	Treg	Blue.780.60.CD25.trait13	CD25 on CD45RA+ CD4 not Treg	0.996925	23	-0.0779494	0.0867933	-0.248064	0.0921654	0.93 (0.78-1.10)	0.36913	-0.07445	0.123626	-0.316757	0.167857	0.93 (0.73-1.18)	0.547028	-0.121459	0.192916	-0.499576	0.256657	0.89 (0.61-1.29)	0.535443	0.048523	0.0390701	-0.0280545	0.1251	1.05 (0.97-1.13)	0.237982	-0.520391	0.495072	-1.49073	0.449949	0.59 (0.23-1.57)	0.305139	17.0399	21	0.708684	17.8639	22	0.714025	0.0288827	0.0318179	0.374309
ADHD	GCST90001492	Absolute count	Treg	f_Treg_Trait515	Secreting Treg AC	0.996925	23	0.0959792	0.10696	-0.113662	0.305621	1.10 (0.89-1.36)	0.369539	0.174198	0.14446	-0.108943	0.45734	1.19 (0.90-1.58)	0.227872	0.473957	0.341161	-0.194719	1.14263	1.61 (0.82-3.14)	0.17866	-0.0237404	0.0356189	-0.0935534	0.0460726	0.98 (0.91-1.05)	0.521801	0.0446126	0.623882	-1.1782	1.26742	1.05 (0.31-3.55)	0.94367	28.9434	21	0.115367	28.953	22	0.146207	0.00335858	0.0401595	0.934142
ADHD	GCST90001707	MFI	B cell	Bcells.trait141	BAFF-R on IgD+ CD38- unsw mem	0.996925	23	-0.109761	0.122428	-0.34972	0.130197	0.90 (0.70-1.14)	0.369965	-0.150669	0.163864	-0.471843	0.170505	0.86 (0.62-1.19)	0.357849	-0.16957	0.297796	-0.75325	0.414109	0.84 (0.47-1.51)	0.57484	0.0118919	0.0185426	-0.0244517	0.0482354	1.01 (0.98-1.05)	0.523405	0.434693	0.694729	-0.926976	1.79636	1.54 (0.40-6.03)	0.538252	16.2506	21	0.755407	16.8845	22	0.769704	-0.0355501	0.0446523	0.434852
ADHD	GCST90002019	MFI	Myeloid cell	Red.660.20.MDSC.trait2	CD14 on Mo MDSC	0.996925	23	-0.122641	0.136815	-0.390799	0.145517	0.88 (0.68-1.16)	0.370039	-0.0930556	0.170739	-0.427703	0.241592	0.91 (0.65-1.27)	0.585741	0.0419908	0.306154	-0.558071	0.642052	1.04 (0.57-1.90)	0.892155	0.0265	0.0349789	-0.0420587	0.0950587	1.03 (0.96-1.10)	0.460428	-0.448436	0.796846	-2.01025	1.11338	0.64 (0.13-3.04)	0.579555	24.3225	21	0.277697	24.5222	22	0.320464	0.0212857	0.0512581	0.68216
ADHD	GCST90001849	MFI	TBNK	Blue.530.30.TBNK.trait6	CD3 on HLA DR+ CD4+	0.996925	23	-0.102984	0.114982	-0.328349	0.122381	0.90 (0.72-1.13)	0.370438	-0.0841046	0.145989	-0.370243	0.202033	0.92 (0.69-1.22)	0.564546	0.0799276	0.269764	-0.448809	0.608664	1.08 (0.64-1.84)	0.769789	-0.0281619	0.0439847	-0.114372	0.0580481	0.97 (0.89-1.06)	0.529646	-0.24752	0.670504	-1.56171	1.06667	0.78 (0.21-2.91)	0.715708	31.3218	21	0.0684672	31.3933	22	0.0883446	0.00943054	0.0430707	0.828799
ADHD	GCST90001824	MFI	B cell	Bcells.trait780	IgD on IgD+ CD38br	0.996925	23	0.0788757	0.0885772	-0.0947357	0.252487	1.08 (0.91-1.29)	0.373211	0.0233436	0.117834	-0.207612	0.254299	1.02 (0.81-1.29)	0.842963	-0.00949339	0.193223	-0.388211	0.369224	0.99 (0.68-1.45)	0.961258	-0.0339864	0.0446643	-0.121528	0.0535556	0.97 (0.89-1.06)	0.455577	-0.239616	0.504498	-1.22843	0.749201	0.79 (0.29-2.12)	0.639719	12.6515	21	0.92034	13.0627	22	0.931397	0.020809	0.0324499	0.528288
ADHD	GCST90001893	MFI	Treg	Blue.585.42.Treg.trait2	CD28 on CD28+ CD45RA- CD8br	0.996925	23	-0.0908241	0.102295	-0.291322	0.109674	0.91 (0.75-1.12)	0.374613	-0.239073	0.138846	-0.51121	0.033065	0.79 (0.60-1.03)	0.0850952	-0.318742	0.243788	-0.796567	0.159084	0.73 (0.45-1.17)	0.204559	0.0531476	0.0344823	-0.0144377	0.120733	1.05 (0.99-1.13)	0.138178	-0.288816	0.596184	-1.45734	0.879705	0.75 (0.23-2.41)	0.633087	23.798	21	0.302948	23.9269	22	0.35107	0.0129182	0.0382973	0.739229
ADHD	GCST90001557	Absolute count	Maturation stages of T cell	MT_Trait531	TD CD8br AC	0.996925	23	0.0861685	0.0971816	-0.104307	0.276644	1.09 (0.90-1.32)	0.375254	0.155542	0.131555	-0.102307	0.41339	1.17 (0.90-1.51)	0.237075	0.228305	0.234981	-0.232257	0.688868	1.26 (0.79-1.99)	0.341815	0.0285006	0.0533611	-0.0760872	0.133088	1.03 (0.93-1.14)	0.600183	-0.618072	0.545442	-1.68714	0.450995	0.54 (0.19-1.57)	0.26992	22.4719	21	0.37277	24.3123	22	0.331075	0.0460112	0.0350842	0.203864
ADHD	GCST90001987	MFI	Monocyte	mono.trait2	CD64 on CD14+ CD16- monocyte	0.996925	23	-0.0787128	0.0889853	-0.253124	0.0956985	0.92 (0.78-1.10)	0.376395	-0.0760645	0.123513	-0.318149	0.16602	0.93 (0.73-1.18)	0.537997	-0.161553	0.219586	-0.591943	0.268836	0.85 (0.55-1.31)	0.469675	0.0203855	0.0234953	-0.0256653	0.0664364	1.02 (0.97-1.07)	0.38936	-0.129653	0.506302	-1.122	0.862699	0.88 (0.33-2.37)	0.800382	18.8427	21	0.595231	18.8531	22	0.654379	0.0033294	0.0325764	0.919565
ADHD	GCST90001698	Absolute count	Treg	Treg_Trait706	CD45RA+ CD28- CD8br AC	0.996925	23	13.4837	15.2559	-16.4179	43.3853	7.176386e+05 (0.00-6.950266e+18)	0.376785	13.4825	18.2364	-22.2608	49.2258	7.167854e+05 (0.00-2.390582e+21)	0.459712	17.1007	27.7279	-37.246	71.4473	2.671278e+07 (0.00-1.069453e+31)	0.543742	0.000103043	0.000114404	-0.00012119	0.000327275	1.00 (1.00-1.00)	0.369044	-49.8437	87.9032	-222.134	122.447	0.000000e+00 (0.00-1.506246e+53)	0.576706	29.9925	21	0.0921398	30.7572	22	0.101191	4.13959	5.65696	0.472398
ADHD	GCST90001888	MFI	Treg	Blue.585.42.Treg.trait12	CD28 on CD39+ secreting Treg	0.996925	23	-0.0989181	0.111995	-0.318429	0.120592	0.91 (0.73-1.13)	0.377109	-0.117492	0.133467	-0.379088	0.144104	0.89 (0.68-1.16)	0.378695	-0.145657	0.215836	-0.568696	0.277382	0.86 (0.57-1.32)	0.506802	0.00639867	0.0311021	-0.0545614	0.0673587	1.01 (0.95-1.07)	0.838489	-0.999584	0.623189	-2.22103	0.221866	0.37 (0.11-1.25)	0.123653	27.3073	21	0.160913	30.1093	22	0.115831	0.0587573	0.0400267	0.156937
ADHD	GCST90001393	Relative count	B cell	BC_Trait11	IgD+ CD38dim %B cell	0.996925	23	0.0776148	0.0883155	-0.0954835	0.250713	1.08 (0.91-1.28)	0.37949	0.0669663	0.123882	-0.175843	0.309776	1.07 (0.84-1.36)	0.588808	-0.121673	0.248043	-0.607837	0.36449	0.89 (0.54-1.44)	0.628613	-0.115967	0.063979	-0.241366	0.00943173	0.89 (0.79-1.01)	0.0999805	-0.0970341	0.502613	-1.08216	0.888088	0.91 (0.34-2.43)	0.848768	19.967	21	0.523354	20.0916	22	0.577312	0.01142	0.0323536	0.727627
ADHD	GCST90001986	MFI	Monocyte	mono.trait19	CD14 on CD14+ CD16- monocyte	0.996925	23	-0.07602	0.0866261	-0.245807	0.0937671	0.93 (0.78-1.10)	0.38018	-0.0892844	0.119131	-0.322781	0.144212	0.91 (0.72-1.16)	0.453577	-0.050486	0.199926	-0.442341	0.341369	0.95 (0.64-1.41)	0.802981	0.00522555	0.0458815	-0.0847022	0.0951533	1.01 (0.92-1.10)	0.911577	0.0668871	0.492901	-0.899199	1.03297	1.07 (0.41-2.81)	0.89335	17.9383	21	0.652906	18.025	22	0.704503	-0.00933815	0.0317069	0.771256
ADHD	GCST90002047	MFI	Myeloid cell	Red.780.60.MDSC.trait16	CD45 on Gr MDSC	0.996925	23	0.126846	0.144666	-0.156699	0.41039	1.14 (0.85-1.51)	0.380585	0.0630433	0.193406	-0.316032	0.442119	1.07 (0.73-1.56)	0.744452	-0.17496	0.339535	-0.840449	0.490528	0.84 (0.43-1.63)	0.611487	-0.0429987	0.0460565	-0.133269	0.0472721	0.96 (0.88-1.05)	0.367524	0.298978	0.830185	-1.32818	1.92614	1.35 (0.26-6.86)	0.722343	13.7201	21	0.88132	13.7644	22	0.909629	-0.0112334	0.0533487	0.835257
ADHD	GCST90001814	MFI	B cell	Bcells.trait643	CD38 on IgD- CD38br	0.996925	23	-0.0755425	0.0865225	-0.245127	0.0940415	0.93 (0.78-1.10)	0.38261	-0.132374	0.120482	-0.368519	0.103771	0.88 (0.69-1.11)	0.271899	-0.176069	0.207605	-0.582975	0.230838	0.84 (0.56-1.26)	0.405519	0.043701	0.0608082	-0.0754831	0.162885	1.04 (0.93-1.18)	0.495627	-0.0406625	0.492744	-1.00644	0.925115	0.96 (0.37-2.52)	0.935013	16.26	21	0.754867	16.2652	22	0.802509	-0.00227733	0.0316716	0.943358
ADHD	GCST90001483	Absolute count	Treg	f_Treg_Trait506	CD39+ resting Treg AC	0.996925	23	0.0785426	0.0899787	-0.0978157	0.254901	1.08 (0.91-1.29)	0.382717	0.180582	0.124419	-0.0632788	0.424443	1.20 (0.94-1.53)	0.146667	0.222751	0.219793	-0.208043	0.653546	1.25 (0.81-1.92)	0.321858	-0.00632513	0.0176317	-0.0408834	0.0282331	0.99 (0.96-1.03)	0.720615	0.305092	0.512683	-0.699766	1.30995	1.36 (0.50-3.71)	0.558142	18.0249	21	0.647429	18.2264	22	0.692486	-0.0148189	0.0330146	0.658132
ADHD	GCST90001984	MFI	Monocyte	mono.trait16	HLA DR on CD14- CD16+ monocyte	0.996925	23	0.099202	0.113665	-0.123582	0.321986	1.10 (0.88-1.38)	0.382796	0.0493374	0.137287	-0.219746	0.31842	1.05 (0.80-1.37)	0.719316	0.440269	0.378511	-0.301613	1.18215	1.55 (0.74-3.26)	0.257226	0.00737876	0.0186168	-0.0291102	0.0438677	1.01 (0.97-1.04)	0.692902	-0.838419	0.628763	-2.07079	0.393957	0.43 (0.13-1.48)	0.196672	32.7002	21	0.049649	36.2731	22	0.0283807	0.0612849	0.0404581	0.144737
ADHD	GCST90001502	Relative count	Treg	f_Treg_Trait528	Activated & secreting Treg %CD4 Treg	0.996925	23	0.070279	0.0810531	-0.088585	0.229143	1.07 (0.92-1.26)	0.385901	-0.0357057	0.119854	-0.27062	0.199209	0.96 (0.76-1.22)	0.765772	-0.141911	0.241329	-0.614916	0.331095	0.87 (0.54-1.39)	0.562496	0.0464064	0.0302586	-0.0129005	0.105713	1.05 (0.99-1.11)	0.131176	-0.35564	0.46186	-1.26089	0.549606	0.70 (0.28-1.73)	0.449865	17.6545	21	0.670753	18.5319	22	0.674027	0.0278573	0.0297392	0.359551
ADHD	GCST90001969	Morphological parameter	TBNK	FSC.TBNK.trait11	FSC-A on NK	0.996925	23	-0.102101	0.11805	-0.33348	0.129278	0.90 (0.72-1.14)	0.387097	-0.180743	0.15292	-0.480465	0.11898	0.83 (0.62-1.13)	0.237227	0.35718	0.340995	-0.31117	1.02553	1.43 (0.73-2.79)	0.306258	-0.0172432	0.0436078	-0.102715	0.0682281	0.98 (0.90-1.07)	0.698103	1.02147	0.643	-0.238814	2.28175	2.78 (0.79-9.79)	0.127095	29.2875	21	0.107268	33.6808	22	0.0529182	-0.0733089	0.0413044	0.0904222
ADHD	GCST90001534	Absolute count	Maturation stages of T cell	MT_ry_Trait514	CD45RA- CD4+ AC	0.996925	23	0.0879435	0.102572	-0.113098	0.288985	1.09 (0.89-1.34)	0.391234	0.126951	0.139313	-0.146101	0.400004	1.14 (0.86-1.49)	0.362154	0.323035	0.290934	-0.247197	0.893266	1.38 (0.78-2.44)	0.278843	-0.03566	0.0398318	-0.11373	0.0424103	0.96 (0.89-1.04)	0.393959	-0.00315924	0.598204	-1.17564	1.16932	1.00 (0.31-3.22)	0.995836	26.2508	21	0.197046	26.2807	22	0.239824	0.00595634	0.0385045	0.878541
ADHD	GCST90001413	Relative count	B cell	BC_Trait33	IgD- CD24- %B cell	0.996925	23	0.0878685	0.10277	-0.113561	0.289298	1.09 (0.89-1.34)	0.392552	0.258127	0.125155	0.0128233	0.503431	1.29 (1.01-1.65)	0.039164	0.308769	0.206807	-0.0965732	0.714111	1.36 (0.91-2.04)	0.149633	0.0803891	0.0520889	-0.0217051	0.182483	1.08 (0.98-1.20)	0.157152	0.237388	0.597708	-0.934119	1.4089	1.27 (0.39-4.09)	0.695254	29.0992	21	0.111639	29.1887	22	0.139552	-0.00977853	0.0384817	0.801883
ADHD	GCST90001414	Absolute count	B cell	BC_Trait34	IgD- CD24- AC	0.996925	23	0.076853	0.0903269	-0.100188	0.253894	1.08 (0.90-1.29)	0.394863	0.0677541	0.127747	-0.182629	0.318138	1.07 (0.83-1.37)	0.595849	0.300755	0.213978	-0.118642	0.720152	1.35 (0.89-2.05)	0.173826	0.0288104	0.0502124	-0.0696059	0.127227	1.03 (0.93-1.14)	0.578798	0.33936	0.513997	-0.668073	1.34679	1.40 (0.51-3.85)	0.516278	20.9841	21	0.459918	21.2532	22	0.50514	-0.0171711	0.0330982	0.60933
ADHD	GCST90002065	MFI	Treg	Red.780.60.Treg.trait4	CD4 on CD39+ resting Treg	0.996925	23	-0.111256	0.130825	-0.367673	0.145161	0.89 (0.69-1.16)	0.395092	0.0187261	0.148888	-0.273095	0.310547	1.02 (0.76-1.36)	0.899912	-0.01935	0.22077	-0.452059	0.413359	0.98 (0.64-1.51)	0.93095	0.00929432	0.0389927	-0.0671314	0.0857201	1.01 (0.94-1.09)	0.815984	-0.456884	0.760312	-1.9471	1.03333	0.63 (0.14-2.81)	0.554328	38.8878	21	0.0101227	39.2825	22	0.0130957	0.0225289	0.0487924	0.649022
ADHD	GCST90001555	Relative count	Maturation stages of T cell	MT_Trait529	EM CD8br %CD8br	0.996925	23	0.0653946	0.0769258	-0.08538	0.216169	1.07 (0.92-1.24)	0.39527	0.133013	0.105617	-0.0739949	0.340022	1.14 (0.93-1.40)	0.207886	0.117523	0.187531	-0.250037	0.485083	1.12 (0.78-1.62)	0.537315	0.00135747	0.0475589	-0.0918581	0.094573	1.00 (0.91-1.10)	0.977512	0.41636	0.438632	-0.443359	1.27608	1.52 (0.64-3.58)	0.353304	19.2226	21	0.570862	19.8832	22	0.590349	-0.0229381	0.0282234	0.42549
ADHD	GCST90001807	MFI	B cell	Bcells.trait572	CD27 on PB/PC	0.996925	23	0.07516	0.0885748	-0.0984467	0.248767	1.08 (0.91-1.28)	0.396133	0.062012	0.126681	-0.186283	0.310307	1.06 (0.83-1.36)	0.624479	0.0657053	0.218018	-0.361611	0.493021	1.07 (0.70-1.64)	0.765959	-0.017531	0.0645358	-0.144021	0.108959	0.98 (0.87-1.12)	0.791418	-0.128115	0.514182	-1.13591	0.879681	0.88 (0.32-2.41)	0.805656	22.9826	21	0.344906	23.1591	22	0.392793	0.0132733	0.0330526	0.692051
ADHD	GCST90001989	MFI	Monocyte	mono.trait22	CD40 on CD14- CD16+ monocyte	0.996925	23	-0.0758528	0.0894472	-0.251169	0.0994637	0.93 (0.78-1.10)	0.396428	-0.102416	0.12917	-0.355588	0.150756	0.90 (0.70-1.16)	0.427847	-0.0855219	0.246202	-0.568077	0.397033	0.92 (0.57-1.49)	0.731618	-0.0206365	0.0208736	-0.0615487	0.0202757	0.98 (0.94-1.02)	0.327506	-0.0731314	0.509667	-1.07208	0.925815	0.93 (0.34-2.52)	0.887272	21.0471	21	0.45607	21.0471	22	0.517826	-0.000177855	0.0327905	0.995724
ADHD	GCST90001603	Absolute count	TBNK	TB_Trait509	T cell AC	0.996925	23	0.0782779	0.0923203	-0.10267	0.259226	1.08 (0.90-1.30)	0.396496	-0.0274751	0.123375	-0.26929	0.21434	0.97 (0.76-1.24)	0.823772	-0.119202	0.218092	-0.546662	0.308258	0.89 (0.58-1.36)	0.590177	0.00416324	0.045592	-0.0851971	0.0935236	1.00 (0.92-1.10)	0.928634	0.204507	0.537832	-0.849643	1.25866	1.23 (0.43-3.52)	0.707583	24.4522	21	0.271667	24.5184	22	0.320654	-0.00825228	0.0346154	0.813883
ADHD	GCST90001903	MFI	cDC	Blue.670.LP.cDC.trait1	CD86 on myeloid DC	0.996925	23	-0.0845323	0.0997381	-0.280019	0.110954	0.92 (0.76-1.12)	0.396693	-0.101887	0.139316	-0.374946	0.171172	0.90 (0.69-1.19)	0.464572	-0.171312	0.261755	-0.684353	0.341728	0.84 (0.50-1.41)	0.51959	-0.0089679	0.0370459	-0.0815778	0.063642	0.99 (0.92-1.07)	0.811186	0.190228	0.569347	-0.925693	1.30615	1.21 (0.40-3.69)	0.741606	16.5475	21	0.738142	16.7878	22	0.774962	-0.0179232	0.0365655	0.629098
ADHD	GCST90001452	Absolute count	cDC	DC_Trait530	CD11c+ CD62L- monocyte AC	0.996925	23	0.0925941	0.109264	-0.121563	0.306751	1.10 (0.89-1.36)	0.396752	0.182421	0.135674	-0.0834994	0.448342	1.20 (0.92-1.57)	0.178768	0.314436	0.244491	-0.164767	0.793638	1.37 (0.85-2.21)	0.211786	0.00875002	0.055461	-0.0999535	0.117454	1.01 (0.90-1.12)	0.877263	-0.809561	0.606311	-1.99793	0.378808	0.45 (0.14-1.46)	0.196097	27.2691	21	0.162123	30.235	22	0.112864	0.058892	0.0389676	0.145612
ADHD	GCST90001691	Relative count	Treg	Treg_Trait606	CD28+ CD45RA- CD8br %T cell	0.996925	23	-0.081951	0.0969837	-0.272039	0.108137	0.92 (0.76-1.11)	0.398112	-0.0851544	0.134316	-0.348413	0.178104	0.92 (0.71-1.19)	0.526089	-0.0980529	0.242811	-0.573962	0.377856	0.91 (0.56-1.46)	0.69024	0.00624664	0.0305944	-0.0537183	0.0662116	1.01 (0.95-1.07)	0.840182	0.470194	0.552433	-0.612576	1.55296	1.60 (0.54-4.73)	0.404297	23.6532	21	0.310163	24.8141	22	0.306047	-0.0361033	0.0355619	0.321555
ADHD	GCST90001946	MFI	Myeloid cell	Blue.780.60.MDSC.trait1	CD33 on CD14+ monocyte	0.996925	23	-0.140379	0.16627	-0.466269	0.185511	0.87 (0.63- 1.20)	0.398511	-0.128819	0.179891	-0.481406	0.223768	0.88 (0.62- 1.25)	0.473933	-0.160231	0.264436	-0.678526	0.358064	0.85 (0.51- 1.43)	0.55076	0.00856129	0.0189989	-0.0286765	0.0457991	1.01 (0.97-1.05)	0.653943	0.910584	0.942329	-0.936381	2.75755	2.49 (0.39-15.76)	0.344886	34.1693	21	0.0347554	36.2574	22	0.0284923	-0.0686774	0.0606247	0.270055
ADHD	GCST90001513	Absolute count	Treg	f_Treg_Trait542	CD4 Treg AC	0.996925	23	0.0854352	0.1014	-0.113309	0.284179	1.09 (0.89-1.33)	0.399477	0.122786	0.137309	-0.146339	0.391912	1.13 (0.86-1.48)	0.371196	0.293537	0.308437	-0.310999	0.898073	1.34 (0.73-2.45)	0.351593	-0.00667631	0.0520376	-0.10867	0.0953174	0.99 (0.90-1.10)	0.900229	-0.0458477	0.591008	-1.20422	1.11253	0.96 (0.30-3.04)	0.9389	27.4727	21	0.155751	27.5393	22	0.191457	0.00857991	0.0380262	0.823669
ADHD	GCST90002017	MFI	cDC	Red.660.20.cDC.trait5	CCR2 on monocyte	0.996925	23	-0.0904051	0.107887	-0.301864	0.121054	0.91 (0.74-1.13)	0.402053	-0.178569	0.143316	-0.459469	0.102331	0.84 (0.63-1.11)	0.212773	0.0287741	0.289151	-0.537961	0.59551	1.03 (0.58-1.81)	0.921633	0.0168886	0.0233722	-0.0289209	0.0626981	1.02 (0.97-1.06)	0.47638	-1.24065	0.576389	-2.37037	-0.110925	0.29 (0.09-0.90)	0.0431444	21.6296	21	0.421119	25.8613	22	0.257685	0.075066	0.0370339	0.0555508
ADHD	GCST90001754	MFI	B cell	Bcells.trait389	CD20 on IgD- CD27-	0.996925	19	0.0957655	0.114686	-0.129019	0.32055	1.10 (0.88-1.38)	0.403704	0.1111	0.138394	-0.160151	0.382352	1.12 (0.85-1.47)	0.422099	0.09427	0.226374	-0.349423	0.537963	1.10 (0.71-1.71)	0.682015	0.00873719	0.035659	-0.0611545	0.0786289	1.01 (0.94-1.08)	0.809212	-0.662943	0.67452	-1.985	0.659116	0.52 (0.14-1.93)	0.33947	23.4725	17	0.13449	25.2706	18	0.117643	0.0495308	0.0434042	0.269628
ADHD	GCST90001677	Relative count	Treg	Treg_Trait592	CD28- CD25++ CD8br %CD8br	0.996925	23	0.0712999	0.0855755	-0.0964281	0.239028	1.07 (0.91-1.27)	0.404743	0.148506	0.115144	-0.0771764	0.374188	1.16 (0.93-1.45)	0.197141	0.167684	0.192642	-0.209894	0.545262	1.18 (0.81-1.73)	0.393458	0.00656038	0.0533438	-0.0979935	0.111114	1.01 (0.91-1.12)	0.904002	-0.537594	0.487379	-1.49286	0.417668	0.58 (0.22-1.52)	0.282494	12.6666	21	0.919854	14.277	22	0.891356	0.0397598	0.0313307	0.218313
ADHD	GCST90001781	MFI	B cell	Bcells.trait493	CD25 on IgD+ CD38- naive	0.996925	23	0.101108	0.121487	-0.137006	0.339223	1.11 (0.87-1.40)	0.405265	0.177131	0.161213	-0.138845	0.493108	1.19 (0.87-1.64)	0.27188	0.134657	0.266136	-0.386969	0.656284	1.14 (0.68-1.93)	0.617909	0.0284074	0.0348066	-0.0398135	0.0966283	1.03 (0.96-1.10)	0.425084	-0.100111	0.689471	-1.45147	1.25125	0.90 (0.23-3.49)	0.885938	10.1097	21	0.977452	10.1976	22	0.984423	0.0131384	0.0443138	0.769772
ADHD	GCST90001929	MFI	Treg	Blue.670.LP.Treg.trait4	CD127 on CD28+ CD45RA+ CD8br	0.996925	23	-0.0778146	0.0935127	-0.2611	0.10547	0.93 (0.77-1.11)	0.405336	0.0366297	0.130977	-0.220085	0.293345	1.04 (0.80-1.34)	0.779735	0.0613212	0.2026	-0.335775	0.458417	1.06 (0.71-1.58)	0.764984	-0.0742011	0.0568516	-0.18563	0.037228	0.93 (0.83-1.04)	0.212879	0.0610228	0.534329	-0.986262	1.10831	1.06 (0.37-3.03)	0.91016	21.0235	21	0.457512	21.0932	22	0.514985	-0.00905447	0.0343086	0.79442
ADHD	GCST90001541	Relative count	Maturation stages of T cell	MT_Trait507	Naive CD4+ %CD4+	0.996925	23	-0.0690456	0.0831198	-0.23196	0.0938692	0.93 (0.79-1.10)	0.406157	0.0239473	0.11252	-0.196591	0.244486	1.02 (0.82-1.28)	0.831461	0.135552	0.247825	-0.350185	0.62129	1.15 (0.70-1.86)	0.589907	0.0407952	0.0523503	-0.0618114	0.143402	1.04 (0.94-1.15)	0.443435	0.208881	0.473783	-0.719734	1.1375	1.23 (0.49-3.12)	0.663806	12.4121	21	0.927818	12.7672	22	0.939452	-0.0181773	0.0305064	0.557642
ADHD	GCST90001757	MFI	B cell	Bcells.trait392	CD20 on IgD- CD38dim	0.996925	23	0.0734526	0.08848	-0.0999682	0.246873	1.08 (0.90-1.28)	0.406448	0.0645806	0.120525	-0.171648	0.300809	1.07 (0.84-1.35)	0.592077	0.075408	0.194664	-0.306134	0.45695	1.08 (0.74-1.58)	0.702201	0.0132294	0.0276654	-0.0409947	0.0674535	1.01 (0.96-1.07)	0.634992	0.153777	0.515532	-0.856666	1.16422	1.17 (0.42-3.20)	0.768415	22.35	21	0.379588	22.3766	22	0.437609	-0.00524826	0.0331609	0.875759
ADHD	GCST90001546	Relative count	Maturation stages of T cell	MT_Trait512	TD CD4+ %CD4+	0.996925	23	0.0734709	0.088689	-0.10036	0.247301	1.08 (0.90-1.28)	0.407438	0.176327	0.121743	-0.06229	0.414944	1.19 (0.94-1.51)	0.147519	0.223975	0.252649	-0.271218	0.719167	1.25 (0.76-2.05)	0.384934	0.0045525	0.0407443	-0.0753063	0.0844113	1.00 (0.93-1.09)	0.911779	-0.200502	0.505869	-1.19201	0.791001	0.82 (0.30-2.21)	0.695844	14.5053	21	0.846933	14.8079	22	0.870349	0.0178938	0.0325276	0.588048
ADHD	GCST90001766	MFI	B cell	Bcells.trait439	CD24 on IgD+ CD38-	0.996925	23	0.073933	0.0892945	-0.101084	0.24895	1.08 (0.90-1.28)	0.407689	0.0270399	0.127502	-0.222864	0.276944	1.03 (0.80-1.32)	0.832049	0.0405099	0.191164	-0.334171	0.415191	1.04 (0.72-1.51)	0.834127	-0.00108263	0.0543178	-0.107546	0.10538	1.00 (0.90-1.11)	0.984426	-0.339885	0.508597	-1.33674	0.656966	0.71 (0.26-1.93)	0.511235	14.1028	21	0.865142	14.7859	22	0.871261	0.0270347	0.0327105	0.417822
ADHD	GCST90002114	MFI	TBNK	Violet.510.50.TBNK.trait3	HLA DR on HLA DR+ CD4+	0.996925	23	0.0781785	0.0944439	-0.106932	0.263288	1.08 (0.90-1.30)	0.407797	0.0830099	0.130108	-0.172001	0.338021	1.09 (0.84-1.40)	0.523468	0.0904569	0.209075	-0.31933	0.500244	1.09 (0.73-1.65)	0.669479	0.0101865	0.0420975	-0.0723246	0.0926977	1.01 (0.93-1.10)	0.814224	-0.0578139	0.550779	-1.13734	1.02171	0.94 (0.32-2.78)	0.917398	22.8806	21	0.35038	22.9491	22	0.40461	0.00886502	0.0353484	0.804414
ADHD	GCST90001859	MFI	Treg	Blue.530.30.Treg.trait2	CD3 on CD8br	0.996925	23	-0.0799617	0.0967884	-0.269667	0.109744	0.92 (0.76-1.12)	0.40872	-0.0536697	0.136241	-0.320701	0.213362	0.95 (0.73-1.24)	0.69363	-0.0275029	0.218445	-0.455655	0.400649	0.97 (0.63-1.49)	0.900952	0.0462738	0.036185	-0.0246487	0.117196	1.05 (0.98-1.12)	0.210767	-0.558576	0.552471	-1.64142	0.524267	0.57 (0.19-1.69)	0.323501	15.9665	21	0.771532	16.7407	22	0.777504	0.0312331	0.0354952	0.388859
ADHD	GCST90001972	Morphological parameter	TBNK	FSC.TBNK.trait3	FSC-A on T cell	0.996925	23	0.0895695	0.108579	-0.123246	0.302385	1.09 (0.88-1.35)	0.409416	0.0684112	0.128665	-0.183773	0.320595	1.07 (0.83-1.38)	0.594935	-0.00462144	0.220572	-0.436943	0.4277	1.00 (0.65-1.53)	0.983473	0.00313559	0.0439269	-0.0829612	0.0892323	1.00 (0.92-1.09)	0.94427	0.487902	0.628008	-0.742992	1.7188	1.63 (0.48-5.58)	0.445878	32.0451	21	0.0579374	32.6785	22	0.0665422	-0.0259898	0.0403412	0.526388
ADHD	GCST90001879	MFI	Maturation stages of T cell	HVEM1000_150630.trait6	HVEM on TD CD4+	0.996925	23	-0.165874	0.202612	-0.562993	0.231245	0.85 (0.57-1.26)	0.41297	-0.231339	0.214593	-0.651941	0.189262	0.79 (0.52-1.21)	0.281016	-0.52965	0.343843	-1.20358	0.144282	0.59 (0.30-1.16)	0.137728	-0.0553206	0.0263997	-0.107064	-0.00357717	0.95 (0.90-1.00)	0.0514055	-1.2413	1.15352	-3.5022	1.01959	0.29 (0.03-2.77)	0.294089	41.1177	21	0.00542214	42.874	22	0.00489054	0.0700946	0.0740098	0.35436
ADHD	GCST90002039	MFI	cDC	Red.780.60.cDC.trait5	CD80 on monocyte	0.996925	23	-0.0804957	0.0983988	-0.273357	0.112366	0.92 (0.76-1.12)	0.413325	-0.0799248	0.13788	-0.35017	0.190321	0.92 (0.70-1.21)	0.562139	-0.0708222	0.239593	-0.540424	0.398779	0.93 (0.58-1.49)	0.770312	0.0149938	0.0276324	-0.0391657	0.0691533	1.02 (0.96-1.07)	0.59104	0.211045	0.561628	-0.889745	1.31184	1.23 (0.41-3.71)	0.710854	19.6963	21	0.540563	19.9743	22	0.584646	-0.0190258	0.0360846	0.603542
ADHD	GCST90001936	MFI	Treg	Blue.780.60.CD25.trait2	CD25 on CD4 Treg	0.996925	23	0.0732982	0.0897608	-0.102633	0.249229	1.08 (0.90-1.28)	0.41416	0.186798	0.130317	-0.0686235	0.442219	1.21 (0.93-1.56)	0.151741	0.289029	0.223677	-0.149378	0.727436	1.34 (0.86-2.07)	0.209707	0.0131765	0.0564302	-0.0974267	0.12378	1.01 (0.91-1.13)	0.819009	-0.640711	0.512005	-1.64424	0.362819	0.53 (0.19-1.44)	0.224558	19.2561	21	0.568716	21.2625	22	0.504571	0.0466023	0.0329003	0.171301
ADHD	GCST90001622	Relative count	TBNK	TB_Trait540	NKT %T cell	0.996925	23	0.0803621	0.0997055	-0.115061	0.275785	1.08 (0.89-1.32)	0.420246	0.0233058	0.131147	-0.233742	0.280354	1.02 (0.79-1.32)	0.858953	0.0536174	0.207458	-0.353	0.460235	1.06 (0.70-1.58)	0.798463	-0.0375203	0.046173	-0.128019	0.0529788	0.96 (0.88-1.05)	0.422848	0.366011	0.578094	-0.767054	1.49908	1.44 (0.46-4.48)	0.533481	26.7433	21	0.179511	27.0641	22	0.208801	-0.0186795	0.0372167	0.620952
ADHD	GCST90001575	Relative count	Maturation stages of T cell	MT_Trait560	Naive CD4+ %T cell	0.996925	23	-0.0697088	0.0869359	-0.240103	0.100686	0.93 (0.79-1.11)	0.422645	-0.0751043	0.118848	-0.308046	0.157837	0.93 (0.73-1.17)	0.527428	0.0513654	0.22623	-0.392045	0.494776	1.05 (0.68-1.64)	0.822482	-0.0259229	0.0501928	-0.124301	0.072455	0.97 (0.88-1.08)	0.610682	0.139753	0.495574	-0.831572	1.11108	1.15 (0.44-3.04)	0.780702	13.8054	21	0.877812	13.9897	22	0.901844	-0.0136962	0.031902	0.672061
ADHD	GCST90001618	Absolute count	TBNK	TB_Trait536	HLA DR+ T cell AC	0.996925	23	0.0755413	0.0943116	-0.109309	0.260392	1.08 (0.90-1.30)	0.423145	0.093332	0.126114	-0.153852	0.340516	1.10 (0.86-1.41)	0.459264	0.0642547	0.22371	-0.374217	0.502727	1.07 (0.69-1.65)	0.77663	0.0037245	0.0318264	-0.0586552	0.0661042	1.00 (0.94-1.07)	0.90762	0.532943	0.540514	-0.526465	1.59235	1.70 (0.59-4.92)	0.335361	25.0427	21	0.245317	25.9239	22	0.254965	-0.0298903	0.0347732	0.399727
ADHD	GCST90001735	MFI	B cell	Bcells.trait322	CD19 on IgD- CD38dim	0.996925	23	0.0701048	0.0876583	-0.101706	0.241915	1.07 (0.90-1.27)	0.423855	0.137955	0.118924	-0.095135	0.371046	1.15 (0.91-1.45)	0.246035	0.204285	0.214172	-0.215492	0.624062	1.23 (0.81-1.87)	0.35053	0.0573585	0.042967	-0.0268569	0.141574	1.06 (0.97-1.15)	0.201804	-0.253926	0.499243	-1.23244	0.724589	0.78 (0.29-2.06)	0.616318	11.4555	21	0.953166	11.8902	22	0.959606	0.0211691	0.032109	0.516876
ADHD	GCST90001671	Relative count	Treg	Treg_Trait586	CD39+ CD8br %CD8br	0.996925	23	-0.0733905	0.0918229	-0.253363	0.106582	0.93 (0.78-1.11)	0.424139	-0.0593394	0.126704	-0.30768	0.189001	0.94 (0.74-1.21)	0.639549	-0.106458	0.200346	-0.499136	0.286219	0.90 (0.61-1.33)	0.600485	0.0187922	0.0186131	-0.0176895	0.0552739	1.02 (0.98-1.06)	0.31476	0.0493288	0.523043	-0.975835	1.07449	1.05 (0.38-2.93)	0.925756	14.5131	21	0.846567	14.5699	22	0.880025	-0.00803233	0.0337029	0.813938
ADHD	GCST90001733	MFI	B cell	Bcells.trait320	CD19 on IgD- CD38-	0.996925	23	0.070291	0.0879562	-0.102103	0.242685	1.07 (0.90-1.27)	0.424198	0.0690571	0.122978	-0.171979	0.310093	1.07 (0.84-1.36)	0.574428	0.0136102	0.210017	-0.398024	0.425244	1.01 (0.67-1.53)	0.948915	-0.0221402	0.0446406	-0.109636	0.0653554	0.98 (0.90-1.07)	0.627106	-0.83121	0.500905	-1.81298	0.150563	0.44 (0.16-1.16)	0.111893	15.2888	21	0.808186	18.6309	22	0.667994	0.0588888	0.0322122	0.0817695
ADHD	GCST90001908	MFI	Maturation stages of T cell	Blue.670.LP.MT.trait3	CCR7 on naive CD8br	0.996925	23	-0.0794043	0.0994244	-0.274276	0.115468	0.92 (0.76-1.12)	0.424499	-0.0263768	0.139176	-0.299161	0.246408	0.97 (0.74-1.28)	0.849684	-0.0212914	0.265075	-0.540837	0.498255	0.98 (0.58-1.65)	0.936707	-0.00500422	0.0355559	-0.0746937	0.0646853	1.00 (0.93-1.07)	0.889946	-1.37349	0.558171	-2.4675	-0.279471	0.25 (0.08-0.76)	0.0226145	17.2196	21	0.69771	22.7648	22	0.415111	0.0844259	0.0358524	0.0283382
ADHD	GCST90001795	MFI	B cell	Bcells.trait512	CD25 on transitional	0.996925	23	-0.0776958	0.0973254	-0.268454	0.113062	0.93 (0.76-1.12)	0.424691	-0.0377377	0.131349	-0.295183	0.219707	0.96 (0.74-1.25)	0.773877	0.0368148	0.220407	-0.395183	0.468813	1.04 (0.67-1.60)	0.868872	-0.0429513	0.046185	-0.133474	0.0475713	0.96 (0.88-1.05)	0.366199	-0.13662	0.567141	-1.24822	0.974976	0.87 (0.29-2.65)	0.811974	26.9978	21	0.170926	27.0121	22	0.210767	0.00384879	0.0364684	0.916951
ADHD	GCST90001623	Relative count	TBNK	TB_Trait541	NKT %lymphocyte	0.996925	23	0.0827536	0.103745	-0.120587	0.286094	1.09 (0.89-1.33)	0.425067	0.00160982	0.126528	-0.246385	0.249605	1.00 (0.78-1.28)	0.989849	0.0835596	0.209704	-0.32746	0.494579	1.09 (0.72-1.64)	0.694129	-0.0479147	0.0509931	-0.147861	0.0520317	0.95 (0.86-1.05)	0.355168	0.483517	0.598527	-0.689595	1.65663	1.62 (0.50-5.24)	0.428236	28.3368	21	0.130855	28.961	22	0.145977	-0.0262073	0.0385323	0.503846
ADHD	GCST90001774	MFI	B cell	Bcells.trait451	CD24 on transitional	0.996925	23	0.0758139	0.09518	-0.110739	0.262367	1.08 (0.90-1.30)	0.425723	0.0630069	0.128168	-0.188202	0.314216	1.07 (0.83-1.37)	0.623005	-0.105637	0.222907	-0.542534	0.33126	0.90 (0.58-1.39)	0.640237	-0.0326084	0.0503667	-0.131327	0.0661103	0.97 (0.88-1.07)	0.527145	-0.198816	0.551442	-1.27964	0.88201	0.82 (0.28-2.42)	0.722046	25.6986	21	0.218177	26.0117	22	0.251178	0.017939	0.0354609	0.618209
ADHD	GCST90001449	Relative count	cDC	DC_Trait525	CD11c+ monocyte %monocyte	0.996925	23	-0.0950461	0.119755	-0.329766	0.139674	0.91 (0.72-1.15)	0.427387	0.0404942	0.147368	-0.248347	0.329335	1.04 (0.78-1.39)	0.783483	0.162544	0.267841	-0.362424	0.687512	1.18 (0.70-1.99)	0.55015	-0.00917335	0.0380596	-0.0837702	0.0654235	0.99 (0.92-1.07)	0.813969	0.133978	0.697108	-1.23235	1.50031	1.14 (0.29-4.48)	0.849439	35.1038	21	0.027503	35.29	22	0.0361248	-0.0149512	0.0448035	0.741911
ADHD	GCST90001979	MFI	Monocyte	mono.trait1	CD16 on CD14- CD16+ monocyte	0.996925	23	0.0739855	0.0934914	-0.109258	0.257229	1.08 (0.90-1.29)	0.428733	0.0843415	0.127321	-0.165207	0.33389	1.09 (0.85-1.40)	0.507693	-0.137096	0.263814	-0.654171	0.379979	0.87 (0.52-1.46)	0.608484	-0.00585554	0.0153681	-0.035977	0.0242659	0.99 (0.96-1.02)	0.704077	0.31518	0.542148	-0.747431	1.37779	1.37 (0.47-3.97)	0.567191	24.1862	21	0.284123	24.4214	22	0.325532	-0.0157683	0.0348923	0.655965
ADHD	GCST90001617	Relative count	TBNK	TB_Trait535	TCRgd %lymphocyte	0.996925	23	-0.0779776	0.098799	-0.271624	0.115669	0.92 (0.76-1.12)	0.429963	0.127941	0.132076	-0.130928	0.38681	1.14 (0.88-1.47)	0.332699	0.170286	0.20001	-0.221733	0.562305	1.19 (0.80-1.75)	0.403726	-0.00218581	0.0537185	-0.107474	0.103102	1.00 (0.90-1.11)	0.968344	0.39894	0.566765	-0.711919	1.5098	1.49 (0.49-4.53)	0.489234	26.1833	21	0.199544	27.0942	22	0.20767	-0.0311571	0.0364528	0.40235
ADHD	GCST90001803	MFI	B cell	Bcells.trait566	CD27 on IgD- CD38br	0.996925	23	0.0743377	0.0948581	-0.111584	0.26026	1.08 (0.89-1.30)	0.433232	-0.0154871	0.131525	-0.273277	0.242303	0.98 (0.76-1.27)	0.906266	-0.143945	0.24817	-0.630359	0.342468	0.87 (0.53-1.41)	0.56779	0.0887901	0.0649903	-0.038591	0.216171	1.09 (0.96-1.24)	0.195043	-0.146253	0.550749	-1.22572	0.933214	0.86 (0.29-2.54)	0.793173	25.0135	21	0.24658	25.2107	22	0.287107	0.014407	0.0354111	0.688235
ADHD	GCST90001494	Relative count	Treg	f_Treg_Trait517	Secreting Treg %CD4	0.996925	19	0.0973004	0.124476	-0.146673	0.341274	1.10 (0.86-1.41)	0.434404	0.114979	0.144518	-0.168276	0.398234	1.12 (0.85-1.49)	0.426263	0.15843	0.263764	-0.358547	0.675406	1.17 (0.70-1.96)	0.555561	0.0224216	0.0335617	-0.0433593	0.0882025	1.02 (0.96-1.09)	0.511364	0.118342	0.697711	-1.24917	1.48586	1.13 (0.29-4.42)	0.867316	29.008	17	0.0344526	29.0096	18	0.0482621	-0.00137863	0.0449375	0.975883
ADHD	GCST90001429	Relative count	B cell	BC_Trait50	IgD+ CD38br %lymphocyte	0.996925	23	0.0779386	0.0998407	-0.117749	0.273626	1.08 (0.89-1.31)	0.435021	0.203709	0.127492	-0.0461763	0.453593	1.23 (0.95-1.57)	0.110085	0.224991	0.209328	-0.185293	0.635274	1.25 (0.83-1.89)	0.294102	0.0743599	0.0537804	-0.0310496	0.179769	1.08 (0.97-1.20)	0.183685	-0.358518	0.57341	-1.4824	0.765364	0.70 (0.23-2.15)	0.538549	28.0481	21	0.138793	28.8465	22	0.149294	0.0285492	0.0369237	0.448024
ADHD	GCST90001577	Absolute count	B cell	N_BC_Trait4	Transitional AC	0.996925	23	0.0785309	0.100622	-0.118689	0.275751	1.08 (0.89-1.32)	0.435125	0.116897	0.127564	-0.133128	0.366922	1.12 (0.88-1.44)	0.359468	0.176688	0.204293	-0.223726	0.577102	1.19 (0.80-1.78)	0.396441	-0.028097	0.0555092	-0.136895	0.0807011	0.97 (0.87-1.08)	0.618882	-0.281038	0.580699	-1.41921	0.857131	0.75 (0.24-2.36)	0.633419	29.474	21	0.103078	30.0293	22	0.117754	0.0235106	0.0373785	0.53614
ADHD	GCST90001818	MFI	B cell	Bcells.trait649	CD38 on IgD+	0.996925	23	0.069551	0.0891544	-0.105192	0.244294	1.07 (0.90-1.28)	0.435321	0.00164503	0.129536	-0.252245	0.255535	1.00 (0.78-1.29)	0.989868	0.022506	0.260825	-0.48871	0.533722	1.02 (0.61-1.71)	0.932018	-0.0353597	0.0556005	-0.144337	0.0736173	0.97 (0.87-1.08)	0.539084	-0.229877	0.507617	-1.22481	0.765052	0.79 (0.29-2.15)	0.655297	18.5297	21	0.615282	18.8887	22	0.65219	0.0195606	0.0326453	0.55546
ADHD	GCST90001994	MFI	Monocyte	mono.trait3	CX3CR1 on CD14- CD16-	0.996925	23	-0.0684078	0.0881084	-0.2411	0.104285	0.93 (0.79-1.11)	0.43751	-0.00121363	0.128765	-0.253593	0.251166	1.00 (0.78-1.29)	0.99248	0.120322	0.228585	-0.327704	0.568347	1.13 (0.72-1.77)	0.603893	-0.0352695	0.0380165	-0.109782	0.0392429	0.97 (0.90-1.04)	0.368231	-0.542263	0.501508	-1.52522	0.440693	0.58 (0.22-1.55)	0.291841	14.8542	21	0.830198	15.7753	22	0.826877	0.0309555	0.0322524	0.348083
ADHD	GCST90001913	MFI	TBNK	Blue.670.LP.TBNK.trait13	CD45 on granulocyte	0.996925	23	0.0797412	0.102871	-0.121886	0.281368	1.08 (0.89-1.32)	0.438246	-0.0965525	0.141477	-0.373848	0.180743	0.91 (0.69-1.20)	0.494949	-0.229269	0.24541	-0.710273	0.251735	0.80 (0.49-1.29)	0.360327	0.0127628	0.0361451	-0.0580816	0.0836073	1.01 (0.94-1.09)	0.729674	0.364495	0.597556	-0.806714	1.5357	1.44 (0.45-4.64)	0.548422	25.2439	21	0.236755	25.5255	22	0.27261	-0.0185767	0.0383801	0.633381
ADHD	GCST90001796	MFI	B cell	Bcells.trait514	CD27 on CD20-	0.996925	23	0.0828897	0.107483	-0.127777	0.293556	1.09 (0.88-1.34)	0.440595	0.0569526	0.128513	-0.194933	0.308838	1.06 (0.82-1.36)	0.657646	0.112128	0.244219	-0.366542	0.590798	1.12 (0.69-1.81)	0.650646	-0.0377468	0.0507451	-0.137207	0.0617136	0.96 (0.87-1.06)	0.481184	-0.607936	0.607408	-1.79846	0.582585	0.54 (0.17-1.79)	0.328285	31.9791	21	0.0588357	34.0116	22	0.0489908	0.0451095	0.0390461	0.260949
ADHD	GCST90001825	MFI	B cell	Bcells.trait781	IgD on IgD+ CD38dim	0.996925	23	0.0690868	0.0897217	-0.106768	0.244941	1.07 (0.90-1.28)	0.441293	-0.00241685	0.120703	-0.238995	0.234161	1.00 (0.79-1.26)	0.984025	-0.117476	0.216185	-0.541199	0.306246	0.89 (0.58-1.36)	0.592314	0.040197	0.0417105	-0.0415556	0.12195	1.04 (0.96-1.13)	0.357915	-0.501621	0.511047	-1.50327	0.50003	0.61 (0.22-1.65)	0.337492	14.1141	21	0.864648	15.4009	22	0.844467	0.0372889	0.0328722	0.269426
ADHD	GCST90001792	MFI	B cell	Bcells.trait509	CD25 on unsw mem	0.996925	23	-0.0671458	0.08725	-0.238156	0.103864	0.94 (0.79-1.11)	0.441549	-0.0355911	0.116954	-0.264822	0.19364	0.97 (0.77-1.21)	0.760887	-0.0935271	0.197909	-0.481428	0.294374	0.91 (0.62-1.34)	0.641169	-0.0340147	0.0276506	-0.0882098	0.0201804	0.97 (0.92-1.02)	0.230086	0.317844	0.496943	-0.656165	1.29185	1.37 (0.52-3.64)	0.52935	16.5127	21	0.74019	17.1319	22	0.756038	-0.025153	0.031963	0.440108
ADHD	GCST90001477	Absolute count	TBNK	f_MONO_Trait505	HLA DR++ monocyte AC	0.996925	23	0.0681974	0.0886974	-0.10565	0.242044	1.07 (0.90-1.27)	0.441967	0.00256882	0.12755	-0.247429	0.252566	1.00 (0.78-1.29)	0.983932	-0.191362	0.254029	-0.689259	0.306534	0.83 (0.50-1.36)	0.459251	-0.0534453	0.0662281	-0.183252	0.0763617	0.95 (0.83-1.08)	0.427598	-0.00535842	0.509105	-1.0032	0.992488	0.99 (0.37-2.70)	0.991702	21.3108	21	0.440107	21.3327	22	0.500267	0.00480667	0.0327522	0.884722
ADHD	GCST90001508	Relative count	Treg	f_Treg_Trait537	CD25hi CD45RA+ CD4 not Treg %CD4+	0.996925	23	-0.0702283	0.0915621	-0.24969	0.109234	0.93 (0.78-1.12)	0.443081	-0.0701422	0.130715	-0.326344	0.186059	0.93 (0.72-1.20)	0.591541	-0.0537248	0.206359	-0.458189	0.350739	0.95 (0.63-1.42)	0.797018	-0.031825	0.0313486	-0.0932683	0.0296183	0.97 (0.91-1.03)	0.317871	-0.419887	0.521913	-1.44284	0.603061	0.66 (0.24-1.83)	0.430113	11.7749	21	0.945496	12.238	22	0.952267	0.0228538	0.0335834	0.503616
ADHD	GCST90001560	Absolute count	Maturation stages of T cell	MT_Trait537	CD45RA+ CD8br AC	0.996925	23	0.0616925	0.0804849	-0.096058	0.219443	1.06 (0.91-1.25)	0.443373	0.0548129	0.114701	-0.17	0.279626	1.06 (0.84-1.32)	0.632737	-0.222824	0.220953	-0.655891	0.210244	0.80 (0.52-1.23)	0.324194	-0.0376091	0.0611074	-0.15738	0.0821613	0.96 (0.85-1.09)	0.544864	-0.58251	0.447682	-1.45997	0.294948	0.56 (0.23-1.34)	0.207297	21.3066	21	0.44036	23.4741	22	0.375385	0.0420792	0.0287897	0.158652
ADHD	GCST90002093	MFI	Myeloid cell	Violet.450.50.MDSC.trait2	CD11b on CD66b++ myeloid cell	0.996925	23	0.10234	0.134256	-0.160803	0.365482	1.11 (0.85- 1.44)	0.445898	0.108719	0.194766	-0.273024	0.490461	1.11 (0.76- 1.63)	0.576708	0.227428	0.360035	-0.478241	0.933098	1.26 (0.62- 2.54)	0.534104	0.00662594	0.0360282	-0.0639894	0.0772412	1.01 (0.94-1.08)	0.85866	0.8145	0.769966	-0.694633	2.32363	2.26 (0.50-10.21)	0.302146	21.9555	21	0.402081	22.8781	22	0.408642	-0.0464988	0.0494987	0.358209
ADHD	GCST90001647	Relative count	TBNK	TB_Trait568	NK %lymphocyte	0.996925	23	-0.0871952	0.115369	-0.313318	0.138928	0.92 (0.73-1.15)	0.449772	-0.041198	0.129502	-0.295021	0.212625	0.96 (0.74-1.24)	0.750388	0.00680054	0.215903	-0.41637	0.429971	1.01 (0.66-1.54)	0.975156	0.0358422	0.0435308	-0.0494782	0.121163	1.04 (0.95-1.13)	0.421071	-1.12845	0.632327	-2.36781	0.110912	0.32 (0.09-1.12)	0.0887821	37.1189	21	0.0163126	42.0641	22	0.00614018	0.0680424	0.0406797	0.109232
ADHD	GCST90001973	Morphological parameter	TBNK	FSC.TBNK.trait4	FSC-A on CD4+	0.996925	23	0.0711542	0.0943778	-0.113826	0.256135	1.07 (0.89-1.29)	0.450892	0.015059	0.124556	-0.229072	0.25919	1.02 (0.80-1.30)	0.90377	0.0248861	0.209706	-0.386139	0.435911	1.03 (0.68-1.55)	0.906613	-0.0590923	0.0421519	-0.14171	0.0235255	0.94 (0.87-1.02)	0.176278	0.424763	0.545603	-0.644618	1.49414	1.53 (0.52-4.46)	0.444946	23.3556	21	0.325316	23.8376	22	0.355802	-0.023074	0.0350512	0.517501
ADHD	GCST90001421	Absolute count	B cell	BC_Trait40	CD20- AC	0.996925	23	0.0654069	0.0874683	-0.106031	0.236845	1.07 (0.90-1.27)	0.454594	0.169389	0.120038	-0.0658848	0.404662	1.18 (0.94-1.50)	0.158206	0.299529	0.250984	-0.192401	0.791458	1.35 (0.82-2.21)	0.245418	0.0531586	0.0666207	-0.0774178	0.183735	1.05 (0.93-1.20)	0.438237	0.181444	0.497823	-0.794289	1.15718	1.20 (0.45-3.18)	0.719148	14.5118	21	0.846629	14.5679	22	0.880107	-0.00758346	0.0320286	0.815128
ADHD	GCST90001930	MFI	Treg	Blue.670.LP.Treg.trait5	CD127 on CD28- CD8br	0.996925	23	-0.0733822	0.098343	-0.266135	0.11937	0.93 (0.77-1.13)	0.455555	-0.0390619	0.137785	-0.30912	0.230996	0.96 (0.73-1.26)	0.776794	-0.00993464	0.238381	-0.477162	0.457292	0.99 (0.62-1.58)	0.967133	-0.0252906	0.0457342	-0.11493	0.0643483	0.98 (0.89-1.07)	0.590423	-0.144358	0.561619	-1.24513	0.956416	0.87 (0.29-2.60)	0.799651	19.8974	21	0.527767	19.9139	22	0.588425	0.00462907	0.0360634	0.899086
ADHD	GCST90001921	MFI	TBNK	Blue.670.LP.TBNK.trait9	CD45 on HLA DR+ CD8br	0.996925	23	-0.0910392	0.122059	-0.330275	0.148196	0.91 (0.72-1.16)	0.45575	0.0956469	0.142323	-0.183307	0.374601	1.10 (0.83-1.45)	0.501558	0.290664	0.315141	-0.327013	0.908341	1.34 (0.72-2.48)	0.366362	0.0563723	0.0551886	-0.0517975	0.164542	1.06 (0.95-1.18)	0.328982	-0.391211	0.70951	-1.78185	0.999429	0.68 (0.17-2.72)	0.587192	36.1704	21	0.0209209	36.4884	22	0.0268992	0.0195789	0.0455614	0.671774
ADHD	GCST90002042	MFI	Myeloid cell	Red.780.60.MDSC.trait10	CD45 on CD33br HLA DR+ CD14-	0.996925	23	-0.0979446	0.131954	-0.356574	0.160685	0.91 (0.70-1.17)	0.457928	-0.230528	0.188509	-0.600005	0.13895	0.79 (0.55-1.15)	0.221368	-0.391459	0.322642	-1.02384	0.240918	0.68 (0.36-1.27)	0.237884	0.00901213	0.0404521	-0.070274	0.0882983	1.01 (0.93-1.09)	0.82745	-1.2391	0.754052	-2.71704	0.238846	0.29 (0.07-1.27)	0.115221	17.7264	21	0.666248	20.089	22	0.577474	0.0745375	0.048493	0.139206
ADHD	GCST90002094	MFI	Myeloid cell	Violet.450.50.MDSC.trait3	CD11b on Mo MDSC	0.996925	23	-0.0971928	0.131328	-0.354596	0.16021	0.91 (0.70-1.17)	0.459254	0.000531623	0.179815	-0.351906	0.35297	1.00 (0.70-1.42)	0.997641	-0.0605085	0.287862	-0.624717	0.5037	0.94 (0.54-1.65)	0.835446	0.0216646	0.0269195	-0.0310976	0.0744269	1.02 (0.97-1.08)	0.437988	0.077131	0.750828	-1.39449	1.54875	1.08 (0.25-4.71)	0.919154	19.6604	21	0.542852	19.716	22	0.600798	-0.0113825	0.0482695	0.815864
ADHD	GCST90001898	MFI	Treg	Blue.585.42.Treg.trait5	CD28 on CD4+	0.996925	23	-0.0775951	0.105364	-0.284109	0.128918	0.93 (0.75-1.14)	0.461458	-0.0989025	0.14563	-0.384337	0.186532	0.91 (0.68-1.21)	0.497051	-0.270203	0.294492	-0.847407	0.307001	0.76 (0.43-1.36)	0.368819	0.0163487	0.0304436	-0.0433207	0.0760182	1.02 (0.96-1.08)	0.595497	-0.0180306	0.615566	-1.22454	1.18848	0.98 (0.29-3.28)	0.976909	25.5893	21	0.222542	25.6011	22	0.269202	-0.00388644	0.0395432	0.922639
ADHD	GCST90001601	Absolute count	TBNK	TB_Trait507	Lymphocyte AC	0.996925	23	0.0654054	0.0888753	-0.10879	0.239601	1.07 (0.90-1.27)	0.461777	0.0892753	0.127296	-0.160224	0.338775	1.09 (0.85-1.40)	0.483101	0.193907	0.242241	-0.280885	0.668699	1.21 (0.76-1.95)	0.431998	0.0343507	0.0643965	-0.0918665	0.160568	1.03 (0.91-1.17)	0.60666	-0.223428	0.5065	-1.21617	0.769312	0.80 (0.30-2.16)	0.663633	20.6916	21	0.477914	21.0271	22	0.519066	0.0188828	0.0325993	0.568589
ADHD	GCST90001737	MFI	B cell	Bcells.trait327	CD19 on naive-mature B cell	0.996925	23	0.0691842	0.0950465	-0.117107	0.255475	1.07 (0.89-1.29)	0.466676	0.0555926	0.122314	-0.184143	0.295328	1.06 (0.83-1.34)	0.649464	-0.18366	0.259441	-0.692164	0.324844	0.83 (0.50-1.38)	0.486435	0.0257399	0.0439464	-0.0603951	0.111875	1.03 (0.94-1.12)	0.565765	-0.658968	0.530047	-1.69786	0.379925	0.52 (0.18-1.46)	0.227487	23.8075	21	0.302478	26.015	22	0.251036	0.0475617	0.034084	0.17747
ADHD	GCST90001850	MFI	TBNK	Blue.530.30.TBNK.trait7	CD3 on HLA DR+ CD8br	0.996925	23	-0.0749106	0.103181	-0.277146	0.127324	0.93 (0.76-1.14)	0.467832	-0.0196231	0.13499	-0.284204	0.244958	0.98 (0.75-1.28)	0.884421	0.0424165	0.247841	-0.443351	0.528184	1.04 (0.64-1.70)	0.865675	0.0388857	0.0372431	-0.0341107	0.111882	1.04 (0.97-1.12)	0.311956	0.0794127	0.601471	-1.09947	1.2583	1.08 (0.33-3.52)	0.896217	25.4915	21	0.226504	25.574	22	0.270422	-0.0100663	0.0386256	0.79693
ADHD	GCST90001813	MFI	B cell	Bcells.trait641	CD38 on IgD+ CD38dim	0.996925	23	0.064994	0.0895866	-0.110596	0.240584	1.07 (0.90-1.27)	0.468153	0.12436	0.131775	-0.13392	0.38264	1.13 (0.87-1.47)	0.345308	0.108165	0.250348	-0.382517	0.598847	1.11 (0.68-1.82)	0.669905	0.0369828	0.028129	-0.0181501	0.0921157	1.04 (0.98-1.10)	0.198895	-0.841662	0.510165	-1.84159	0.158262	0.43 (0.16-1.17)	0.113866	16.4921	21	0.741397	19.7509	22	0.598615	0.0592248	0.0328073	0.0853972
ADHD	GCST90001662	Relative count	Treg	Treg_Trait575	CD28- CD8dim %CD8dim	0.996925	23	0.0725499	0.100194	-0.123829	0.268929	1.08 (0.88-1.31)	0.469006	0.0540661	0.124914	-0.190766	0.298898	1.06 (0.83-1.35)	0.665141	0.0512601	0.193239	-0.327489	0.430009	1.05 (0.72-1.54)	0.793273	-0.0939102	0.0679035	-0.227001	0.0391806	0.91 (0.80-1.04)	0.204038	0.354768	0.581353	-0.784684	1.49422	1.43 (0.46-4.46)	0.548247	27.673	21	0.149672	27.9934	22	0.175901	-0.018445	0.0374066	0.627063
ADHD	GCST90001839	MFI	Maturation stages of T cell	Blue.530.30.MT.trait11	CD3 on EM CD8br	0.996925	23	-0.0713308	0.0987492	-0.264879	0.122218	0.93 (0.77-1.13)	0.470083	-0.09066	0.138167	-0.361467	0.180147	0.91 (0.70-1.20)	0.511719	-0.107668	0.262691	-0.622541	0.407206	0.90 (0.54-1.50)	0.685868	-0.0449669	0.0296356	-0.103053	0.0131189	0.96 (0.90-1.01)	0.144095	0.104627	0.57034	-1.01324	1.22249	1.11 (0.36-3.40)	0.856207	21.4904	21	0.429365	21.5909	22	0.484521	-0.0114821	0.0366421	0.757099
ADHD	GCST90001711	MFI	B cell	Bcells.trait148	BAFF-R on IgD- CD27-	0.996925	23	-0.0644032	0.0894194	-0.239665	0.110859	0.94 (0.79-1.12)	0.471379	-0.0410778	0.121448	-0.279116	0.19696	0.96 (0.76-1.22)	0.735187	-0.0364985	0.192815	-0.414416	0.341419	0.96 (0.66-1.41)	0.851599	0.0202747	0.0237609	-0.0262966	0.066846	1.02 (0.97-1.07)	0.395606	-0.176723	0.509366	-1.17508	0.821634	0.84 (0.31-2.27)	0.732084	19.714	21	0.539434	19.7642	22	0.597787	0.00733928	0.0327665	0.824932
ADHD	GCST90001718	MFI	B cell	Bcells.trait159	BAFF-R on sw mem	0.996925	23	-0.0645057	0.0900027	-0.240911	0.111899	0.94 (0.79-1.12)	0.473554	-0.068496	0.123141	-0.309853	0.172861	0.93 (0.73-1.19)	0.578047	-0.0281565	0.195054	-0.410463	0.35415	0.97 (0.66-1.42)	0.886537	-0.0010441	0.019818	-0.0398875	0.0377993	1.00 (0.96-1.04)	0.958079	-0.371308	0.51269	-1.37618	0.633564	0.69 (0.25-1.88)	0.476913	19.8616	21	0.530045	20.2311	22	0.56859	0.0200488	0.0329828	0.5498
ADHD	GCST90001700	Relative count	Treg	Treg_Trait708	CD45RA+ CD28- CD8br %T cell	0.996925	23	0.474621	0.662856	-0.824577	1.77382	1.61 (0.44- 5.89)	0.473977	0.456328	0.811792	-1.13478	2.04744	1.58 (0.32- 7.75)	0.574031	-1.22013	1.69866	-4.5495	2.10924	0.30 (0.01- 8.24)	0.480139	0.00766994	0.00556296	-0.00323347	0.0185733	1.01 (1.00-1.02)	0.184867	-1.83731	3.83434	-9.35261	5.67799	0.16 (0.00-292.36)	0.636768	32.6623	21	0.0500984	33.2457	22	0.0585003	0.151025	0.246594	0.546818
ADHD	GCST90001614	Relative count	TBNK	TB_Trait532	CD8br and CD8dim %leukocyte	0.996925	23	0.0682232	0.0955281	-0.119012	0.255458	1.07 (0.89-1.29)	0.475122	0.0902701	0.126943	-0.158538	0.339078	1.09 (0.85-1.40)	0.477018	0.179905	0.237795	-0.286173	0.645983	1.20 (0.75-1.91)	0.457342	0.00733348	0.0405711	-0.0721859	0.0868528	1.01 (0.93-1.09)	0.858214	0.225887	0.556184	-0.864233	1.31601	1.25 (0.42-3.73)	0.688751	25.8492	21	0.212258	25.9513	22	0.253781	-0.0103053	0.0357898	0.776215
ADHD	GCST90001547	Relative count	Maturation stages of T cell	MT_Trait513	TD CD4+ %T cell	0.996925	23	0.0626832	0.0880999	-0.109993	0.235359	1.06 (0.90-1.27)	0.476774	0.0959185	0.120422	-0.140108	0.331945	1.10 (0.87-1.39)	0.425729	0.142067	0.233546	-0.315684	0.599819	1.15 (0.73-1.82)	0.549215	-0.00592677	0.036919	-0.078288	0.0664345	0.99 (0.92-1.07)	0.87341	-0.226691	0.502489	-1.21157	0.758188	0.80 (0.30-2.13)	0.656515	14.1639	21	0.862456	14.5061	22	0.882549	0.0188997	0.0323104	0.564819
ADHD	GCST90001440	Relative count	B cell	BC_Trait62	IgD- CD24- %lymphocyte	0.996925	23	0.0637175	0.0902727	-0.113217	0.240652	1.07 (0.89-1.27)	0.480292	0.126769	0.124926	-0.118086	0.371623	1.14 (0.89-1.45)	0.310224	0.144231	0.196888	-0.241669	0.530131	1.16 (0.79-1.70)	0.471565	0.021442	0.0487339	-0.0740764	0.11696	1.02 (0.93-1.12)	0.665836	0.420533	0.513688	-0.586295	1.42736	1.52 (0.56-4.17)	0.422177	16.4162	21	0.745831	16.914	22	0.768089	-0.0233396	0.0330779	0.488193
ADHD	GCST90001613	Relative count	TBNK	TB_Trait529	DN (CD4-CD8-) %leukocyte	0.996925	23	0.0757841	0.107403	-0.134726	0.286294	1.08 (0.87-1.33)	0.480434	0.0983109	0.13177	-0.159958	0.35658	1.10 (0.85-1.43)	0.455619	-0.181468	0.279941	-0.730152	0.367216	0.83 (0.48-1.44)	0.52354	-0.0679823	0.0452889	-0.156748	0.0207838	0.93 (0.85-1.02)	0.154089	0.683398	0.61182	-0.51577	1.88257	1.98 (0.60-6.57)	0.276616	33.1314	21	0.0447803	34.7369	22	0.0412675	-0.0397258	0.0393802	0.324565
ADHD	GCST90001448	Absolute count	cDC	DC_Trait524	CD11c+ monocyte AC	0.996925	23	0.0793567	0.112967	-0.142059	0.300773	1.08 (0.87-1.35)	0.482384	0.135952	0.144312	-0.146899	0.418803	1.15 (0.86-1.52)	0.346155	0.268178	0.290534	-0.301269	0.837624	1.31 (0.74-2.31)	0.365994	0.0604533	0.0584139	-0.0540379	0.174945	1.06 (0.95-1.19)	0.327715	-0.650638	0.639784	-1.90462	0.603339	0.52 (0.15-1.83)	0.320744	29.6333	21	0.0996073	31.5286	22	0.085795	0.0476679	0.041131	0.259494
ADHD	GCST90002087	MFI	cDC	Violet.450.50.cDC.trait1	CD11c on myeloid DC	0.996925	23	-0.0673452	0.0962606	-0.256016	0.121326	0.93 (0.77-1.13)	0.484169	-0.0261252	0.137807	-0.296226	0.243976	0.97 (0.74-1.28)	0.84964	0.154342	0.254878	-0.345218	0.653903	1.17 (0.71-1.92)	0.551008	-0.00812402	0.0349601	-0.0766457	0.0603977	0.99 (0.93-1.06)	0.817995	0.080992	0.561372	-1.0193	1.18128	1.08 (0.36-3.26)	0.886659	22.0106	21	0.3989	22.0861	22	0.45476	-0.00968015	0.0360672	0.791016
ADHD	GCST90001787	MFI	B cell	Bcells.trait502	CD25 on IgD- CD38-	0.996925	23	-0.061207	0.0877784	-0.233253	0.110839	0.94 (0.79-1.12)	0.485622	-0.0350249	0.116788	-0.26393	0.193881	0.97 (0.77-1.21)	0.764253	-0.110129	0.187443	-0.477518	0.25726	0.90 (0.62-1.29)	0.562828	-0.0109868	0.0332253	-0.0761084	0.0541348	0.99 (0.93-1.06)	0.744166	0.259339	0.499929	-0.720522	1.2392	1.30 (0.49-3.45)	0.609357	12.8783	21	0.912826	13.3025	22	0.92438	-0.0209413	0.032153	0.521916
ADHD	GCST90002110	MFI	Myeloid cell	Violet.510.50.MDSC.trait5	HLA DR on CD33dim HLA DR+ CD11b+	0.996925	23	0.090017	0.129586	-0.163971	0.344005	1.09 (0.85-1.41)	0.487273	0.0373802	0.178962	-0.313385	0.388145	1.04 (0.73-1.47)	0.834548	-0.138962	0.358172	-0.840979	0.563056	0.87 (0.43-1.76)	0.701764	0.0158774	0.0190214	-0.0214046	0.0531594	1.02 (0.98-1.05)	0.407084	-0.199208	0.739098	-1.64784	1.24942	0.82 (0.19-3.49)	0.790154	20.5036	21	0.489593	20.6616	22	0.541727	0.0189039	0.0475595	0.695026
ADHD	GCST90001856	MFI	Treg	Blue.530.30.Treg.trait14	CD3 on CD39+ secreting Treg	0.996925	23	-0.0685869	0.0990972	-0.262817	0.125644	0.93 (0.77-1.13)	0.488864	-0.199912	0.144525	-0.483181	0.083357	0.82 (0.62-1.09)	0.166593	-0.243186	0.23804	-0.709745	0.223372	0.78 (0.49-1.25)	0.318064	-0.00127096	0.0309237	-0.0618814	0.0593395	1.00 (0.94-1.06)	0.967432	-0.614124	0.56634	-1.72415	0.495903	0.54 (0.18-1.64)	0.290492	21.6952	21	0.417255	22.6841	22	0.419747	0.0355923	0.0363784	0.339018
ADHD	GCST90001975	Morphological parameter	TBNK	FSC.TBNK.trait6	FSC-A on HLA DR+ T cell	0.996925	23	-0.0641646	0.0936589	-0.247736	0.119407	0.94 (0.78-1.13)	0.493288	-0.0350415	0.125938	-0.28188	0.211797	0.97 (0.75-1.24)	0.780825	0.0180061	0.246666	-0.46546	0.501472	1.02 (0.63-1.65)	0.942467	-0.0608562	0.0543359	-0.167355	0.0456422	0.94 (0.85-1.05)	0.286572	0.253223	0.534297	-0.793999	1.30044	1.29 (0.45-3.67)	0.640435	14.8082	21	0.83245	15.1723	22	0.854739	-0.0206994	0.0343063	0.552724
ADHD	GCST90001720	MFI	B cell	Bcells.trait161	BAFF-R on transitional	0.996925	23	-0.0615355	0.0899774	-0.237891	0.11482	0.94 (0.79-1.12)	0.494039	-0.0426423	0.11936	-0.276588	0.191303	0.96 (0.76-1.21)	0.720899	-0.0571085	0.180284	-0.410465	0.296248	0.94 (0.66-1.34)	0.754404	-0.00155719	0.023016	-0.0466686	0.0435542	1.00 (0.95-1.04)	0.946209	-0.277114	0.512496	-1.28161	0.727379	0.76 (0.28-2.07)	0.594394	19.3437	21	0.563104	19.5262	22	0.612647	0.014085	0.0329643	0.673524
ADHD	GCST90001527	Absolute count	Myeloid cell	MDSC_Trait27	CD33dim HLA DR+ CD11b- AC	0.996925	23	-0.0772498	0.113009	-0.298748	0.144248	0.93 (0.74-1.16)	0.494246	-0.150506	0.158988	-0.462122	0.16111	0.86 (0.63-1.17)	0.343817	-0.172497	0.278608	-0.718568	0.373574	0.84 (0.49-1.45)	0.542183	-0.00159776	0.0322504	-0.0648085	0.0616129	1.00 (0.94-1.06)	0.9611	-1.03493	0.643296	-2.29579	0.225935	0.36 (0.10-1.25)	0.122594	19.4529	21	0.556114	21.7397	22	0.475517	0.0626395	0.0414223	0.145382
ADHD	GCST90002024	MFI	Maturation stages of T cell	Red.660.20.MT.trait3	CD4 on naive CD4+	0.996925	23	-0.0693296	0.101985	-0.269221	0.130562	0.93 (0.76-1.14)	0.496632	-0.0191384	0.138864	-0.291311	0.253034	0.98 (0.75-1.29)	0.890382	-0.0382426	0.221466	-0.472317	0.395831	0.96 (0.62-1.49)	0.864482	0.00367838	0.0412808	-0.077232	0.0845888	1.00 (0.93-1.09)	0.929737	-0.563902	0.585866	-1.7122	0.584395	0.57 (0.18-1.79)	0.346746	22.4383	21	0.374642	23.2238	22	0.389185	0.0322744	0.037641	0.400889
ADHD	GCST90001699	Relative count	Treg	Treg_Trait707	CD45RA+ CD28- CD8br %CD8br	0.996925	23	1.05281	1.55574	-1.99644	4.10206	2.87 (0.14- 60.46)	0.498579	1.52999	1.89666	-2.18745	5.24744	4.62 (0.11- 190.08)	0.419852	1.06572	3.73633	-6.25749	8.38893	2.90 (0.00- 4398.13)	0.778134	0.000197211	0.00391307	-0.0074724	0.00786682	1.00 (0.99-1.01)	0.960571	-3.21665	9.03105	-20.9175	14.4842	0.04 (0.00-1951705.04)	0.725262	33.6073	21	0.0399019	33.9763	22	0.0493971	0.278836	0.580673	0.636054
ADHD	GCST90001487	Relative count	Treg	f_Treg_Trait510	Activated Treg %CD4 Treg	0.996925	23	0.0759397	0.112414	-0.144392	0.296271	1.08 (0.87-1.34)	0.499336	0.0490807	0.128266	-0.20232	0.300482	1.05 (0.82-1.35)	0.701981	0.143053	0.207996	-0.264618	0.550725	1.15 (0.77-1.73)	0.498785	-0.0777133	0.0619092	-0.199055	0.0436288	0.93 (0.82-1.04)	0.226359	-1.06337	0.605612	-2.25037	0.12363	0.35 (0.11-1.13)	0.0936891	30.9437	21	0.0745999	36.3241	22	0.0280239	0.0744132	0.0389422	0.0697703
ADHD	GCST90001646	Relative count	TBNK	TB_Trait567	NK %CD3- lymphocyte	0.996925	23	-0.0672227	0.0996075	-0.262453	0.128008	0.93 (0.77-1.14)	0.499755	-0.0893971	0.120041	-0.324678	0.145884	0.91 (0.72-1.16)	0.456442	-0.110173	0.210493	-0.522739	0.302393	0.90 (0.59-1.35)	0.605925	0.0378422	0.0426782	-0.0458071	0.121491	1.04 (0.96-1.13)	0.390226	-0.915582	0.549734	-1.99306	0.161898	0.40 (0.14-1.18)	0.110663	26.4605	21	0.189431	29.5566	22	0.129645	0.0554653	0.0353837	0.131935
ADHD	GCST90001837	MFI	Myeloid cell	Blue.530.30.MDSC.trait2	CD66b on Gr MDSC	0.996925	23	0.108001	0.160287	-0.206161	0.422163	1.11 (0.81- 1.53)	0.500439	0.0522016	0.203983	-0.347605	0.452008	1.05 (0.71- 1.57)	0.798019	-0.163398	0.378714	-0.905678	0.578882	0.85 (0.40- 1.78)	0.670337	-0.0193403	0.0282755	-0.0747602	0.0360796	0.98 (0.93-1.04)	0.505143	1.07248	0.916868	-0.724577	2.86955	2.92 (0.48-17.63)	0.255217	25.8028	21	0.214068	27.205	22	0.203543	-0.0629376	0.058915	0.297522
ADHD	GCST90001643	Relative count	TBNK	TB_Trait564	B cell % CD3- lymphocyte	0.996925	23	0.0653211	0.0971029	-0.125001	0.255643	1.07 (0.88-1.29)	0.501138	0.0246003	0.124593	-0.219602	0.268803	1.02 (0.80-1.31)	0.843479	0.0224406	0.218031	-0.404901	0.449782	1.02 (0.67-1.57)	0.918956	-0.0135368	0.0440209	-0.0998177	0.0727441	0.99 (0.91-1.08)	0.763328	0.98484	0.528444	-0.0509114	2.02059	2.68 (0.95-7.54)	0.0764136	24.6468	21	0.262784	28.3133	22	0.16553	-0.0601163	0.0340126	0.0916787
ADHD	GCST90002116	MFI	TBNK	Violet.510.50.TBNK.trait5	HLA DR on B cell	0.996925	23	-0.0648581	0.0964974	-0.253993	0.124277	0.94 (0.78-1.13)	0.501506	-0.0626078	0.135564	-0.328313	0.203098	0.94 (0.72-1.23)	0.644202	-0.00576351	0.243566	-0.483154	0.471627	0.99 (0.62-1.60)	0.981335	0.0311338	0.0310604	-0.0297446	0.0920122	1.03 (0.97-1.10)	0.320639	0.0883997	0.550169	-0.989931	1.16673	1.09 (0.37-3.21)	0.873883	18.8584	21	0.594224	18.9385	22	0.649126	-0.0100075	0.0353683	0.779985
ADHD	GCST90002111	MFI	Myeloid cell	Violet.510.50.MDSC.trait6	HLA DR on CD33dim HLA DR+ CD11b-	0.996925	23	0.0866744	0.129092	-0.166346	0.339695	1.09 (0.85-1.40)	0.501957	-0.0863422	0.183014	-0.44505	0.272366	0.92 (0.64-1.31)	0.637085	-0.413654	0.442977	-1.28189	0.45458	0.66 (0.28-1.58)	0.360541	0.0122841	0.0202792	-0.0274631	0.0520312	1.01 (0.97-1.05)	0.547045	0.0354792	0.753691	-1.44175	1.51271	1.04 (0.24-4.54)	0.962899	22.3532	21	0.379409	22.3582	22	0.438688	0.00334572	0.0484928	0.945647
ADHD	GCST90001725	MFI	B cell	Bcells.trait309	CD19 on IgD+ CD24-	0.996925	23	0.0631509	0.0941506	-0.121384	0.247686	1.07 (0.89-1.28)	0.502384	-0.033994	0.131223	-0.291191	0.223203	0.97 (0.75-1.25)	0.795593	-0.121722	0.286629	-0.683514	0.440071	0.89 (0.50-1.55)	0.675204	-0.0586054	0.0431734	-0.143225	0.0260145	0.94 (0.87-1.03)	0.196121	-0.588485	0.529598	-1.6265	0.449527	0.56 (0.20-1.57)	0.279047	23.746	21	0.305529	25.5123	22	0.273207	0.0425645	0.0340558	0.225107
ADHD	GCST90002082	Morphological parameter	TBNK	SSC.TBNK.trait5	SSC-A on CD8br	0.996925	23	0.0735385	0.10975	-0.141571	0.288648	1.08 (0.87-1.33)	0.502822	0.0519562	0.128335	-0.199581	0.303493	1.05 (0.82-1.35)	0.68559	0.359792	0.294897	-0.218207	0.937791	1.43 (0.80-2.55)	0.23536	0.0264657	0.0601614	-0.0914506	0.144382	1.03 (0.91-1.16)	0.66852	0.34729	0.638104	-0.903394	1.59797	1.42 (0.41-4.94)	0.592	36.2404	21	0.0205437	36.5681	22	0.0263691	-0.0178607	0.0409884	0.667463
ADHD	GCST90001566	Absolute count	Maturation stages of T cell	MT_Trait545	Naive DN (CD4-CD8-) AC	0.996925	23	-0.0605461	0.0915808	-0.240044	0.118952	0.94 (0.79-1.13)	0.508534	0.0231911	0.110508	-0.193404	0.239786	1.02 (0.82-1.27)	0.833778	0.225282	0.272005	-0.307848	0.758412	1.25 (0.74-2.13)	0.416436	-0.0306304	0.0570919	-0.14253	0.0812697	0.97 (0.87-1.08)	0.600667	0.403266	0.524595	-0.624941	1.43147	1.50 (0.54-4.18)	0.45062	33.7327	21	0.038698	35.0282	22	0.0384832	-0.03031	0.033751	0.379342
ADHD	GCST90001538	Relative count	Maturation stages of T cell	MT_Trait504	CM CD4+ %CD4+	0.996925	23	0.0600811	0.0914342	-0.11913	0.239292	1.06 (0.89-1.27)	0.511119	0.120799	0.133037	-0.139954	0.381552	1.13 (0.87-1.46)	0.363874	0.134991	0.235882	-0.327338	0.59732	1.14 (0.72-1.82)	0.572934	-0.0125144	0.0383847	-0.0877484	0.0627195	0.99 (0.92-1.06)	0.747791	-0.243667	0.521237	-1.26529	0.777958	0.78 (0.28-2.18)	0.644972	18.424	21	0.622034	18.7744	22	0.659214	0.0198616	0.0335543	0.560221
ADHD	GCST90001542	Absolute count	Maturation stages of T cell	MT_Trait508	EM CD4+ AC	0.996925	23	0.0607772	0.092633	-0.120784	0.242338	1.06 (0.89-1.27)	0.511755	0.0894055	0.134249	-0.173723	0.352534	1.09 (0.84-1.42)	0.505432	0.13755	0.263135	-0.378194	0.653293	1.15 (0.69-1.92)	0.606383	0.00398014	0.0393612	-0.0731678	0.0811281	1.00 (0.93-1.08)	0.921455	-0.0155575	0.529846	-1.05406	1.02294	0.98 (0.35-2.78)	0.976853	21.1401	21	0.450415	21.1617	22	0.510765	0.0049908	0.0341045	0.88505
ADHD	GCST90002045	MFI	Myeloid cell	Red.780.60.MDSC.trait14	CD45 on CD33- HLA DR-	0.996925	23	-0.0905185	0.138288	-0.361563	0.180526	0.91 (0.70-1.20)	0.512747	-0.242776	0.183975	-0.603368	0.117816	0.78 (0.55-1.13)	0.186965	-0.3527	0.325104	-0.989904	0.284504	0.70 (0.37-1.33)	0.289719	0.0414532	0.0480985	-0.0528198	0.135726	1.04 (0.95-1.15)	0.408966	-1.18133	0.770626	-2.69176	0.329098	0.31 (0.07-1.39)	0.140217	22.8506	21	0.351997	25.0998	22	0.292325	0.0712591	0.0495634	0.165244
ADHD	GCST90001482	Relative count	Treg	f_Treg_Trait505	Resting Treg %CD4	0.996925	23	-0.0596061	0.0911887	-0.238336	0.119124	0.94 (0.79-1.13)	0.513333	-0.0518953	0.12462	-0.296151	0.192361	0.95 (0.74-1.21)	0.677098	0.0477407	0.220771	-0.384971	0.480453	1.05 (0.68-1.62)	0.830789	-0.0198266	0.0308893	-0.0803695	0.0407163	0.98 (0.92-1.04)	0.525682	0.0384129	0.531494	-1.00331	1.08014	1.04 (0.37-2.95)	0.943068	25.8927	21	0.210571	25.9359	22	0.254442	-0.00640935	0.0342146	0.853202
ADHD	GCST90001710	MFI	B cell	Bcells.trait147	BAFF-R on IgD- CD24-	0.996925	23	-0.0585547	0.0896635	-0.234295	0.117186	0.94 (0.79-1.12)	0.513724	0.00368183	0.123354	-0.238092	0.245455	1.00 (0.79-1.28)	0.976189	-0.00546898	0.192602	-0.382968	0.37203	0.99 (0.68-1.45)	0.977603	0.0154933	0.0246486	-0.0328179	0.0638046	1.02 (0.97-1.07)	0.531037	-0.144926	0.510766	-1.14603	0.856176	0.87 (0.32-2.35)	0.779387	17.0266	21	0.70949	17.0561	22	0.760255	0.00564395	0.0328579	0.865264
ADHD	GCST90001576	Relative count	B cell	N_BC_Trait3	Transitional %B cell	0.996925	23	0.0664322	0.101841	-0.133177	0.266041	1.07 (0.88-1.30)	0.5142	0.121972	0.125323	-0.123661	0.367605	1.13 (0.88-1.44)	0.330423	0.112815	0.212814	-0.304299	0.52993	1.12 (0.74-1.70)	0.601343	0.0255064	0.0504466	-0.0733689	0.124382	1.03 (0.93-1.13)	0.623107	-0.454929	0.581941	-1.59553	0.685674	0.63 (0.20-1.99)	0.44309	28.2974	21	0.131916	29.4134	22	0.133431	0.0340839	0.0374525	0.37312
ADHD	GCST90001607	Relative count	TBNK	TB_Trait517	CD8br %leukocyte	0.996925	23	0.061486	0.0957217	-0.126128	0.249101	1.06 (0.88-1.28)	0.520651	0.10136	0.129586	-0.152629	0.355349	1.11 (0.86-1.43)	0.434107	0.132155	0.232362	-0.323273	0.587584	1.14 (0.72-1.80)	0.575287	0.038554	0.038858	-0.0376076	0.114716	1.04 (0.96-1.12)	0.331435	-0.0417541	0.557953	-1.13534	1.05183	0.96 (0.32-2.86)	0.941055	26.0004	21	0.206433	26.0442	22	0.249791	0.00674803	0.0359035	0.852721
ADHD	GCST90001423	Absolute count	B cell	BC_Trait44	CD20- CD38- AC	0.996925	23	0.0554205	0.086572	-0.114261	0.225102	1.06 (0.89-1.25)	0.522065	0.0766878	0.122079	-0.162587	0.315962	1.08 (0.85-1.37)	0.529884	0.055734	0.204576	-0.345235	0.456703	1.06 (0.71-1.58)	0.787827	-0.023349	0.0605167	-0.141962	0.0952637	0.98 (0.87-1.10)	0.709682	0.650045	0.492716	-0.315679	1.61577	1.92 (0.73-5.03)	0.201271	19.1715	21	0.574138	20.6744	22	0.540934	-0.03886	0.0316991	0.233806
ADHD	GCST90001937	MFI	Treg	Blue.780.60.CD25.trait3	CD25 on resting Treg	0.996925	23	0.0578221	0.0908845	-0.120311	0.235956	1.06 (0.89-1.27)	0.524636	0.0781381	0.123754	-0.16442	0.320697	1.08 (0.85-1.38)	0.527781	0.0975103	0.221259	-0.336158	0.531179	1.10 (0.71-1.70)	0.663726	0.019764	0.0539225	-0.085924	0.125452	1.02 (0.92-1.13)	0.720925	-0.223332	0.518481	-1.23956	0.792892	0.80 (0.29-2.21)	0.671045	14.8365	21	0.831065	15.1399	22	0.856165	0.0183495	0.0333148	0.587589
ADHD	GCST90001822	MFI	B cell	Bcells.trait777	IgD on IgD+ CD38-	0.996925	23	-0.056639	0.0893011	-0.231669	0.118391	0.94 (0.79-1.13)	0.525919	-0.0115803	0.121706	-0.250125	0.226964	0.99 (0.78-1.25)	0.924196	0.0762243	0.239952	-0.394081	0.546529	1.08 (0.67-1.73)	0.753734	0.0324611	0.0369282	-0.0399183	0.10484	1.03 (0.96-1.11)	0.388476	-0.126117	0.508597	-1.12297	0.870733	0.88 (0.33-2.39)	0.806566	13.3537	21	0.89573	13.373	22	0.922234	0.00453902	0.0327105	0.890959
ADHD	GCST90001651	Absolute count	TBNK	TB_Trait575	Granulocyte AC	0.996925	23	0.0569543	0.0898444	-0.119141	0.233049	1.06 (0.89-1.26)	0.526132	0.0607261	0.123079	-0.180508	0.301961	1.06 (0.83-1.35)	0.621736	0.0591766	0.201237	-0.335248	0.453602	1.06 (0.72-1.57)	0.771465	-0.0177615	0.0544933	-0.124568	0.0890453	0.98 (0.88-1.09)	0.748229	-0.583988	0.512135	-1.58777	0.419796	0.56 (0.20-1.52)	0.267	14.219	21	0.860011	15.835	22	0.82399	0.0418913	0.0329535	0.217549
ADHD	GCST90001904	MFI	cDC	Blue.670.LP.cDC.trait2	CD86 on CD62L+ myeloid DC	0.996925	23	-0.0624092	0.0984972	-0.255464	0.130645	0.94 (0.77-1.14)	0.526332	-0.0685715	0.137963	-0.33898	0.201837	0.93 (0.71-1.22)	0.61917	-0.114176	0.250332	-0.604828	0.376475	0.89 (0.55-1.46)	0.652789	0.0525912	0.0485881	-0.0426415	0.147824	1.05 (0.96-1.16)	0.300351	0.0328432	0.562335	-1.06933	1.13502	1.03 (0.34-3.11)	0.953978	18.0692	21	0.644622	18.0988	22	0.700116	-0.00621233	0.0361083	0.865048
ADHD	GCST90001553	Relative count	Maturation stages of T cell	MT_Trait527	Naive CD8br %T cell	0.996925	23	-0.0427648	0.0675999	-0.175261	0.0897311	0.96 (0.84-1.09)	0.526985	-0.114109	0.0838031	-0.278363	0.0501448	0.89 (0.76-1.05)	0.173313	-0.164185	0.145465	-0.449297	0.120926	0.85 (0.64-1.13)	0.271186	-0.00734134	0.0599332	-0.12481	0.110128	0.99 (0.88-1.12)	0.903796	-0.373237	0.387559	-1.13285	0.386378	0.69 (0.32-1.47)	0.346483	26.1248	21	0.20173	27.0581	22	0.20903	0.0216091	0.0249489	0.396205
ADHD	GCST90001591	Relative count	TBNK	TB_ry_Trait513	CD4+ %T cell	0.996925	23	-0.0555377	0.0881629	-0.228337	0.117261	0.95 (0.80-1.12)	0.528731	-0.128955	0.128285	-0.380395	0.122484	0.88 (0.68-1.13)	0.31479	-0.28461	0.232493	-0.740297	0.171077	0.75 (0.48-1.19)	0.233838	0.000158651	0.0502479	-0.0983272	0.0986445	1.00 (0.91-1.10)	0.997529	-0.254727	0.502474	-1.23958	0.730123	0.78 (0.29-2.08)	0.617476	18.721	21	0.603033	18.8831	22	0.652534	0.0130195	0.0323335	0.691266
ADHD	GCST90001599	Relative count	TBNK	TB_ry_Trait528	DN (CD4-CD8-) %T cell	0.996925	23	0.0686942	0.109132	-0.145205	0.282594	1.07 (0.86-1.33)	0.529049	-0.0236881	0.132055	-0.282517	0.23514	0.98 (0.75-1.27)	0.857639	-0.109972	0.261275	-0.622071	0.402127	0.90 (0.54-1.50)	0.677908	-0.02592	0.0461152	-0.116306	0.0644658	0.97 (0.89-1.07)	0.584414	0.509821	0.629012	-0.723042	1.74268	1.66 (0.49-5.71)	0.426737	34.1504	21	0.034918	34.9756	22	0.0389727	-0.0288412	0.0404871	0.484086
ADHD	GCST90001640	Relative count	TBNK	TB_Trait561	CD3- lymphocyte %lymphocyte	0.996925	15	0.06774	0.107644	-0.143242	0.278721	1.07 (0.87-1.32)	0.529154	0.135929	0.153336	-0.164608	0.436467	1.15 (0.85-1.55)	0.375357	0.133387	0.223153	-0.303994	0.570767	1.14 (0.74-1.77)	0.559562	-0.0366874	0.0462848	-0.127406	0.0540309	0.96 (0.88-1.06)	0.443375	-0.195716	0.590151	-1.35241	0.96098	0.82 (0.26-2.61)	0.745449	14.4197	13	0.344964	14.6488	14	0.402572	0.0176913	0.0389241	0.65696
ADHD	GCST90002102	MFI	Treg	Violet.450.50.Treg.trait2	CD45RA on resting Treg	0.996925	23	0.0571915	0.092345	-0.123805	0.238188	1.06 (0.88-1.27)	0.535703	0.100153	0.126128	-0.147057	0.347364	1.11 (0.86-1.42)	0.427159	0.159245	0.229565	-0.290702	0.609193	1.17 (0.75-1.84)	0.495141	-0.0178852	0.0263756	-0.0695815	0.033811	0.98 (0.93-1.03)	0.501819	0.46406	0.527157	-0.569168	1.49729	1.59 (0.57-4.47)	0.388657	17.2828	21	0.693828	17.8973	22	0.712057	-0.0265501	0.0338676	0.44183
ADHD	GCST90001657	Absolute count	Treg	Treg_Trait509	CD28+ DN (CD4-CD8-) AC	0.996925	23	0.0479506	0.0776888	-0.10432	0.200221	1.05 (0.90-1.22)	0.537094	0.0554636	0.109796	-0.159736	0.270663	1.06 (0.85-1.31)	0.613451	0.0205059	0.215965	-0.402786	0.443798	1.02 (0.67-1.56)	0.925214	-0.0833434	0.0726338	-0.225706	0.0590187	0.92 (0.80-1.06)	0.294882	0.563796	0.442884	-0.304255	1.43185	1.76 (0.74-4.19)	0.216926	17.0364	21	0.708898	18.4361	22	0.679842	-0.0337202	0.0285019	0.249995
ADHD	GCST90001488	Relative count	Treg	f_Treg_Trait511	Activated Treg %CD4	0.996925	23	0.0588196	0.0954442	-0.128251	0.24589	1.06 (0.88-1.28)	0.537715	0.091165	0.13021	-0.164047	0.346377	1.10 (0.85-1.41)	0.483842	0.341933	0.300975	-0.247978	0.931844	1.41 (0.78-2.54)	0.268146	-0.0308639	0.0574095	-0.143386	0.0816587	0.97 (0.87-1.09)	0.602604	-0.947524	0.510587	-1.94828	0.0532271	0.39 (0.14-1.05)	0.0775787	20.963	21	0.461209	24.971	22	0.298464	0.065778	0.032856	0.0583676
ADHD	GCST90001976	Morphological parameter	TBNK	FSC.TBNK.trait7	FSC-A on NKT	0.996925	23	-0.0647597	0.106212	-0.272935	0.143415	0.94 (0.76-1.15)	0.542045	-0.11672	0.135209	-0.38173	0.148291	0.89 (0.68-1.16)	0.388	-0.174299	0.256497	-0.677033	0.328436	0.84 (0.51-1.39)	0.503887	0.00508613	0.0558983	-0.104475	0.114647	1.01 (0.90-1.12)	0.929298	-0.15973	0.620098	-1.37512	1.05566	0.85 (0.25-2.87)	0.799232	28.5518	21	0.125185	28.5847	22	0.157104	0.00619497	0.0398236	0.877865
ADHD	GCST90001489	Absolute count	Treg	f_Treg_Trait512	CD39+ activated Treg AC	0.996925	23	0.0567888	0.0931715	-0.125827	0.239405	1.06 (0.88-1.27)	0.542188	0.0591009	0.128982	-0.193703	0.311905	1.06 (0.82-1.37)	0.6468	0.0344938	0.191337	-0.340526	0.409514	1.04 (0.71-1.51)	0.858585	-0.0107316	0.0191224	-0.0482116	0.0267483	0.99 (0.95-1.03)	0.575887	0.0928934	0.543335	-0.972043	1.15783	1.10 (0.38-3.18)	0.865885	22.3517	21	0.379491	22.3566	22	0.438787	-0.00236161	0.034988	0.946824
ADHD	GCST90001738	MFI	B cell	Bcells.trait328	CD19 on unsw mem	0.996925	23	0.0548257	0.0904572	-0.12247	0.232122	1.06 (0.88-1.26)	0.544451	0.121811	0.124202	-0.121626	0.365247	1.13 (0.89-1.44)	0.326719	0.138125	0.223142	-0.299234	0.575484	1.15 (0.74-1.78)	0.542274	0.0488811	0.0472517	-0.0437322	0.141494	1.05 (0.96-1.15)	0.323118	-0.863759	0.500765	-1.84526	0.11774	0.42 (0.16-1.12)	0.0992382	19.8112	21	0.533246	23.2831	22	0.385892	0.0600053	0.0322036	0.0764642
ADHD	GCST90001847	MFI	TBNK	Blue.530.30.TBNK.trait4	CD3 on HLA DR+ T cell	0.996925	23	-0.0648343	0.107593	-0.275716	0.146047	0.94 (0.76-1.16)	0.546781	-0.0141139	0.141804	-0.29205	0.263822	0.99 (0.75-1.30)	0.920717	0.0461609	0.247118	-0.43819	0.530512	1.05 (0.65-1.70)	0.853531	-0.00798569	0.042118	-0.090537	0.0745656	0.99 (0.91-1.08)	0.851215	-0.000635424	0.627989	-1.23149	1.23022	1.00 (0.29-3.42)	0.999202	27.7376	21	0.147753	27.7518	22	0.184053	-0.00418827	0.0403348	0.918284
ADHD	GCST90001460	Absolute count	cDC	f_DC_Trait504	Plasmacytoid DC AC	0.996925	23	0.0604672	0.100517	-0.136546	0.25748	1.06 (0.87-1.29)	0.547465	0.0665702	0.123424	-0.175342	0.308482	1.07 (0.84-1.36)	0.589639	0.0216716	0.204202	-0.378564	0.421908	1.02 (0.68-1.52)	0.916442	-0.00581606	0.0574359	-0.11839	0.106758	0.99 (0.89-1.11)	0.920888	-1.43667	0.490822	-2.39869	-0.474665	0.24 (0.09-0.62)	0.00805455	20.4649	21	0.492008	30.0637	22	0.116924	0.0978498	0.0315829	0.00544566
ADHD	GCST90001571	Relative count	Maturation stages of T cell	MT_Trait550	EM DN (CD4-CD8-) %T cell	0.996925	23	0.061887	0.102905	-0.139807	0.263581	1.06 (0.87-1.30)	0.547574	-0.0878468	0.129209	-0.341097	0.165404	0.92 (0.71-1.18)	0.496581	-0.202846	0.301508	-0.793802	0.388111	0.82 (0.45-1.47)	0.508099	-0.0281677	0.0441252	-0.114653	0.0583177	0.97 (0.89-1.06)	0.532867	0.470611	0.593753	-0.693145	1.63437	1.60 (0.50-5.13)	0.436872	30.0793	21	0.0904063	30.7796	22	0.100715	-0.0267078	0.0381971	0.492094
ADHD	GCST90001830	MFI	B cell	Bcells.trait85	BAFF-R on CD20-	0.996925	19	-0.0554767	0.0925204	-0.236817	0.125863	0.95 (0.79-1.13)	0.548762	-0.0845284	0.128105	-0.335615	0.166558	0.92 (0.71-1.18)	0.509359	-0.189316	0.213676	-0.608122	0.22949	0.83 (0.54-1.26)	0.387305	0.0246927	0.0443042	-0.0621436	0.111529	1.03 (0.94-1.12)	0.59254	-0.383107	0.535843	-1.43336	0.667146	0.68 (0.24-1.95)	0.484337	16.284	17	0.503801	16.6693	18	0.545942	0.0215756	0.0347572	0.542996
ADHD	GCST90002103	MFI	Treg	Violet.450.50.Treg.trait3	CD45RA on CD39+ resting Treg	0.996925	8	-0.104455	0.175101	-0.447653	0.238744	0.90 (0.64-1.27)	0.550816	0.0133353	0.239968	-0.457003	0.483673	1.01 (0.63-1.62)	0.955684	-0.0101015	0.307961	-0.613705	0.593502	0.99 (0.54-1.81)	0.974749	-0.00356406	0.0451895	-0.0921356	0.0850074	1.00 (0.91-1.09)	0.938862	-0.501918	0.852028	-2.17189	1.16806	0.61 (0.11-3.22)	0.577294	5.89283	6	0.435302	6.12004	7	0.525805	0.0269919	0.0566265	0.650464
ADHD	GCST90001589	Relative count	TBNK	RATIO_CD4_CD8B	CD4/CD8br	0.996925	23	-0.0530091	0.0895561	-0.228539	0.122521	0.95 (0.80-1.13)	0.553912	-0.0766028	0.128614	-0.328686	0.175481	0.93 (0.72-1.19)	0.551441	-0.130559	0.241416	-0.603734	0.342616	0.88 (0.55-1.41)	0.594076	0.0172143	0.0527499	-0.0861754	0.120604	1.02 (0.92-1.13)	0.749362	0.229707	0.510328	-0.770536	1.22995	1.26 (0.46-3.42)	0.657239	17.8436	21	0.658882	18.1602	22	0.696448	-0.0184876	0.032854	0.579583
ADHD	GCST90001722	MFI	B cell	Bcells.trait282	CD19 on CD20- CD38-	0.996925	23	-0.0511285	0.0866868	-0.221035	0.118778	0.95 (0.80-1.13)	0.55532	-0.0269815	0.125715	-0.273383	0.21942	0.97 (0.76-1.25)	0.83006	-0.315516	0.250457	-0.806411	0.17538	0.73 (0.45-1.19)	0.220957	0.0244442	0.0625883	-0.0982288	0.147117	1.02 (0.91-1.16)	0.702971	-0.0606979	0.493181	-1.02733	0.905937	0.94 (0.36-2.47)	0.903219	20.3804	21	0.497291	20.3808	22	0.559231	0.000624839	0.031701	0.98446
ADHD	GCST90001679	Relative count	Treg	Treg_Trait594	CD25++ CD8br %T cell	0.996925	23	-0.0646775	0.109782	-0.279849	0.150494	0.94 (0.76-1.16)	0.555763	0.00163442	0.139487	-0.271761	0.27503	1.00 (0.76-1.32)	0.990651	0.158386	0.300612	-0.430813	0.747585	1.17 (0.65-2.11)	0.60355	0.0088076	0.0399172	-0.0694301	0.0870453	1.01 (0.93-1.09)	0.830894	0.360356	0.632642	-0.879623	1.60033	1.43 (0.41-4.95)	0.57499	29.1366	21	0.110761	29.7828	22	0.123841	-0.02779	0.0407209	0.502413
ADHD	GCST90002006	MFI	Monocyte	mono.trait48	CD64 on monocyte	0.996925	23	-0.0525752	0.0894725	-0.227941	0.122791	0.95 (0.80-1.13)	0.556792	-0.107077	0.122167	-0.346523	0.13237	0.90 (0.71-1.14)	0.380768	-0.147594	0.207736	-0.554756	0.259568	0.86 (0.57-1.30)	0.484865	0.00994989	0.0235289	-0.0361668	0.0560666	1.01 (0.96-1.06)	0.674233	-0.203024	0.509063	-1.20079	0.79474	0.82 (0.30-2.21)	0.694053	16.7967	21	0.723352	16.8869	22	0.769575	0.00983248	0.0327515	0.766965
ADHD	GCST90001596	Absolute count	TBNK	TB_ry_Trait524	CD8dim AC	0.996925	23	0.0549716	0.0937566	-0.128791	0.238735	1.06 (0.88-1.27)	0.557658	0.0919981	0.128544	-0.159949	0.343945	1.10 (0.85-1.41)	0.474181	0.105104	0.227785	-0.341355	0.551563	1.11 (0.71-1.74)	0.649028	-0.0401184	0.0449755	-0.12827	0.0480336	0.96 (0.88-1.05)	0.384842	0.813812	0.520663	-0.206687	1.83431	2.26 (0.81-6.26)	0.13299	23.4524	21	0.320338	25.8999	22	0.256002	-0.0495752	0.0334877	0.153615
ADHD	GCST90001453	Relative count	cDC	DC_Trait531	CD11c+ CD62L- monocyte %monocyte	0.996925	23	-0.0641494	0.109586	-0.278938	0.150639	0.94 (0.76-1.16)	0.558292	-0.0234577	0.147009	-0.311595	0.264679	0.98 (0.73-1.30)	0.873222	0.0569735	0.281449	-0.494666	0.608613	1.06 (0.61-1.84)	0.841441	0.0176114	0.0485815	-0.0776084	0.112831	1.02 (0.93-1.12)	0.725336	-0.127807	0.639345	-1.38092	1.12531	0.88 (0.25-3.08)	0.843479	28.7765	21	0.119473	28.7905	22	0.150941	0.00415701	0.0411036	0.920403
ADHD	GCST90001968	Morphological parameter	TBNK	FSC.TBNK.trait10	FSC-A on B cell	0.996925	23	0.0558787	0.0956644	-0.131623	0.243381	1.06 (0.88-1.28)	0.559145	-0.0449846	0.140322	-0.320015	0.230046	0.96 (0.73-1.26)	0.748527	-0.0471649	0.234953	-0.507673	0.413343	0.95 (0.60-1.51)	0.842745	0.0109019	0.0391674	-0.0658663	0.0876701	1.01 (0.94-1.09)	0.784551	-0.106211	0.545897	-1.17617	0.963746	0.90 (0.31-2.62)	0.847606	19.4368	21	0.557144	19.5277	22	0.612555	0.0105765	0.035069	0.76593
ADHD	GCST90001504	Absolute count	Treg	f_Treg_Trait533	CD25hi AC	0.996925	23	0.0565605	0.0968978	-0.133359	0.24648	1.06 (0.88-1.28)	0.559414	0.140784	0.140998	-0.135571	0.41714	1.15 (0.87-1.52)	0.318044	0.327789	0.299035	-0.258321	0.913898	1.39 (0.77-2.49)	0.284866	-0.025092	0.048787	-0.120714	0.0705305	0.98 (0.89-1.07)	0.625418	-0.381119	0.556966	-1.47277	0.710533	0.68 (0.23-2.04)	0.501282	23.4264	21	0.32167	24.1372	22	0.34008	0.0286102	0.0358431	0.433685
ADHD	GCST90002074	Morphological parameter	TBNK	SSC.TBNK.trait1	SSC-A on CD14+ monocyte	0.996925	23	-0.0553347	0.0953565	-0.242233	0.131564	0.95 (0.78-1.14)	0.561717	-0.101803	0.134535	-0.365492	0.161885	0.90 (0.69-1.18)	0.449227	-0.129112	0.231201	-0.582266	0.324043	0.88 (0.56-1.38)	0.582184	-0.0017303	0.0242355	-0.0492319	0.0457713	1.00 (0.95-1.05)	0.943386	0.131936	0.544008	-0.93432	1.19819	1.14 (0.39-3.31)	0.810725	17.0886	21	0.705724	17.2108	22	0.75162	-0.012223	0.0349572	0.730079
ADHD	GCST90001464	Absolute count	cDC	f_DC_Trait512	CD86+ myeloid DC AC	0.996925	23	0.0544232	0.0939067	-0.129634	0.23848	1.06 (0.88-1.27)	0.562221	-0.0804563	0.135257	-0.345561	0.184648	0.92 (0.71-1.20)	0.551952	-0.241131	0.265991	-0.762473	0.280211	0.79 (0.47-1.32)	0.374473	-0.0334565	0.0224453	-0.0774494	0.0105363	0.97 (0.93-1.01)	0.144548	-0.255906	0.537069	-1.30856	0.796749	0.77 (0.27-2.22)	0.638648	21.0956	21	0.453119	21.4416	22	0.493607	0.0202912	0.0345734	0.563526
ADHD	GCST90001714	MFI	B cell	Bcells.trait151	BAFF-R on IgD- CD38dim	0.996925	8	0.124084	0.215419	-0.298138	0.546305	1.13 (0.74-1.73)	0.564609	0.031209	0.224309	-0.408436	0.470854	1.03 (0.66-1.60)	0.889344	-0.114143	0.326284	-0.75366	0.525374	0.89 (0.47-1.69)	0.736757	0.00269721	0.0203659	-0.0372199	0.0426144	1.00 (0.96-1.04)	0.89488	-0.658095	1.08132	-2.77747	1.46128	0.52 (0.06-4.31)	0.565099	11.8417	6	0.065594	12.9202	7	0.0740768	0.0534919	0.0723632	0.487677
ADHD	GCST90001768	MFI	B cell	Bcells.trait442	CD24 on IgD+ CD38br	0.996925	23	0.054683	0.0956252	-0.132742	0.242108	1.06 (0.88-1.27)	0.567426	-0.0774177	0.12652	-0.325397	0.170561	0.93 (0.72-1.19)	0.540603	-0.22976	0.225131	-0.671017	0.211497	0.79 (0.51-1.24)	0.318555	0.00142039	0.0419438	-0.0807894	0.0836302	1.00 (0.92-1.09)	0.973339	-0.447718	0.546143	-1.51816	0.622721	0.64 (0.22-1.86)	0.421547	24.8643	21	0.25309	25.8981	22	0.256082	0.0328204	0.0351236	0.360704
ADHD	GCST90001709	MFI	B cell	Bcells.trait143	BAFF-R on IgD+ CD38dim	0.996925	23	-0.0557664	0.0977673	-0.24739	0.135857	0.95 (0.78-1.15)	0.568407	-0.0951349	0.123477	-0.33715	0.14688	0.91 (0.71-1.16)	0.441023	-0.0425066	0.196643	-0.427926	0.342913	0.96 (0.65-1.41)	0.830853	0.00899429	0.0216633	-0.0334658	0.0514544	1.01 (0.97-1.05)	0.67883	-0.177557	0.569391	-1.29356	0.93845	0.84 (0.27-2.56)	0.75824	26.0149	21	0.205882	26.0734	22	0.248546	0.00795817	0.0366281	0.830095
ADHD	GCST90001595	Relative count	TBNK	TB_ry_Trait519	DP (CD4+CD8+) %T cell	0.996925	11	-0.0698512	0.123404	-0.311722	0.17202	0.93 (0.73-1.19)	0.571368	-0.115466	0.171267	-0.451149	0.220217	0.89 (0.64-1.25)	0.500192	-0.15386	0.22927	-0.603229	0.295509	0.86 (0.55-1.34)	0.517365	0.019907	0.0384442	-0.0554436	0.0952577	1.02 (0.95-1.10)	0.613285	-0.088761	0.619876	-1.30372	1.1262	0.92 (0.27-3.08)	0.889294	9.05631	9	0.432093	9.05728	10	0.526676	0.00132447	0.0425424	0.975843
ADHD	GCST90001645	Absolute count	TBNK	TB_Trait566	NK AC	0.996925	23	-0.0537815	0.0950277	-0.240036	0.132473	0.95 (0.79-1.14)	0.571424	-0.0208512	0.123869	-0.263634	0.221932	0.98 (0.77-1.25)	0.866322	-0.0313604	0.213669	-0.450152	0.387431	0.97 (0.64-1.47)	0.88465	0.000926128	0.0421585	-0.0817045	0.0835567	1.00 (0.92-1.09)	0.982807	-1.10615	0.503064	-2.09216	-0.120144	0.33 (0.12-0.89)	0.0392349	21.8986	21	0.405376	26.6068	22	0.226543	0.0687653	0.0323623	0.0456344
ADHD	GCST90001467	Relative count	cDC	f_DC_Trait515	CD86+ plasmacytoid DC %DC	0.996925	23	0.065527	0.116619	-0.163047	0.294101	1.07 (0.85-1.34)	0.574192	0.147308	0.139276	-0.125673	0.420288	1.16 (0.88-1.52)	0.290206	0.225962	0.257596	-0.278926	0.73085	1.25 (0.76-2.08)	0.38986	-0.000561614	0.0478357	-0.0943196	0.0931964	1.00 (0.91-1.10)	0.990798	-0.323438	0.675983	-1.64836	1.00149	0.72 (0.19-2.72)	0.63726	36.6736	21	0.0183455	37.2701	22	0.0220907	0.0253942	0.0434504	0.56515
ADHD	GCST90001886	MFI	Treg	Blue.585.42.Treg.trait10	CD28 on CD39+ activated Treg	0.996925	23	-0.0579672	0.103998	-0.261803	0.145869	0.94 (0.77-1.16)	0.577263	-0.088681	0.139466	-0.362034	0.184671	0.92 (0.70-1.20)	0.524865	-0.0744484	0.260182	-0.584405	0.435508	0.93 (0.56-1.55)	0.777448	0.0368668	0.0357339	-0.0331717	0.106905	1.04 (0.97-1.11)	0.315166	-0.223896	0.606657	-1.41294	0.965153	0.80 (0.24-2.63)	0.715775	26.9723	21	0.171771	27.0715	22	0.208525	0.0108247	0.0389648	0.783877
ADHD	GCST90002025	MFI	Maturation stages of T cell	Red.660.20.MT.trait4	CD4 on EM CD4+	0.996925	23	-0.05435	0.0982163	-0.246854	0.138154	0.95 (0.78-1.15)	0.58001	-0.0376985	0.139148	-0.310428	0.235031	0.96 (0.73-1.26)	0.786449	-0.0975805	0.243456	-0.574754	0.379593	0.91 (0.56-1.46)	0.692423	-0.0451421	0.0328342	-0.109497	0.0192128	0.96 (0.90-1.02)	0.182424	-0.230611	0.572758	-1.35322	0.891994	0.79 (0.26-2.44)	0.691288	22.0415	21	0.397121	22.1441	22	0.451319	0.0114977	0.0367845	0.75769
ADHD	GCST90001776	MFI	B cell	Bcells.trait470	CD25 on CD20- CD38-	0.996925	23	0.0485475	0.0878211	-0.123582	0.220677	1.05 (0.88-1.25)	0.580401	0.0585524	0.120809	-0.178232	0.295337	1.06 (0.84-1.34)	0.62791	0.0469093	0.219297	-0.382912	0.476731	1.05 (0.68-1.61)	0.832589	-0.0265029	0.0680131	-0.159808	0.106803	0.97 (0.85-1.11)	0.708362	0.0597311	0.49946	-0.919211	1.03867	1.06 (0.40-2.83)	0.905944	16.0093	21	0.769127	16.0098	22	0.815397	-0.000730351	0.0321092	0.982068
ADHD	GCST90001424	Relative count	B cell	BC_Trait46	IgD+ %Lymphocyte	0.996925	23	-0.0596193	0.1079	-0.271104	0.151865	0.94 (0.76-1.16)	0.580578	-0.152561	0.137893	-0.42283	0.117708	0.86 (0.66-1.12)	0.268563	-0.27544	0.275838	-0.816083	0.265203	0.76 (0.44-1.30)	0.328867	-0.0444326	0.0528637	-0.148045	0.0591803	0.96 (0.86-1.06)	0.420264	0.0488521	0.627931	-1.18189	1.2796	1.05 (0.31-3.60)	0.938725	33.6216	21	0.0397634	33.6709	22	0.0530398	-0.00709578	0.0404374	0.862387
ADHD	GCST90001741	MFI	B cell	Bcells.trait332	CD19 on IgD+	0.996925	23	0.0482881	0.0877165	-0.123636	0.220212	1.05 (0.88-1.25)	0.581976	0.146055	0.126885	-0.10264	0.39475	1.16 (0.90-1.48)	0.249699	-0.258096	0.249523	-0.747161	0.230969	0.77 (0.47-1.26)	0.312207	-0.0454448	0.0537919	-0.150877	0.0599874	0.96 (0.86-1.06)	0.414735	-0.569443	0.499453	-1.54837	0.409485	0.57 (0.21-1.51)	0.267068	18.8064	21	0.597555	20.3848	22	0.558981	0.0403567	0.0321224	0.222789
ADHD	GCST90002085	Morphological parameter	TBNK	SSC.TBNK.trait8	SSC-A on HLA DR+ CD4+	0.996925	23	-0.0547562	0.0996092	-0.24999	0.140478	0.95 (0.78-1.15)	0.582518	0.0972889	0.138188	-0.173559	0.368137	1.10 (0.84-1.45)	0.481411	0.152261	0.24719	-0.332231	0.636754	1.16 (0.72-1.89)	0.544237	0.0118997	0.0680078	-0.121396	0.145195	1.01 (0.89-1.16)	0.864278	0.617723	0.562221	-0.484229	1.71968	1.85 (0.62-5.58)	0.284328	23.103	21	0.338509	24.7269	22	0.310312	-0.0438547	0.0360967	0.23788
ADHD	GCST90001943	MFI	Treg	Blue.780.60.CD25.trait9	CD25 on activated & secreting Treg	0.996925	23	0.0492791	0.0899506	-0.127024	0.225582	1.05 (0.88-1.25)	0.583797	0.172538	0.126531	-0.0754632	0.42054	1.19 (0.93-1.52)	0.172693	0.240628	0.242494	-0.234661	0.715917	1.27 (0.79-2.05)	0.331838	-0.0846126	0.0518754	-0.186288	0.0170632	0.92 (0.83-1.02)	0.146896	-0.573961	0.513074	-1.57959	0.431664	0.56 (0.21-1.54)	0.275914	19.4445	21	0.556647	20.9669	22	0.522787	0.040678	0.0329689	0.230898
ADHD	GCST90001701	MFI	B cell	Bcells.trait111	BAFF-R on CD20- CD38-	0.996925	23	-0.0624645	0.114058	-0.286019	0.16109	0.94 (0.75-1.17)	0.58393	-0.205814	0.134422	-0.469282	0.0576528	0.81 (0.63-1.06)	0.125743	-0.277651	0.244422	-0.756718	0.201417	0.76 (0.47-1.22)	0.268202	0.0193252	0.045202	-0.0692707	0.107921	1.02 (0.93-1.11)	0.676565	-0.00598619	0.663941	-1.30731	1.29534	0.99 (0.27-3.65)	0.992891	37.4549	21	0.0149183	37.4683	22	0.0210031	-0.0036878	0.0426775	0.931958
ADHD	GCST90001507	Absolute count	Treg	f_Treg_Trait536	CD25hi CD45RA+ CD4 not Treg AC	0.996925	23	-0.0506196	0.0931569	-0.233207	0.131968	0.95 (0.79-1.14)	0.586868	-0.142346	0.12491	-0.38717	0.102477	0.87 (0.68-1.11)	0.254455	-0.202409	0.211982	-0.617894	0.213076	0.82 (0.54-1.24)	0.350033	0.00620262	0.0333273	-0.0591189	0.0715241	1.01 (0.94-1.07)	0.853921	-0.381617	0.530972	-1.42232	0.659088	0.68 (0.24-1.93)	0.480238	8.99124	21	0.989283	9.39218	22	0.991029	0.0216414	0.0341777	0.533438
ADHD	GCST90001506	Relative count	Treg	f_Treg_Trait535	CD25hi %T cell	0.996925	23	-0.0529071	0.0980934	-0.24517	0.139356	0.95 (0.78-1.15)	0.589642	-0.0801638	0.134522	-0.343827	0.183499	0.92 (0.71-1.20)	0.551231	-0.116179	0.259334	-0.624473	0.392115	0.89 (0.54-1.48)	0.65854	0.0109385	0.0461736	-0.0795617	0.101439	1.01 (0.92-1.11)	0.817089	-0.569087	0.560796	-1.66825	0.530073	0.57 (0.19-1.70)	0.321759	24.3498	21	0.276419	25.3634	22	0.280016	0.0337382	0.036086	0.360447
ADHD	GCST90001650	Relative count	TBNK	TB_Trait571	HLA DR+ NK %CD3- lymphocyte	0.996925	23	-0.0491951	0.0917821	-0.229088	0.130698	0.95 (0.80-1.14)	0.591959	-0.0824638	0.124035	-0.325572	0.160644	0.92 (0.72-1.17)	0.50615	-0.121569	0.232269	-0.576816	0.333679	0.89 (0.56-1.40)	0.605932	0.0386732	0.0277003	-0.0156194	0.0929657	1.04 (0.98-1.10)	0.170011	0.341402	0.527919	-0.693319	1.37612	1.41 (0.50-3.96)	0.524836	22.8114	21	0.354115	23.425	22	0.378075	-0.0255491	0.0339947	0.460657
ADHD	GCST90001712	MFI	B cell	Bcells.trait149	BAFF-R on IgD- CD38-	0.996925	23	-0.0478666	0.0897302	-0.223738	0.128004	0.95 (0.80-1.14)	0.593721	0.0287757	0.121363	-0.209096	0.266647	1.03 (0.81-1.31)	0.812576	0.0464141	0.18743	-0.320948	0.413776	1.05 (0.73-1.51)	0.806713	-0.00418243	0.0196789	-0.0427532	0.0343883	1.00 (0.96-1.03)	0.832078	-0.125509	0.511198	-1.12746	0.876438	0.88 (0.32-2.40)	0.808437	19.322	21	0.564491	19.3458	22	0.623887	0.00507389	0.0328877	0.878863
ADHD	GCST90001654	Absolute count	Treg	Treg_Trait506	CD28- DN (CD4-CD8-) AC	0.996925	23	0.0543484	0.102123	-0.145812	0.254508	1.06 (0.86-1.29)	0.594596	0.145678	0.136006	-0.120895	0.41225	1.16 (0.89-1.51)	0.284121	0.315294	0.263855	-0.201862	0.83245	1.37 (0.82-2.30)	0.244829	-0.034647	0.0376215	-0.108385	0.0390911	0.97 (0.90-1.04)	0.36806	0.697989	0.578703	-0.436269	1.83225	2.01 (0.65-6.25)	0.241182	26.3141	21	0.194723	27.9134	22	0.17857	-0.0420541	0.0372253	0.271334
ADHD	GCST90001420	Absolute count	B cell	BC_Trait4	IgD- CD38br AC	0.996925	23	0.0449467	0.0847681	-0.121199	0.211092	1.05 (0.89-1.24)	0.595951	0.0106905	0.120575	-0.225636	0.247017	1.01 (0.80-1.28)	0.92935	-0.012249	0.195523	-0.395473	0.370975	0.99 (0.67-1.45)	0.950613	0.0174724	0.0526566	-0.0857345	0.120679	1.02 (0.92-1.13)	0.74575	0.0475409	0.482438	-0.898037	0.993119	1.05 (0.41-2.70)	0.922436	18.6284	21	0.608966	18.6284	22	0.668148	-0.000169622	0.0310532	0.995693
ADHD	GCST90001899	MFI	Treg	Blue.585.42.Treg.trait6	CD28 on CD4 Treg	0.996925	23	0.0671838	0.12728	-0.182285	0.316652	1.07 (0.83-1.37)	0.597609	0.094202	0.140175	-0.180541	0.368945	1.10 (0.83-1.45)	0.501564	0.194815	0.241336	-0.278204	0.667834	1.22 (0.76-1.95)	0.428173	-0.0522278	0.0466146	-0.143592	0.0391368	0.95 (0.87-1.04)	0.27581	-0.406537	0.736389	-1.84986	1.03679	0.67 (0.16-2.82)	0.58673	41.0536	21	0.00552208	41.8883	22	0.00644854	0.0309089	0.0473046	0.520588
ADHD	GCST90001528	Relative count	Myeloid cell	MDSC_Trait28	CD33dim HLA DR+ CD11b- %CD33dim HLA DR+	0.996925	23	-0.064073	0.121403	-0.302022	0.173876	0.94 (0.74-1.19)	0.597657	-0.0645266	0.162294	-0.382623	0.25357	0.94 (0.68-1.29)	0.690932	-0.0947707	0.266047	-0.616223	0.426682	0.91 (0.54-1.53)	0.725071	-0.0186479	0.0214108	-0.060613	0.0233173	0.98 (0.94-1.02)	0.395246	-0.201103	0.691216	-1.55589	1.15368	0.82 (0.21-3.17)	0.77395	16.3665	21	0.748716	16.4071	22	0.795181	0.00896095	0.0444987	0.842343
ADHD	GCST90001522	Absolute count	Myeloid cell	MDSC_Trait22	CD33- HLA DR- AC	0.996925	23	0.0793953	0.150441	-0.215469	0.374259	1.08 (0.81-1.45)	0.597672	-0.018479	0.189027	-0.388971	0.352013	0.98 (0.68-1.42)	0.922124	-0.246287	0.319829	-0.873152	0.380578	0.78 (0.42-1.46)	0.449455	0.0056381	0.0339667	-0.0609366	0.0722128	1.01 (0.94-1.07)	0.871177	-1.64678	0.788414	-3.19207	-0.101487	0.19 (0.04-0.90)	0.049092	28.0864	21	0.137717	34.7018	22	0.0416144	0.112927	0.0507761	0.0372483
ADHD	GCST90001926	MFI	Treg	Blue.670.LP.Treg.trait13	CD127 on granulocyte	0.996925	23	-0.0523098	0.0994667	-0.247265	0.142645	0.95 (0.78-1.15)	0.598956	-0.0926657	0.135533	-0.358311	0.172979	0.91 (0.70-1.19)	0.494157	-0.149478	0.258344	-0.655832	0.356877	0.86 (0.52-1.43)	0.568737	0.0195621	0.0395889	-0.0580321	0.0971563	1.02 (0.94-1.10)	0.625899	0.14399	0.567809	-0.968915	1.2569	1.15 (0.38-3.51)	0.802279	13.8443	21	0.876195	13.9676	22	0.902626	-0.0128101	0.0364811	0.728978
ADHD	GCST90001821	MFI	B cell	Bcells.trait776	IgD on IgD+ CD24-	0.996925	23	0.0468893	0.0892782	-0.128096	0.221875	1.05 (0.88-1.25)	0.599441	0.0278021	0.128179	-0.22343	0.279034	1.03 (0.80-1.32)	0.828286	0.0863182	0.240083	-0.384244	0.55688	1.09 (0.68-1.75)	0.722623	0.0362369	0.033442	-0.0293094	0.101783	1.04 (0.97-1.11)	0.289319	-0.489016	0.508495	-1.48567	0.507635	0.61 (0.23-1.66)	0.347148	19.1669	21	0.574434	20.3129	22	0.563472	0.0350156	0.0327085	0.29653
ADHD	GCST90001896	MFI	Treg	Blue.585.42.Treg.trait3	CD28 on CD28+ CD45RA+ CD8br	0.996925	23	-0.0612754	0.116793	-0.290191	0.16764	0.94 (0.75-1.18)	0.599828	0.00148929	0.149971	-0.292454	0.295432	1.00 (0.75-1.34)	0.992077	0.241447	0.31362	-0.373248	0.856143	1.27 (0.69-2.35)	0.449564	0.00242994	0.033663	-0.0635495	0.0684093	1.00 (0.94-1.07)	0.943172	0.543184	0.669166	-0.768381	1.85475	1.72 (0.46-6.39)	0.426051	29.2431	21	0.108286	30.4153	22	0.108715	-0.039445	0.0429924	0.369305
ADHD	GCST90001396	Absolute count	B cell	BC_Trait14	IgD+ CD38- AC	0.996925	23	-0.0468151	0.0892475	-0.22174	0.12811	0.95 (0.80-1.14)	0.599894	-0.134843	0.124613	-0.379085	0.109399	0.87 (0.68-1.12)	0.279211	-0.286632	0.307104	-0.888557	0.315292	0.75 (0.41-1.37)	0.360776	0.0475628	0.0452051	-0.0410391	0.136165	1.05 (0.96-1.15)	0.313454	0.0572156	0.507824	-0.938119	1.05255	1.06 (0.39-2.86)	0.911364	20.3588	21	0.498648	20.4021	22	0.557904	-0.00680492	0.0327011	0.83716
ADHD	GCST90001578	Relative count	B cell	N_BC_Trait6	Transitional %lymphocyte	0.996925	23	0.053264	0.101889	-0.146438	0.252966	1.05 (0.86-1.29)	0.601137	0.0928525	0.125005	-0.152158	0.337863	1.10 (0.86-1.40)	0.457609	0.151714	0.214373	-0.268456	0.571885	1.16 (0.76-1.77)	0.486555	0.0729407	0.0643525	-0.0531901	0.199072	1.08 (0.95-1.22)	0.273721	-0.2575	0.589545	-1.41301	0.898009	0.77 (0.24-2.45)	0.666731	29.9513	21	0.0929717	30.3602	22	0.109969	0.0203191	0.0379475	0.597962
ADHD	GCST90001590	Absolute count	TBNK	TB_ry_Trait512	CD4+ AC	0.996925	23	0.0521246	0.100082	-0.144036	0.248286	1.05 (0.87-1.28)	0.602493	0.0507282	0.125734	-0.195711	0.297167	1.05 (0.82-1.35)	0.686613	-0.0140221	0.222202	-0.449539	0.421494	0.99 (0.64-1.52)	0.950253	0.0378021	0.0653722	-0.0903274	0.165932	1.04 (0.91-1.18)	0.57297	0.108827	0.58356	-1.03495	1.2526	1.11 (0.36-3.50)	0.853852	28.1454	21	0.136076	28.1584	22	0.17049	-0.0037079	0.0375683	0.922315
ADHD	GCST90001750	MFI	B cell	Bcells.trait382	CD20 on IgD+ CD38- unsw mem	0.996925	23	0.062733	0.120462	-0.173373	0.298839	1.06 (0.84-1.35)	0.602528	0.034491	0.172495	-0.303599	0.372581	1.04 (0.74-1.45)	0.841517	-0.0514956	0.321726	-0.682078	0.579087	0.95 (0.51-1.78)	0.874294	-0.0391369	0.0365207	-0.110718	0.0324437	0.96 (0.90-1.03)	0.297307	-0.186431	0.684582	-1.52821	1.15535	0.83 (0.22-3.18)	0.788029	21.0725	21	0.454526	21.2097	22	0.507815	0.0162691	0.0439998	0.715268
ADHD	GCST90001753	MFI	B cell	Bcells.trait388	CD20 on IgD- CD24-	0.996925	23	0.053479	0.103017	-0.148435	0.255393	1.05 (0.86-1.29)	0.603672	0.0820109	0.128636	-0.170116	0.334138	1.09 (0.84-1.40)	0.523772	0.0726251	0.2241	-0.366611	0.511861	1.08 (0.69-1.67)	0.748943	-0.0484196	0.0438661	-0.134397	0.0375579	0.95 (0.87-1.04)	0.280189	-0.602634	0.582628	-1.74458	0.539317	0.55 (0.17-1.71)	0.312744	28.1234	21	0.136686	29.8758	22	0.121516	0.0428607	0.037469	0.265538
ADHD	GCST90002095	MFI	Myeloid cell	Violet.450.50.MDSC.trait4	CD11b on CD33dim HLA DR-	0.996925	23	-0.0689979	0.133423	-0.330506	0.192511	0.93 (0.72-1.21)	0.60506	-0.266589	0.188296	-0.635649	0.102471	0.77 (0.53-1.11)	0.156834	-0.291204	0.294628	-0.868675	0.286266	0.75 (0.42-1.33)	0.333713	0.0162957	0.0251211	-0.0329417	0.065533	1.02 (0.97-1.07)	0.525209	0.103059	0.762707	-1.39185	1.59796	1.11 (0.25-4.94)	0.893802	20.6843	21	0.478364	20.7368	22	0.537053	-0.0112401	0.0490574	0.820992
ADHD	GCST90002022	MFI	Maturation stages of T cell	Red.660.20.MT.trait1	CD4 on CD4+	0.996925	23	-0.0544412	0.105499	-0.26122	0.152338	0.95 (0.77-1.16)	0.605832	0.00155265	0.141156	-0.275113	0.278218	1.00 (0.76-1.32)	0.991224	0.0537561	0.216586	-0.370753	0.478265	1.06 (0.69-1.61)	0.806284	-0.00727121	0.0356667	-0.0771779	0.0626355	0.99 (0.93-1.06)	0.840251	-0.46882	0.609678	-1.66379	0.726149	0.63 (0.19-2.07)	0.450478	24.3364	21	0.277047	24.8887	22	0.302429	0.0270377	0.0391659	0.497541
ADHD	GCST90001729	MFI	B cell	Bcells.trait313	CD19 on IgD+ CD38br	0.996925	23	0.0516865	0.100196	-0.144698	0.248071	1.05 (0.87-1.28)	0.605956	0.168697	0.131347	-0.0887442	0.426137	1.18 (0.92-1.53)	0.199018	0.187927	0.265487	-0.332427	0.708281	1.21 (0.72-2.03)	0.486466	0.0155428	0.0513603	-0.0851234	0.116209	1.02 (0.92-1.12)	0.767823	-0.55755	0.568227	-1.67127	0.556174	0.57 (0.19-1.74)	0.337659	26.543	21	0.186496	28.0422	22	0.174286	0.039797	0.0365414	0.288454
ADHD	GCST90001422	Relative count	B cell	BC_Trait43	CD20- CD38- %B cell	0.996925	23	0.0455466	0.0883032	-0.127528	0.218621	1.05 (0.88-1.24)	0.605995	0.115652	0.122172	-0.123805	0.355109	1.12 (0.88-1.43)	0.343826	0.102265	0.193553	-0.277099	0.48163	1.11 (0.76-1.62)	0.602541	-0.0266841	0.0486647	-0.122067	0.0686987	0.97 (0.89-1.07)	0.594422	0.590348	0.500032	-0.389713	1.57041	1.80 (0.68-4.81)	0.250953	21.8131	21	0.410347	23.0854	22	0.396918	-0.03561	0.0321753	0.280919
ADHD	GCST90001940	MFI	Treg	Blue.780.60.CD25.trait6	CD25 on CD39+ activated Treg	0.996925	23	0.0566674	0.110283	-0.159488	0.272823	1.06 (0.85-1.31)	0.607367	0.0758283	0.139981	-0.198534	0.35019	1.08 (0.82-1.42)	0.588021	-0.166876	0.25046	-0.657777	0.324024	0.85 (0.52-1.38)	0.512158	-0.0164943	0.0554557	-0.125188	0.092199	0.98 (0.88-1.10)	0.772224	-1.06664	0.593786	-2.23046	0.0971841	0.34 (0.11-1.10)	0.0868433	27.8361	21	0.144862	32.7302	22	0.0657706	0.0733174	0.0381559	0.0683418
ADHD	GCST90001726	MFI	B cell	Bcells.trait310	CD19 on IgD+ CD38-	0.996925	23	0.0446558	0.0876034	-0.127047	0.216359	1.05 (0.88-1.24)	0.610227	0.0337295	0.120948	-0.203329	0.270788	1.03 (0.82-1.31)	0.78034	0.266976	0.238644	-0.200766	0.734719	1.31 (0.82-2.08)	0.275326	0.0617981	0.046866	-0.0300593	0.153655	1.06 (0.97-1.17)	0.204788	-0.562902	0.498927	-1.5408	0.414996	0.57 (0.21-1.51)	0.271951	16.71	21	0.728529	18.24	22	0.691666	0.0396864	0.0320842	0.229762
ADHD	GCST90002068	MFI	Treg	Red.780.60.Treg.trait7	CD4 on secreting Treg	0.996925	23	-0.0609904	0.120035	-0.29626	0.174279	0.94 (0.74-1.19)	0.611381	-0.0649755	0.13861	-0.336652	0.206701	0.94 (0.71-1.23)	0.639238	-0.0205904	0.230006	-0.471403	0.430222	0.98 (0.62-1.54)	0.929478	-0.0403176	0.0329545	-0.104908	0.0242731	0.96 (0.90-1.02)	0.238879	-1.20001	0.654538	-2.4829	0.0828846	0.30 (0.08-1.09)	0.0809623	28.7295	21	0.120649	33.0035	22	0.0618253	0.0742965	0.0420347	0.0916732
ADHD	GCST90001401	Absolute count	B cell	BC_Trait20	IgD- CD27- AC	0.996925	23	0.0453371	0.0892968	-0.129685	0.220359	1.05 (0.88-1.25)	0.611655	0.135176	0.120367	-0.100743	0.371095	1.14 (0.90-1.45)	0.261424	0.155124	0.188692	-0.214713	0.524961	1.17 (0.81-1.69)	0.419842	-0.0138201	0.0572986	-0.126125	0.0984852	0.99 (0.88-1.10)	0.811988	0.309684	0.508113	-0.686216	1.30558	1.36 (0.50-3.69)	0.548745	14.1796	21	0.861762	14.4589	22	0.884396	-0.017295	0.032726	0.602709
ADHD	GCST90001734	MFI	B cell	Bcells.trait321	CD19 on IgD- CD38br	0.996925	23	0.0480179	0.0950514	-0.138283	0.234319	1.05 (0.87-1.26)	0.613434	0.0813854	0.125105	-0.163821	0.326591	1.08 (0.85-1.39)	0.515346	0.185023	0.22645	-0.258819	0.628866	1.20 (0.77-1.88)	0.422655	0.0107228	0.0521745	-0.0915392	0.112985	1.01 (0.91-1.12)	0.84174	-0.288018	0.548987	-1.36403	0.787996	0.75 (0.26-2.20)	0.605331	25.1317	21	0.241505	25.5944	22	0.269505	0.0219459	0.0352962	0.540789
ADHD	GCST90002026	MFI	Maturation stages of T cell	Red.660.20.MT.trait5	CD4 on TD CD4+	0.996925	23	-0.0560198	0.111505	-0.27457	0.16253	0.95 (0.76-1.18)	0.615389	0.000473479	0.143506	-0.280797	0.281744	1.00 (0.76-1.33)	0.997367	0.00786814	0.320567	-0.620443	0.636179	1.01 (0.54-1.89)	0.98064	0.0103695	0.03872	-0.0655217	0.0862607	1.01 (0.94-1.09)	0.792269	-0.230549	0.650625	-1.50577	1.04468	0.79 (0.22-2.84)	0.72661	28.9095	21	0.116192	29.0117	22	0.144528	0.0113799	0.0417677	0.787931
ADHD	GCST90001593	Relative count	TBNK	TB_ry_Trait516	CD8br %T cell	0.996925	23	0.0442274	0.0880871	-0.128423	0.216878	1.05 (0.88-1.24)	0.615607	0.0346937	0.12791	-0.216011	0.285398	1.04 (0.81-1.33)	0.786211	0.0502233	0.223151	-0.387153	0.4876	1.05 (0.68-1.63)	0.824007	-0.0121101	0.0416001	-0.0936463	0.0694261	0.99 (0.91-1.07)	0.773578	-0.395052	0.50206	-1.37909	0.588986	0.67 (0.25-1.80)	0.440153	19.0753	21	0.580307	19.8652	22	0.591472	0.0287123	0.0323068	0.38421
ADHD	GCST90001473	Relative count	cDC	f_DC_Trait521	CD62L- CD86+ myeloid DC %DC	0.996925	22	0.0504179	0.10073	-0.147013	0.247848	1.05 (0.86-1.28)	0.616705	0.0747447	0.141365	-0.202331	0.35182	1.08 (0.82-1.42)	0.596989	0.132801	0.245047	-0.347492	0.613093	1.14 (0.71-1.85)	0.593565	-0.0260535	0.0225436	-0.0702389	0.0181319	0.97 (0.93-1.02)	0.254187	0.208632	0.573902	-0.916217	1.33348	1.23 (0.40-3.79)	0.720022	22.9558	20	0.29097	23.0459	21	0.341534	-0.0103261	0.0368484	0.782177
ADHD	GCST90001704	MFI	B cell	Bcells.trait138	BAFF-R on IgD+ CD24-	0.996925	23	-0.0501598	0.100645	-0.247424	0.147105	0.95 (0.78-1.16)	0.618215	-2.3e-05	0.123475	-0.242035	0.241989	1.00 (0.79-1.27)	0.999851	0.0306062	0.182438	-0.326972	0.388184	1.03 (0.72-1.47)	0.868303	0.00729725	0.0212928	-0.0344367	0.0490312	1.01 (0.97-1.05)	0.732496	-0.156352	0.586339	-1.30558	0.992873	0.86 (0.27-2.70)	0.792334	27.6278	21	0.151027	27.6723	22	0.186796	0.00693893	0.0377183	0.855804
ADHD	GCST90001503	Relative count	Treg	f_Treg_Trait529	Activated & secreting Treg %CD4+	0.996925	23	0.0511723	0.10353	-0.151746	0.25409	1.05 (0.86-1.29)	0.621111	0.0155445	0.136632	-0.252254	0.283343	1.02 (0.78-1.33)	0.909421	-0.0143705	0.273158	-0.54976	0.521019	0.99 (0.58-1.68)	0.958518	-0.00979484	0.0370788	-0.0824693	0.0628796	0.99 (0.92-1.06)	0.79423	-0.240083	0.600314	-1.4167	0.936533	0.79 (0.24-2.55)	0.693247	28.8921	21	0.116617	29.2262	22	0.138514	0.0190501	0.0386553	0.627253
ADHD	GCST90001823	MFI	B cell	Bcells.trait779	IgD on IgD+ CD38- unsw mem	0.996925	23	-0.0595169	0.121306	-0.297276	0.178242	0.94 (0.74-1.20)	0.623684	-0.0140975	0.163788	-0.335123	0.306928	0.99 (0.72-1.36)	0.93141	0.0567776	0.288912	-0.50949	0.623045	1.06 (0.60-1.86)	0.846006	-0.0597223	0.0316019	-0.121662	0.00221741	0.94 (0.89-1.00)	0.0691745	-0.36031	0.68825	-1.70928	0.988661	0.70 (0.18-2.69)	0.606097	12.6565	21	0.920179	12.8536	22	0.937164	0.0196406	0.0442365	0.661591
ADHD	GCST90001928	MFI	Treg	Blue.670.LP.Treg.trait3	CD127 on CD28+ CD45RA- CD8br	0.996925	23	0.047731	0.0973737	-0.143122	0.238583	1.05 (0.87-1.27)	0.624004	0.0786044	0.136494	-0.188923	0.346132	1.08 (0.83-1.41)	0.564694	0.22253	0.218727	-0.206175	0.651235	1.25 (0.81-1.92)	0.320028	-0.0250803	0.0527352	-0.128441	0.0782808	0.98 (0.88-1.08)	0.648851	0.105134	0.556134	-0.984889	1.19516	1.11 (0.37-3.30)	0.851874	16.6454	21	0.732365	16.6564	22	0.78203	-0.00374342	0.0357071	0.9175
ADHD	GCST90001672	Absolute count	Treg	Treg_Trait587	CD39+ CD8br AC	0.996925	23	-0.0456814	0.0932745	-0.228499	0.137137	0.96 (0.80-1.15)	0.624309	-0.0772963	0.129149	-0.330429	0.175837	0.93 (0.72-1.19)	0.549505	-0.150006	0.23152	-0.603785	0.303772	0.86 (0.55-1.35)	0.523741	0.0223389	0.0172353	-0.0114423	0.0561202	1.02 (0.99-1.06)	0.197287	-0.121675	0.531359	-1.16314	0.919788	0.89 (0.31-2.51)	0.821093	12.1366	21	0.935857	12.1577	22	0.954037	0.0049735	0.0342353	0.88588
ADHD	GCST90001670	Relative count	Treg	Treg_Trait585	CD39+ CD8br %T cell	0.996925	23	-0.0448262	0.0916203	-0.224402	0.13475	0.96 (0.80-1.14)	0.624657	-0.125903	0.125099	-0.371097	0.11929	0.88 (0.69-1.13)	0.314207	-0.174767	0.216792	-0.599679	0.250145	0.84 (0.55-1.28)	0.428783	0.0212259	0.0184972	-0.0150286	0.0574804	1.02 (0.99-1.06)	0.25334	-0.2423	0.521951	-1.26532	0.780725	0.78 (0.28-2.18)	0.647267	13.3861	21	0.894498	13.5338	22	0.917196	0.012923	0.0336269	0.704617
ADHD	GCST90001510	Absolute count	Treg	f_Treg_Trait539	CD25hi CD45RA- CD4 not Treg AC	0.996925	23	0.0487358	0.0999621	-0.14719	0.244662	1.05 (0.86-1.28)	0.625873	-0.0344039	0.138035	-0.304953	0.236145	0.97 (0.74-1.27)	0.803175	-0.0366327	0.262643	-0.551413	0.478147	0.96 (0.58-1.61)	0.890342	-0.0154615	0.0366402	-0.0872762	0.0563532	0.98 (0.92-1.06)	0.701453	-0.612474	0.564521	-1.71894	0.493988	0.54 (0.18-1.64)	0.290245	23.7823	21	0.303725	25.3853	22	0.279007	0.0432221	0.0363295	0.247432
ADHD	GCST90001708	MFI	B cell	Bcells.trait142	BAFF-R on IgD+ CD38br	0.996925	23	-0.0469426	0.0969189	-0.236904	0.143018	0.95 (0.79-1.15)	0.628138	-0.0194945	0.128706	-0.271759	0.23277	0.98 (0.76-1.26)	0.879609	-0.0415355	0.186025	-0.406144	0.323073	0.96 (0.67-1.38)	0.825378	0.00700185	0.0235488	-0.0391538	0.0531575	1.01 (0.96-1.05)	0.766835	-0.191563	0.564153	-1.2973	0.914176	0.83 (0.27-2.49)	0.737561	25.4638	21	0.227638	25.546	22	0.271685	0.00944935	0.0362886	0.797096
ADHD	GCST90001723	MFI	B cell	Bcells.trait283	CD19 on CD24+ CD27+	0.996925	23	0.0424977	0.08792	-0.129825	0.214821	1.04 (0.88-1.24)	0.628835	0.108017	0.12281	-0.13269	0.348724	1.11 (0.88-1.42)	0.379105	0.219684	0.224866	-0.221053	0.66042	1.25 (0.80-1.94)	0.339213	0.0356082	0.0428943	-0.0484647	0.119681	1.04 (0.95-1.13)	0.416771	-0.726031	0.500718	-1.70744	0.255376	0.48 (0.18-1.29)	0.161836	16.4104	21	0.74617	18.8411	22	0.655121	0.0502066	0.0322028	0.133922
ADHD	GCST90001740	MFI	B cell	Bcells.trait331	CD19 on sw mem	0.996925	23	0.0425606	0.0881226	-0.13016	0.215281	1.04 (0.88-1.24)	0.629117	0.0719891	0.119741	-0.162704	0.306682	1.07 (0.85-1.36)	0.547704	0.0985679	0.216021	-0.324833	0.521969	1.10 (0.72-1.69)	0.652655	0.0592337	0.0439445	-0.0268975	0.145365	1.06 (0.97-1.16)	0.19769	-0.40498	0.501882	-1.38867	0.578708	0.67 (0.25-1.78)	0.428755	13.8421	21	0.876287	14.6625	22	0.876309	0.0292382	0.0322789	0.375319
ADHD	GCST90001572	Absolute count	Maturation stages of T cell	MT_Trait551	TD DN (CD4-CD8-) AC	0.996925	23	-0.0435359	0.0904576	-0.220833	0.133761	0.96 (0.80-1.14)	0.630314	0.0357243	0.122689	-0.204746	0.276194	1.04 (0.81-1.32)	0.770915	0.025769	0.217651	-0.400828	0.452366	1.03 (0.67-1.57)	0.906829	-0.063175	0.0315999	-0.125111	-0.00123926	0.94 (0.88-1.00)	0.0575348	0.44663	0.515962	-0.564656	1.45791	1.56 (0.57-4.30)	0.396478	18.6173	21	0.609674	19.5484	22	0.611263	-0.0320252	0.0331885	0.345552
ADHD	GCST90002078	Morphological parameter	TBNK	SSC.TBNK.trait13	SSC-A on granulocyte	0.996925	23	0.0460802	0.0957692	-0.141627	0.233788	1.05 (0.87-1.26)	0.630403	-0.0183243	0.131599	-0.276259	0.23961	0.98 (0.76-1.27)	0.889258	-0.120589	0.256621	-0.623567	0.382389	0.89 (0.54-1.47)	0.643043	-0.0143119	0.0381689	-0.089123	0.0604992	0.99 (0.91-1.06)	0.711124	0.597292	0.546308	-0.473471	1.66806	1.82 (0.62-5.30)	0.286634	18.8561	21	0.59437	19.9064	22	0.588893	-0.0359833	0.0351109	0.317097
ADHD	GCST90001933	MFI	Treg	Blue.780.60.CD25.trait1	CD25 on CD45RA- CD4 not Treg	0.996925	23	0.0439527	0.0914161	-0.135223	0.223128	1.04 (0.87-1.25)	0.63066	-0.042884	0.127949	-0.293664	0.207896	0.96 (0.75-1.23)	0.7375	-0.0960152	0.215795	-0.518974	0.326944	0.91 (0.60-1.39)	0.660713	-0.00146609	0.0426877	-0.085134	0.0822018	1.00 (0.92-1.09)	0.973124	0.0471169	0.521437	-0.9749	1.06913	1.05 (0.38-2.91)	0.928858	18.8169	21	0.596885	18.8169	22	0.656605	-0.00020658	0.0335148	0.99514
ADHD	GCST90001788	MFI	B cell	Bcells.trait503	CD25 on IgD- CD38br	0.996925	23	0.0487179	0.101588	-0.150394	0.24783	1.05 (0.86-1.28)	0.631537	0.0552342	0.123442	-0.186713	0.297181	1.06 (0.83-1.35)	0.654551	0.0574226	0.205209	-0.344787	0.459633	1.06 (0.71-1.58)	0.782226	-0.011677	0.0647745	-0.138635	0.115281	0.99 (0.87-1.12)	0.86054	-0.0138821	0.59187	-1.17395	1.14618	0.99 (0.31-3.15)	0.981509	29.8314	21	0.0954298	29.8477	22	0.122212	0.00408802	0.0380505	0.915462
ADHD	GCST90001736	MFI	B cell	Bcells.trait325	CD19 on memory B cell	0.996925	23	0.0420669	0.0880363	-0.130484	0.214618	1.04 (0.88-1.24)	0.632767	0.181974	0.120101	-0.0534237	0.417371	1.20 (0.95-1.52)	0.129728	0.278375	0.223012	-0.158728	0.715478	1.32 (0.85-2.05)	0.225061	-0.00379017	0.0390963	-0.080419	0.0728386	1.00 (0.92-1.08)	0.923842	-0.579056	0.501383	-1.56177	0.403655	0.56 (0.21-1.50)	0.261097	15.7459	21	0.783753	17.3294	22	0.744925	0.0405755	0.0322445	0.22207
ADHD	GCST90001409	Absolute count	B cell	BC_Trait28	Naive-mature B cell AC	0.996925	23	0.0456731	0.0955997	-0.141702	0.233049	1.05 (0.87-1.26)	0.632826	-0.0491715	0.129605	-0.303197	0.204854	0.95 (0.74-1.23)	0.704394	-0.0246679	0.217869	-0.451691	0.402355	0.98 (0.64-1.50)	0.91088	0.0388988	0.0565264	-0.0718929	0.149691	1.04 (0.93-1.16)	0.5026	0.102548	0.556613	-0.988414	1.19351	1.11 (0.37-3.30)	0.855597	25.3238	21	0.233414	25.3367	22	0.281244	-0.00372159	0.0358551	0.918317
ADHD	GCST90002115	MFI	TBNK	Violet.510.50.TBNK.trait4	HLA DR on HLA DR+ CD8br	0.996925	23	-0.0433252	0.0917598	-0.223174	0.136524	0.96 (0.80-1.15)	0.636813	-0.0484921	0.132166	-0.307538	0.210554	0.95 (0.74-1.23)	0.713692	-0.0923831	0.210893	-0.505734	0.320968	0.91 (0.60-1.38)	0.665617	0.0194972	0.0530776	-0.0845349	0.123529	1.02 (0.92-1.13)	0.721859	-0.431944	0.523611	-1.45822	0.594333	0.65 (0.23-1.81)	0.418682	18.427	21	0.621843	18.9953	22	0.645616	0.0253301	0.0336007	0.459305
ADHD	GCST90001638	Relative count	TBNK	TB_Trait556	DN (CD4-CD8-) NKT %lymphocyte	0.996925	23	0.0594561	0.126129	-0.187756	0.306668	1.06 (0.83-1.36)	0.63736	-0.0963134	0.141788	-0.374218	0.181591	0.91 (0.69-1.20)	0.496963	-0.214178	0.290099	-0.782772	0.354415	0.81 (0.46-1.43)	0.468139	-0.0376418	0.0353214	-0.106872	0.0315881	0.96 (0.90-1.03)	0.295064	0.832043	0.71557	-0.570474	2.23456	2.30 (0.57-9.34)	0.257967	42.681	21	0.00345156	45.1254	22	0.00255828	-0.0504997	0.0460472	0.285193
ADHD	GCST90001498	Absolute count	Treg	f_Treg_Trait521	Activated & resting Treg AC	0.996925	23	0.0417922	0.0889925	-0.132633	0.216217	1.04 (0.88-1.24)	0.63863	0.00751685	0.130687	-0.24863	0.263664	1.01 (0.78-1.30)	0.954133	-0.269807	0.263022	-0.78533	0.245715	0.76 (0.46-1.28)	0.316134	0.00885987	0.0505532	-0.0902243	0.107944	1.01 (0.91-1.11)	0.863799	-0.217946	0.507218	-1.21209	0.776201	0.80 (0.30-2.17)	0.671798	20.0549	21	0.517787	20.3254	22	0.562691	0.0169826	0.0326492	0.608397
ADHD	GCST90001444	Relative count	B cell	BC_Trait67	CD20- CD38- %lymphocyte	0.996925	23	0.0404655	0.086358	-0.128796	0.209727	1.04 (0.88-1.23)	0.639371	0.0704597	0.115714	-0.156339	0.297258	1.07 (0.86-1.35)	0.542581	0.0661612	0.188991	-0.304261	0.436583	1.07 (0.74-1.55)	0.729611	0.0260572	0.0660679	-0.103436	0.15555	1.03 (0.90-1.17)	0.700205	0.644618	0.491507	-0.318736	1.60797	1.91 (0.73-4.99)	0.203843	17.3266	21	0.691128	18.8856	22	0.65238	-0.0394824	0.0316211	0.22555
ADHD	GCST90001772	MFI	B cell	Bcells.trait449	CD24 on unsw mem	0.996925	23	0.0413146	0.0882718	-0.131698	0.214327	1.04 (0.88-1.24)	0.639757	-0.0403383	0.118786	-0.27316	0.192483	0.96 (0.76-1.21)	0.734168	-0.0809557	0.191458	-0.456213	0.294302	0.92 (0.63-1.34)	0.676518	-0.0398338	0.0332056	-0.104917	0.0252492	0.96 (0.90-1.03)	0.245843	-0.378352	0.503258	-1.36474	0.608034	0.68 (0.26-1.84)	0.460512	21.038	21	0.456625	21.7568	22	0.474482	0.0274206	0.0323717	0.406515
ADHD	GCST90001398	Absolute count	B cell	BC_Trait18	Unsw mem AC	0.996925	23	0.0413763	0.088553	-0.132187	0.21494	1.04 (0.88-1.24)	0.640321	0.00751319	0.122021	-0.231647	0.246674	1.01 (0.79-1.28)	0.950903	-0.0198463	0.224163	-0.459206	0.419513	0.98 (0.63-1.52)	0.930252	-0.0460378	0.0625037	-0.168545	0.0764695	0.96 (0.84-1.08)	0.478313	0.172305	0.503841	-0.815224	1.15983	1.19 (0.44-3.19)	0.735763	16.2643	21	0.754623	16.334	22	0.798972	-0.00856759	0.0324567	0.794376
ADHD	GCST90001499	Relative count	Treg	f_Treg_Trait522	Activated & resting Treg % CD4 Treg	0.996925	23	-0.040097	0.086463	-0.209565	0.129371	0.96 (0.81-1.14)	0.642829	0.0169411	0.11453	-0.207537	0.241419	1.02 (0.81-1.27)	0.882407	0.0440716	0.207269	-0.362175	0.450318	1.05 (0.70-1.57)	0.833573	-0.025582	0.0301704	-0.084716	0.0335519	0.97 (0.92-1.03)	0.401793	-0.475547	0.492708	-1.44126	0.490161	0.62 (0.24-1.63)	0.345444	10.07	21	0.977989	10.8759	22	0.976475	0.0284747	0.0317189	0.379513
ADHD	GCST90001518	Absolute count	Myeloid cell	MDSC_Trait13	CD33br HLA DR+ CD14- AC	0.996925	23	0.0550125	0.119118	-0.178459	0.288484	1.06 (0.84-1.33)	0.644203	-0.112713	0.17496	-0.455635	0.230208	0.89 (0.63-1.26)	0.519431	-0.216784	0.338668	-0.880574	0.447005	0.81 (0.41-1.56)	0.528713	0.00676846	0.037443	-0.0666198	0.0801567	1.01 (0.94-1.08)	0.85897	-0.383601	0.686557	-1.72925	0.962051	0.68 (0.18-2.62)	0.582254	21.5206	21	0.427568	21.9522	22	0.462744	0.0286834	0.0441999	0.523406
ADHD	GCST90001756	MFI	B cell	Bcells.trait391	CD20 on IgD- CD38br	0.996925	23	0.0432043	0.0937284	-0.140503	0.226912	1.04 (0.87-1.25)	0.644833	0.0135683	0.132631	-0.246388	0.273525	1.01 (0.78-1.31)	0.918517	-0.0272861	0.247695	-0.512769	0.458197	0.97 (0.60-1.58)	0.913281	0.0488735	0.0691239	-0.0866093	0.184356	1.05 (0.92-1.20)	0.506059	0.175304	0.545497	-0.893869	1.24448	1.19 (0.41-3.47)	0.75111	24.9195	21	0.250665	24.9914	22	0.297489	-0.0086266	0.0350693	0.808081
ADHD	GCST90001620	Relative count	TBNK	TB_Trait538	HLA DR+ T cell%lymphocyte	0.996925	23	0.0430264	0.0944384	-0.142073	0.228126	1.04 (0.87-1.26)	0.648675	0.173332	0.123415	-0.068561	0.415224	1.19 (0.93-1.51)	0.16018	0.410235	0.265883	-0.110896	0.931365	1.51 (0.90-2.54)	0.137115	0.0366137	0.0364401	-0.0348089	0.108036	1.04 (0.97-1.11)	0.324638	0.563919	0.538396	-0.491338	1.61918	1.76 (0.61-5.05)	0.306819	26.7245	21	0.180158	27.9536	22	0.177224	-0.0340477	0.0346453	0.336919
ADHD	GCST90001491	Relative count	Treg	f_Treg_Trait514	CD39+ activated Treg %CD4 Treg	0.996925	23	0.0416853	0.0915933	-0.137838	0.221208	1.04 (0.87-1.25)	0.649028	0.134278	0.132093	-0.124623	0.39318	1.14 (0.88-1.48)	0.309369	0.26531	0.210534	-0.147336	0.677956	1.30 (0.86-1.97)	0.220809	0.00309725	0.0183593	-0.032887	0.0390815	1.00 (0.97-1.04)	0.866375	-0.0268909	0.533736	-1.07301	1.01923	0.97 (0.34-2.77)	0.960294	22.2067	21	0.387686	22.2247	22	0.446549	0.00448796	0.0343876	0.897404
ADHD	GCST90002120	MFI	Treg	Violet.510.50.Treg.trait4	CD8 on CD28- CD8br	0.996925	23	-0.0441957	0.0981557	-0.236581	0.14819	0.96 (0.79-1.16)	0.652522	0.0777598	0.139315	-0.195298	0.350817	1.08 (0.82-1.42)	0.576736	0.230042	0.251967	-0.263813	0.723898	1.26 (0.77-2.06)	0.371148	-0.0628455	0.0420955	-0.145353	0.0196616	0.94 (0.86-1.02)	0.146639	-0.656727	0.560516	-1.75534	0.441884	0.52 (0.17-1.56)	0.25446	19.8028	21	0.53378	21.0348	22	0.518587	0.03995	0.0359926	0.279569
ADHD	GCST90001832	MFI	cDC	Blue.530.30.cDC.trait2	CD62L on CD62L+ plasmacytoid DC	0.996925	23	-0.0415088	0.092988	-0.223765	0.140748	0.96 (0.80-1.15)	0.655317	-0.183915	0.136011	-0.450497	0.0826668	0.83 (0.64-1.09)	0.176309	-0.262937	0.23351	-0.720616	0.194742	0.77 (0.49-1.21)	0.272291	-0.00770171	0.0370196	-0.0802601	0.0648567	0.99 (0.92-1.07)	0.838191	-0.242564	0.530688	-1.28271	0.797584	0.78 (0.28-2.22)	0.652311	20.3461	21	0.499446	20.4941	22	0.55216	0.0131209	0.034097	0.704247
ADHD	GCST90001719	MFI	B cell	Bcells.trait160	BAFF-R on IgD+	0.996925	23	-0.0414649	0.0934185	-0.224565	0.141635	0.96 (0.80-1.15)	0.657143	-0.012114	0.116945	-0.241325	0.217097	0.99 (0.79-1.24)	0.917497	0.0395113	0.188058	-0.329082	0.408104	1.04 (0.72-1.50)	0.835522	0.00625733	0.0220016	-0.0368657	0.0493804	1.01 (0.96-1.05)	0.776635	-0.203699	0.543402	-1.26877	0.861369	0.82 (0.28-2.37)	0.711525	23.7138	21	0.307129	23.8177	22	0.356857	0.0106016	0.0349584	0.764673
ADHD	GCST90001475	Relative count	TBNK	f_MONO_Trait503	HLA DR++ monocyte %monocyte	0.996925	23	-0.0399022	0.0902354	-0.216764	0.136959	0.96 (0.81-1.15)	0.658343	-0.0277026	0.123298	-0.269367	0.213961	0.97 (0.76-1.24)	0.822228	0.0207548	0.227798	-0.425729	0.467239	1.02 (0.65-1.60)	0.928229	-0.0340764	0.0312375	-0.0953019	0.0271491	0.97 (0.91-1.03)	0.282573	0.49128	0.513944	-0.51605	1.49861	1.63 (0.60-4.48)	0.349997	20.7038	21	0.477156	21.806	22	0.471519	-0.0347217	0.0330731	0.30572
ADHD	GCST90001967	Morphological parameter	TBNK	FSC.TBNK.trait1	FSC-A on CD14+ monocyte	0.996925	23	-0.0423774	0.0962242	-0.230977	0.146222	0.96 (0.79-1.16)	0.659646	0.0290544	0.134911	-0.235372	0.29348	1.03 (0.79-1.34)	0.829487	0.17035	0.295325	-0.408486	0.749186	1.19 (0.66-2.12)	0.569915	-0.0364085	0.0545634	-0.143353	0.0705358	0.96 (0.87-1.07)	0.523377	-0.403825	0.549075	-1.48001	0.672361	0.67 (0.23-1.96)	0.470191	17.6907	21	0.668484	18.1378	22	0.697789	0.0235821	0.0352692	0.511013
ADHD	GCST90001932	MFI	Treg	Blue.670.LP.Treg.trait7	CD127 on CD45RA+ CD4+	0.996925	23	-0.0450008	0.102239	-0.245389	0.155387	0.96 (0.78-1.17)	0.659826	-0.0710968	0.139484	-0.344486	0.202293	0.93 (0.71-1.22)	0.610254	-0.0308755	0.25987	-0.54022	0.478469	0.97 (0.58-1.61)	0.906503	0.0403392	0.0409691	-0.0399603	0.120639	1.04 (0.96-1.13)	0.331764	-0.162475	0.596984	-1.33256	1.00762	0.85 (0.26-2.74)	0.788158	24.1471	21	0.285985	24.1931	22	0.337192	0.00766264	0.0383386	0.843507
ADHD	GCST90001446	Absolute count	B cell	BC_Trait8	IgD- CD38- AC	0.996925	23	0.0394194	0.0901903	-0.137354	0.216192	1.04 (0.87-1.24)	0.662062	0.0611148	0.123107	-0.180176	0.302405	1.06 (0.84-1.35)	0.619587	0.231099	0.230659	-0.220993	0.683192	1.26 (0.80-1.98)	0.327281	-0.0380662	0.0829223	-0.200594	0.124462	0.96 (0.82-1.13)	0.67003	0.414075	0.51323	-0.591856	1.42001	1.51 (0.55-4.14)	0.428824	19.1044	21	0.578443	19.6543	22	0.604655	-0.0245022	0.0330426	0.466582
ADHD	GCST90001564	Relative count	Maturation stages of T cell	MT_Trait543	CM DN (CD4-CD8-) %DN	0.996925	23	-0.0419084	0.0962646	-0.230587	0.14677	0.96 (0.79-1.16)	0.663311	0.0224938	0.113689	-0.200337	0.245324	1.02 (0.82-1.28)	0.84316	0.118055	0.189201	-0.25278	0.488889	1.13 (0.78-1.63)	0.539068	-0.143811	0.0805365	-0.301662	0.0140407	0.87 (0.74-1.01)	0.11732	-0.0219256	0.562035	-1.12351	1.07966	0.98 (0.33-2.94)	0.96925	29.4445	21	0.103733	29.4463	22	0.132554	-0.0013048	0.0361305	0.971533
ADHD	GCST90002040	MFI	cDC	Red.780.60.cDC.trait6	CD80 on granulocyte	0.996925	23	-0.0431849	0.0996318	-0.238463	0.152094	0.96 (0.79-1.16)	0.664692	0.0183742	0.139214	-0.254486	0.291235	1.02 (0.78-1.34)	0.894996	0.0485052	0.287721	-0.515429	0.612439	1.05 (0.60-1.84)	0.867664	-0.000139562	0.0353813	-0.0694869	0.0692078	1.00 (0.93-1.07)	0.996887	0.899604	0.568659	-0.214967	2.01417	2.46 (0.81-7.49)	0.1286	19.0298	21	0.583227	21.8656	22	0.467938	-0.0615239	0.0365352	0.106996
ADHD	GCST90001548	Absolute count	Maturation stages of T cell	MT_Trait522	CM CD8br AC	0.996925	23	0.0512537	0.118632	-0.181266	0.283773	1.05 (0.83-1.33)	0.665714	0.0723578	0.125594	-0.173807	0.318523	1.08 (0.84-1.38)	0.564532	0.0541922	0.247515	-0.430937	0.539322	1.06 (0.65-1.71)	0.828711	0.0108834	0.0474749	-0.0821674	0.103934	1.01 (0.92-1.11)	0.821413	0.196666	0.691788	-1.15924	1.55257	1.22 (0.31-4.72)	0.778976	42.7934	21	0.00333979	42.8863	22	0.00487346	-0.00950069	0.0444988	0.832993
ADHD	GCST90001659	Relative count	Treg	Treg_Trait513	CD39+ CD4+ %CD4+	0.996925	23	0.0379274	0.0881042	-0.134757	0.210612	1.04 (0.87-1.23)	0.666844	-0.0645811	0.123606	-0.306849	0.177687	0.94 (0.74-1.19)	0.601339	-0.0956186	0.212293	-0.511712	0.320475	0.91 (0.60-1.38)	0.656823	0.00157901	0.0171265	-0.031989	0.035147	1.00 (0.97-1.04)	0.926674	0.356313	0.501861	-0.627335	1.33996	1.43 (0.53-3.82)	0.485525	15.6433	21	0.789348	16.0585	22	0.81297	-0.0208393	0.0323383	0.526282
ADHD	GCST90002048	MFI	Myeloid cell	Red.780.60.MDSC.trait3	CD45 on CD66b++ myelod cell	0.996925	23	0.0640955	0.149217	-0.22837	0.356561	1.07 (0.80- 1.43)	0.667526	0.215982	0.200131	-0.176274	0.608239	1.24 (0.84- 1.84)	0.280496	0.380432	0.355762	-0.316861	1.07772	1.46 (0.73- 2.94)	0.296507	-0.00152968	0.0556276	-0.11056	0.1075	1.00 (0.90-1.11)	0.978954	0.993884	0.848939	-0.670036	2.6578	2.70 (0.51-14.26)	0.254819	26.7039	21	0.180871	28.2773	22	0.166672	-0.0607052	0.0545729	0.278552
ADHD	GCST90001559	Relative count	Maturation stages of T cell	MT_Trait533	TD CD8br %T cell	0.996925	23	0.043154	0.100646	-0.154112	0.24042	1.04 (0.86-1.27)	0.66809	0.109209	0.128095	-0.141858	0.360275	1.12 (0.87-1.43)	0.393905	0.170798	0.241696	-0.302925	0.644521	1.19 (0.74-1.91)	0.487192	0.0255441	0.0527882	-0.0779207	0.129009	1.03 (0.93-1.14)	0.63324	-0.771674	0.559004	-1.86732	0.323974	0.46 (0.15-1.38)	0.181968	24.7044	21	0.260194	27.2832	22	0.200667	0.0532425	0.0359605	0.153566
ADHD	GCST90001816	MFI	B cell	Bcells.trait646	CD38 on naive-mature B cell	0.996925	23	0.0436334	0.102357	-0.156986	0.244252	1.04 (0.85-1.28)	0.669898	0.049808	0.133997	-0.212827	0.312443	1.05 (0.81-1.37)	0.71011	0.234241	0.23642	-0.229141	0.697624	1.26 (0.80-2.01)	0.332563	0.0196355	0.0385267	-0.055877	0.0951479	1.02 (0.95-1.10)	0.615606	-0.686013	0.574274	-1.81159	0.439565	0.50 (0.16-1.55)	0.245572	27.2234	21	0.163581	29.3827	22	0.134257	0.0476569	0.0369259	0.210869
ADHD	GCST90001884	MFI	TBNK	Blue.585.42.TBNK.trait2	CD16-CD56 on NK	0.996925	23	-0.0475558	0.111747	-0.26658	0.171468	0.95 (0.77-1.19)	0.670423	-0.124586	0.144586	-0.407975	0.158802	0.88 (0.66-1.17)	0.388866	-0.186186	0.254951	-0.685891	0.313518	0.83 (0.50-1.37)	0.472923	0.0151766	0.0253971	-0.0346018	0.064955	1.02 (0.97-1.07)	0.552994	0.216815	0.649997	-1.05718	1.49081	1.24 (0.35-4.44)	0.742017	28.9389	21	0.115477	29.1741	22	0.139958	-0.0172539	0.041765	0.683707
ADHD	GCST90001637	Relative count	TBNK	TB_Trait555	DN (CD4-CD8-) NKT %T cell	0.996925	23	0.0541689	0.127359	-0.195454	0.303792	1.06 (0.82-1.35)	0.670599	-0.0964063	0.137479	-0.365865	0.173053	0.91 (0.69-1.19)	0.483151	-0.289425	0.275162	-0.828742	0.249892	0.75 (0.44-1.28)	0.304292	-0.0287688	0.0364721	-0.100254	0.0427165	0.97 (0.90-1.04)	0.436636	0.725116	0.727937	-0.70164	2.15187	2.06 (0.50-8.60)	0.33053	43.8091	21	0.00247488	45.6377	22	0.00220097	-0.0438555	0.0468425	0.359796
ADHD	GCST90001919	MFI	TBNK	Blue.670.LP.TBNK.trait7	CD45 on NKT	0.996925	23	-0.0515533	0.121588	-0.289866	0.18676	0.95 (0.75-1.21)	0.671566	0.0797991	0.142254	-0.199019	0.358617	1.08 (0.82-1.43)	0.574823	0.247795	0.264972	-0.27155	0.767139	1.28 (0.76-2.15)	0.359851	0.0111013	0.0326107	-0.0528156	0.0750182	1.01 (0.95-1.08)	0.739954	-0.596692	0.699744	-1.96819	0.774807	0.55 (0.14-2.17)	0.403431	34.0055	21	0.03619	35.0195	22	0.038564	0.0355706	0.044952	0.437615
ADHD	GCST90001990	MFI	Monocyte	mono.trait24	CD64 on CD14- CD16+ monocyte	0.996925	23	-0.0374558	0.0885935	-0.211099	0.136187	0.96 (0.81-1.15)	0.672454	-0.0525033	0.126196	-0.299847	0.19484	0.95 (0.74-1.22)	0.677376	-0.120975	0.22846	-0.568756	0.326805	0.89 (0.57-1.39)	0.601744	0.0266168	0.0430161	-0.0576948	0.110928	1.03 (0.94-1.12)	0.546009	-0.363573	0.504127	-1.35166	0.624515	0.70 (0.26-1.87)	0.478743	19.0815	21	0.579912	19.5133	22	0.613455	0.0213079	0.0324261	0.51824
ADHD	GCST90001495	Absolute count	Treg	f_Treg_Trait518	CD39+ secreting Treg AC	0.996925	23	0.0405831	0.0966985	-0.148946	0.230112	1.04 (0.86-1.26)	0.674714	0.105734	0.13625	-0.161316	0.372783	1.11 (0.85-1.45)	0.437733	0.231035	0.234811	-0.229194	0.691264	1.26 (0.80-2.00)	0.335852	0.00522377	0.0169006	-0.0279014	0.0383489	1.01 (0.97-1.04)	0.757839	0.781068	0.539432	-0.276219	1.83835	2.18 (0.76-6.29)	0.162399	21.5855	21	0.423723	23.584	22	0.369409	-0.0484536	0.0347497	0.177787
ADHD	GCST90001815	MFI	B cell	Bcells.trait644	CD38 on IgD- CD38dim	0.996925	23	-0.0389079	0.0933133	-0.221802	0.143986	0.96 (0.80-1.15)	0.676708	-0.0430808	0.129957	-0.297796	0.211634	0.96 (0.74-1.24)	0.740266	-0.0375144	0.254391	-0.53612	0.461092	0.96 (0.59-1.59)	0.884106	0.0267431	0.0275217	-0.0271994	0.0806856	1.03 (0.97-1.08)	0.344818	-0.970321	0.5032	-1.95659	0.0159502	0.38 (0.14-1.02)	0.0674472	21.7345	21	0.414948	25.3932	22	0.278642	0.0608427	0.0323598	0.0740255
ADHD	GCST90001394	Absolute count	B cell	BC_Trait12	IgD+ CD38dim AC	0.996925	23	0.0409895	0.098387	-0.151849	0.233828	1.04 (0.86-1.26)	0.67696	0.11165	0.12786	-0.138956	0.362256	1.12 (0.87-1.44)	0.382543	0.155598	0.218297	-0.272263	0.583459	1.17 (0.76-1.79)	0.483473	0.0773365	0.0615182	-0.0432392	0.197912	1.08 (0.96-1.22)	0.230823	0.00392496	0.573009	-1.11917	1.12702	1.00 (0.33-3.09)	0.994599	28.6453	21	0.12278	28.6512	22	0.155091	0.00242439	0.0368972	0.948233
ADHD	GCST90001716	MFI	B cell	Bcells.trait156	BAFF-R on naive-mature B cell	0.996925	23	-0.0386553	0.0928566	-0.220654	0.143344	0.96 (0.80-1.15)	0.677198	-0.0200562	0.127838	-0.270619	0.230506	0.98 (0.76-1.26)	0.875333	0.00386863	0.192478	-0.373387	0.381125	1.00 (0.69-1.46)	0.984145	0.00485789	0.0209823	-0.0362674	0.0459832	1.00 (0.96-1.05)	0.817343	-0.173098	0.540583	-1.23264	0.886445	0.84 (0.29-2.43)	0.751977	23.374	21	0.324368	23.445	22	0.376978	0.00878503	0.0347754	0.803017
ADHD	GCST90001479	Relative count	Treg	f_Treg_Trait502	CD4 Treg %T cell	0.996925	23	-0.044816	0.1091	-0.258653	0.169021	0.96 (0.77-1.18)	0.681235	-0.00355096	0.136026	-0.270162	0.26306	1.00 (0.76-1.30)	0.979174	-0.0441187	0.257403	-0.548629	0.460391	0.96 (0.58-1.58)	0.865476	0.0164032	0.0488201	-0.0792843	0.112091	1.02 (0.92-1.12)	0.74186	-0.191592	0.63558	-1.43733	1.05415	0.83 (0.24-2.87)	0.76604	30.0407	21	0.0911726	30.1194	22	0.11559	0.00959793	0.0409168	0.816813
ADHD	GCST90001533	Relative count	Myeloid cell	MDSC_Trait9	Basophil %CD33dim HLA DR- CD66b-	0.996925	23	-0.0504339	0.123428	-0.292353	0.191485	0.95 (0.75-1.21)	0.682826	-0.143157	0.172568	-0.48139	0.195077	0.87 (0.62-1.22)	0.406783	-0.251149	0.333297	-0.904412	0.402113	0.78 (0.40-1.49)	0.459121	0.0462917	0.0302836	-0.0130641	0.105648	1.05 (0.99-1.11)	0.145889	0.437866	0.710928	-0.955552	1.83128	1.55 (0.38-6.24)	0.544574	23.4804	21	0.318906	24.0247	22	0.345934	-0.0319378	0.045776	0.493019
ADHD	GCST90001493	Relative count	Treg	f_Treg_Trait516	Secreting Treg % CD4 Treg	0.996925	23	0.0350036	0.0860113	-0.133579	0.203586	1.04 (0.87-1.23)	0.684033	-0.00488383	0.114774	-0.229841	0.220073	1.00 (0.79-1.25)	0.966059	-0.0428218	0.19724	-0.429412	0.343768	0.96 (0.65-1.41)	0.830127	0.0403612	0.0286156	-0.0157253	0.0964477	1.04 (0.98-1.10)	0.16633	0.424836	0.490139	-0.535837	1.38551	1.53 (0.59-4.00)	0.395866	10.2527	21	0.975441	10.9053	22	0.976073	-0.0254915	0.0315534	0.428213
ADHD	GCST90001419	Relative count	B cell	BC_Trait39	CD20- %B cell	0.996925	23	0.0353629	0.0877915	-0.136709	0.207434	1.04 (0.87-1.23)	0.687092	-0.0335509	0.122001	-0.272673	0.205572	0.97 (0.76-1.23)	0.783313	-0.0577	0.222443	-0.493687	0.378287	0.94 (0.61-1.46)	0.797744	0.00299598	0.0532965	-0.101465	0.107457	1.00 (0.90-1.11)	0.95618	0.0309403	0.499641	-0.948355	1.01024	1.03 (0.39-2.75)	0.951208	16.9406	21	0.714698	16.9407	22	0.766625	0.000289093	0.032152	0.992911
ADHD	GCST90001455	Relative count	cDC	DC_Trait533	CD62L- HLA DR++ monocyte %monocyte	0.996925	23	-0.0432345	0.107528	-0.253989	0.16752	0.96 (0.78-1.18)	0.687627	0.00192332	0.137129	-0.26685	0.270697	1.00 (0.77-1.31)	0.98881	0.0658861	0.237833	-0.400267	0.532039	1.07 (0.67-1.70)	0.784346	-0.00372428	0.0534153	-0.108418	0.10097	1.00 (0.90-1.11)	0.946125	-0.316265	0.624542	-1.54037	0.907838	0.73 (0.21-2.48)	0.617855	27.5886	21	0.15221	27.8476	22	0.180786	0.0178328	0.0401591	0.661546
ADHD	GCST90001748	MFI	B cell	Bcells.trait380	CD20 on IgD+ CD38-	0.996925	23	-0.0351468	0.0875163	-0.206679	0.136385	0.97 (0.81-1.15)	0.687977	-0.039421	0.123003	-0.280508	0.201666	0.96 (0.76-1.22)	0.748599	-0.040895	0.202403	-0.437606	0.355816	0.96 (0.65-1.43)	0.841737	0.0209487	0.0359944	-0.0496004	0.0914977	1.02 (0.95-1.10)	0.56578	-0.183034	0.498412	-1.15992	0.793854	0.83 (0.31-2.21)	0.717119	15.7833	21	0.781702	15.8741	22	0.822084	0.00966134	0.0320549	0.766074
ADHD	GCST90001641	Relative count	TBNK	TB_Trait562	CD3- lymphocyte %leukocyte	0.996925	23	-0.0389209	0.0969829	-0.229008	0.151166	0.96 (0.80-1.16)	0.688186	0.0103884	0.132375	-0.249067	0.269843	1.01 (0.78-1.31)	0.937449	0.306615	0.278	-0.238265	0.851495	1.36 (0.79-2.34)	0.281976	-0.086926	0.0595841	-0.203711	0.0298588	0.92 (0.82-1.03)	0.168335	-0.461179	0.55788	-1.55462	0.632266	0.63 (0.21-1.88)	0.417722	24.7586	21	0.257772	25.4555	22	0.275794	0.0276071	0.035908	0.450556
ADHD	GCST90001642	Absolute count	TBNK	TB_Trait563	B cell AC	0.996925	23	0.0397797	0.0992404	-0.154731	0.234291	1.04 (0.86-1.26)	0.688536	0.0305294	0.128778	-0.221875	0.282934	1.03 (0.80-1.33)	0.812602	0.045861	0.261235	-0.466159	0.557881	1.05 (0.63-1.75)	0.862249	-0.0787648	0.0626965	-0.20165	0.0441203	0.92 (0.82-1.05)	0.222808	0.0463594	0.578863	-1.08821	1.18093	1.05 (0.34-3.26)	0.936926	28.5367	21	0.125575	28.5369	22	0.158563	-0.00043016	0.0372574	0.990897
ADHD	GCST90001476	Relative count	TBNK	f_MONO_Trait504	HLA DR++ monocyte %leukocyte	0.996925	23	0.0366212	0.0914475	-0.142616	0.215858	1.04 (0.87-1.24)	0.688816	-0.0223877	0.129555	-0.276315	0.231539	0.98 (0.76-1.26)	0.862805	-0.201827	0.246524	-0.685014	0.28136	0.82 (0.50-1.32)	0.421743	0.130779	0.0583274	0.0164575	0.245101	1.14 (1.02-1.28)	0.0465251	0.382268	0.52751	-0.651653	1.41619	1.47 (0.52-4.12)	0.476656	22.0381	21	0.397319	22.503	22	0.430233	-0.0225997	0.0339547	0.512923
ADHD	GCST90001742	MFI	B cell	Bcells.trait333	CD19 on transitional	0.996925	23	0.0364746	0.0918569	-0.143565	0.216514	1.04 (0.87-1.24)	0.691308	0.057071	0.128582	-0.194949	0.309091	1.06 (0.82-1.36)	0.657151	0.150324	0.263097	-0.365346	0.665994	1.16 (0.69-1.95)	0.573545	-0.00310487	0.0494003	-0.0999294	0.0937196	1.00 (0.90-1.10)	0.950715	-0.686137	0.510919	-1.68754	0.315265	0.50 (0.18-1.37)	0.193625	21.5077	21	0.428335	23.6216	22	0.36737	0.0472043	0.032857	0.165548
ADHD	GCST90002011	MFI	Monocyte	mono.trait6	CD64 on CD14+ CD16+ monocyte	0.996925	22	-0.0356079	0.090778	-0.213533	0.142317	0.97 (0.81-1.15)	0.694871	-0.146932	0.128432	-0.398658	0.104795	0.86 (0.67-1.11)	0.252606	-0.207721	0.22731	-0.653248	0.237806	0.81 (0.52-1.27)	0.371182	0.0148747	0.0265781	-0.0372185	0.0669678	1.01 (0.96-1.07)	0.579381	-0.350497	0.504798	-1.3399	0.638907	0.70 (0.26-1.89)	0.495461	19.1143	20	0.514407	19.5164	21	0.552048	0.020527	0.0323703	0.533182
ADHD	GCST90001648	Absolute count	TBNK	TB_Trait569	HLA DR+ NK AC	0.996925	23	-0.0348381	0.0888565	-0.208997	0.139321	0.97 (0.81-1.15)	0.695005	-0.0345593	0.124869	-0.279302	0.210183	0.97 (0.76-1.23)	0.78196	0.186172	0.210131	-0.225686	0.59803	1.20 (0.80-1.82)	0.385211	0.0256553	0.0288646	-0.0309192	0.0822299	1.03 (0.97-1.09)	0.379551	-0.132673	0.506022	-1.12448	0.85913	0.88 (0.32-2.36)	0.795731	17.4847	21	0.681337	17.5233	22	0.733848	0.00639787	0.0325768	0.84619
ADHD	GCST90001950	MFI	Myeloid cell	Blue.780.60.MDSC.trait14	CD33 on Gr MDSC	0.996925	23	-0.0655268	0.167696	-0.394211	0.263157	0.94 (0.67-1.30)	0.695984	-0.273022	0.213061	-0.690621	0.144577	0.76 (0.50-1.16)	0.200044	-0.357126	0.375277	-1.09267	0.378416	0.70 (0.34-1.46)	0.351621	0.00624804	0.021134	-0.0351747	0.0476707	1.01 (0.97-1.05)	0.770409	-0.470484	0.980023	-2.39133	1.45036	0.62 (0.09-4.26)	0.636137	27.8451	21	0.144598	28.0786	22	0.17309	0.0264454	0.0630186	0.679007
ADHD	GCST90001403	Absolute count	B cell	BC_Trait22	Sw mem AC	0.996925	23	0.0353176	0.0904148	-0.141895	0.212531	1.04 (0.87-1.24)	0.69608	0.0567701	0.127385	-0.192905	0.306445	1.06 (0.82-1.36)	0.655845	0.0619102	0.240002	-0.408494	0.532315	1.06 (0.66-1.70)	0.798838	0.113717	0.0774253	-0.0380369	0.26547	1.12 (0.96-1.30)	0.172648	0.492342	0.516772	-0.520531	1.50522	1.64 (0.59-4.51)	0.351567	22.0878	21	0.394466	22.9367	22	0.405314	-0.0298888	0.0332703	0.379177
ADHD	GCST90002091	MFI	Myeloid cell	Violet.450.50.MDSC.trait1	CD11b on CD14+ monocyte	0.996925	23	0.0505626	0.130086	-0.204406	0.305531	1.05 (0.82-1.36)	0.697508	0.0848515	0.176739	-0.261557	0.43126	1.09 (0.77-1.54)	0.63116	0.282367	0.315606	-0.33622	0.900954	1.33 (0.71-2.46)	0.380641	0.0331157	0.0248857	-0.0156604	0.0818917	1.03 (0.98-1.09)	0.197555	-0.0819541	0.742346	-1.53695	1.37304	0.92 (0.22-3.95)	0.913141	18.2259	21	0.634668	18.2588	22	0.690541	0.00865642	0.0477421	0.857858
ADHD	GCST90002076	Morphological parameter	TBNK	SSC.TBNK.trait11	SSC-A on NK	0.996925	23	-0.0452522	0.116604	-0.273797	0.183293	0.96 (0.76-1.20)	0.697955	-0.0943282	0.140642	-0.369987	0.18133	0.91 (0.69-1.20)	0.502413	-0.338955	0.306347	-0.939396	0.261486	0.71 (0.39-1.30)	0.280489	-0.0148759	0.0348653	-0.0832119	0.0534601	0.99 (0.92-1.05)	0.674976	0.857601	0.650976	-0.418311	2.13351	2.36 (0.66-8.44)	0.201895	29.2009	21	0.109262	31.9603	22	0.0780746	-0.0589126	0.0418199	0.173552
ADHD	GCST90001790	MFI	B cell	Bcells.trait506	CD25 on memory B cell	0.996925	23	-0.0338332	0.0871807	-0.204707	0.137041	0.97 (0.81-1.15)	0.697956	-0.00861797	0.117538	-0.238993	0.221757	0.99 (0.79-1.25)	0.941551	0.033047	0.213697	-0.385799	0.451893	1.03 (0.68-1.57)	0.878512	-0.0261648	0.026196	-0.077509	0.0251794	0.97 (0.93-1.03)	0.325876	0.0896291	0.496532	-0.883574	1.06283	1.09 (0.41-2.89)	0.858483	16.5799	21	0.736233	16.6437	22	0.782705	-0.00806659	0.0319377	0.803054
ADHD	GCST90002072	Morphological parameter	cDC	SSC.cDC.trait3	SSC-A on plasmacytoid DC	0.996925	23	-0.0502677	0.129761	-0.304599	0.204064	0.95 (0.74-1.23)	0.69847	-0.0557967	0.144502	-0.33902	0.227427	0.95 (0.71-1.26)	0.699399	-0.0399039	0.306473	-0.640591	0.560784	0.96 (0.53-1.75)	0.897589	-0.0112296	0.0504966	-0.110203	0.0877436	0.99 (0.90-1.09)	0.826665	0.312098	0.753713	-1.16518	1.78938	1.37 (0.31-5.99)	0.683013	37.8244	21	0.0135127	38.2539	22	0.0171555	-0.0236461	0.0484223	0.630377
ADHD	GCST90001773	MFI	B cell	Bcells.trait450	CD24 on sw mem	0.996925	23	0.0393712	0.101725	-0.160009	0.238751	1.04 (0.85-1.27)	0.698728	0.0233331	0.123118	-0.217979	0.264645	1.02 (0.80-1.30)	0.849687	-0.0135186	0.192248	-0.390324	0.363287	0.99 (0.68-1.44)	0.944575	0.00264186	0.0309773	-0.0580737	0.0633574	1.00 (0.94-1.07)	0.932643	-0.304315	0.5881	-1.45699	0.848362	0.74 (0.23-2.34)	0.610247	28.1705	21	0.135382	28.6432	22	0.155333	0.0224546	0.0378265	0.559106
ADHD	GCST90001777	MFI	B cell	Bcells.trait471	CD25 on CD24+ CD27+	0.996925	23	-0.0334952	0.0870475	-0.204108	0.137118	0.97 (0.82-1.15)	0.700391	-0.00917954	0.119846	-0.244078	0.225719	0.99 (0.78-1.25)	0.938946	0.00158825	0.207952	-0.405997	0.409174	1.00 (0.67-1.51)	0.993975	-0.021636	0.0274116	-0.0753627	0.0320907	0.98 (0.93-1.03)	0.435931	0.208884	0.495801	-0.762886	1.18065	1.23 (0.47-3.26)	0.677813	17.4957	21	0.680656	17.7423	22	0.721154	-0.0158366	0.0318915	0.624646
ADHD	GCST90001749	MFI	B cell	Bcells.trait381	CD20 on IgD+ CD38- naive	0.996925	23	-0.0463302	0.121098	-0.283681	0.191021	0.95 (0.75-1.21)	0.702027	-0.0868946	0.160514	-0.401503	0.227714	0.92 (0.67-1.26)	0.588266	-0.0969148	0.275485	-0.636866	0.443036	0.91 (0.53-1.56)	0.728338	0.0256312	0.0314853	-0.0360801	0.0873425	1.03 (0.96-1.09)	0.427557	-0.584541	0.687049	-1.93116	0.762075	0.56 (0.14-2.14)	0.404478	14.5479	21	0.844935	15.1812	22	0.854344	0.0351425	0.0441586	0.435038
ADHD	GCST90001536	Relative count	Maturation stages of T cell	MT_ry_Trait516	CD45RA- CD4+ %T cell	0.996925	23	-0.0328944	0.0864801	-0.202395	0.136607	0.97 (0.82-1.15)	0.703671	0.0241629	0.125562	-0.221939	0.270265	1.02 (0.80-1.31)	0.8474	-0.215703	0.221301	-0.649453	0.218046	0.81 (0.52-1.24)	0.340302	0.0273018	0.043341	-0.0576466	0.11225	1.03 (0.94-1.12)	0.536243	-0.289594	0.492919	-1.25572	0.676527	0.75 (0.28-1.97)	0.563126	17.5874	21	0.674946	17.8672	22	0.713833	0.0167925	0.0317452	0.602367
ADHD	GCST90002098	MFI	Maturation stages of T cell	Violet.450.50.MT.trait1	CD45RA on naive CD4+	0.996925	23	-0.0353695	0.0932089	-0.218059	0.14732	0.97 (0.80-1.16)	0.704343	0.00238207	0.124425	-0.241491	0.246255	1.00 (0.79-1.28)	0.984726	0.0369456	0.212374	-0.379307	0.453198	1.04 (0.68-1.57)	0.863484	-0.00572944	0.0239264	-0.0526252	0.0411663	0.99 (0.95-1.04)	0.811393	-0.0218345	0.532169	-1.06489	1.02122	0.98 (0.34-2.78)	0.96766	12.5246	21	0.924363	12.5252	22	0.945564	-0.000883484	0.0341998	0.979634
ADHD	GCST90001443	Relative count	B cell	BC_Trait65	CD20- %lymphocyte	0.996925	23	0.0331256	0.0873112	-0.138004	0.204256	1.03 (0.87-1.23)	0.704393	-0.0124546	0.116606	-0.241003	0.216094	0.99 (0.79-1.24)	0.91494	-0.124581	0.224483	-0.564568	0.315405	0.88 (0.57-1.37)	0.584514	0.0114291	0.0541183	-0.0946427	0.117501	1.01 (0.91-1.12)	0.837446	0.110042	0.496973	-0.864025	1.08411	1.12 (0.42-2.96)	0.826901	10.676	21	0.96873	10.7008	22	0.978761	-0.00502588	0.0319682	0.876577
ADHD	GCST90001608	Relative count	TBNK	TB_Trait520	DP (CD4+CD8+) %leukocyte	0.996925	23	-0.0331376	0.0878307	-0.205286	0.13901	0.97 (0.81-1.15)	0.705958	-0.0976127	0.120345	-0.333489	0.138264	0.91 (0.72-1.15)	0.417305	-0.201223	0.205416	-0.603838	0.201392	0.82 (0.55-1.22)	0.337939	-0.0048911	0.0404432	-0.0841598	0.0743776	1.00 (0.92-1.08)	0.906398	0.317315	0.500687	-0.66403	1.29866	1.37 (0.51-3.66)	0.53308	16.6526	21	0.731938	17.1581	22	0.754577	-0.0228955	0.0322033	0.484926
ADHD	GCST90001609	Absolute count	TBNK	TB_Trait521	CD4+ CD8dim AC	0.996925	23	0.0339592	0.0900318	-0.142503	0.210422	1.03 (0.87-1.23)	0.706032	-0.00221518	0.123636	-0.244541	0.240111	1.00 (0.78-1.27)	0.985705	-0.0458181	0.232189	-0.500908	0.409271	0.96 (0.61-1.51)	0.84538	0.059902	0.0447777	-0.0278624	0.147666	1.06 (0.97-1.16)	0.195282	0.060128	0.513154	-0.945654	1.06591	1.06 (0.39-2.90)	0.907836	15.5758	21	0.792991	15.5785	22	0.836241	-0.00171048	0.033021	0.959178
ADHD	GCST90002031	MFI	Treg	Red.660.20.Treg.trait3	CD39 on CD39+ secreting Treg	0.996925	23	-0.0419224	0.111858	-0.261165	0.17732	0.96 (0.77-1.19)	0.707823	-0.113044	0.141182	-0.389761	0.163674	0.89 (0.68-1.18)	0.423309	-0.319758	0.264398	-0.837978	0.198463	0.73 (0.43-1.22)	0.239353	0.0101459	0.0165986	-0.0223873	0.0426791	1.01 (0.98-1.04)	0.542507	-0.85785	0.627897	-2.08853	0.372829	0.42 (0.12-1.45)	0.186321	25.6751	21	0.219108	27.805	22	0.182233	0.0532631	0.0403545	0.201084
ADHD	GCST90001958	MFI	TBNK	Blue.780.60.TBNK.trait1	CD4 on monocyte	0.996925	23	-0.0360724	0.0970897	-0.226368	0.154223	0.96 (0.80-1.17)	0.710237	-0.0892435	0.141843	-0.367256	0.188769	0.91 (0.69-1.21)	0.529238	-0.110837	0.238548	-0.578391	0.356716	0.90 (0.56-1.43)	0.64676	0.0198948	0.0399578	-0.0584225	0.098212	1.02 (0.94-1.10)	0.626874	-0.302079	0.553945	-1.38781	0.783654	0.74 (0.25-2.19)	0.591277	18.6164	21	0.609734	18.8543	22	0.654308	0.0173587	0.0355891	0.630778
ADHD	GCST90001627	Absolute count	TBNK	TB_Trait545	HLA DR+ CD8br AC	0.996925	23	0.0350859	0.0944947	-0.150124	0.220295	1.04 (0.86-1.25)	0.710413	0.0735411	0.123416	-0.168355	0.315437	1.08 (0.85-1.37)	0.551256	0.0214531	0.224628	-0.418818	0.461725	1.02 (0.66-1.59)	0.924778	-0.00142503	0.0299137	-0.0600559	0.0572059	1.00 (0.94-1.06)	0.962292	0.205437	0.549702	-0.87198	1.28285	1.23 (0.42-3.61)	0.712356	25.2021	21	0.238516	25.321	22	0.28197	-0.0111322	0.0353647	0.756032
ADHD	GCST90001793	MFI	B cell	Bcells.trait510	CD25 on sw mem	0.996925	23	-0.0325435	0.0878311	-0.204693	0.139605	0.97 (0.81-1.15)	0.710992	-0.0200288	0.120124	-0.255471	0.215414	0.98 (0.77-1.24)	0.867579	-0.082286	0.199878	-0.474048	0.309476	0.92 (0.62-1.36)	0.684557	-0.0409357	0.0321651	-0.103979	0.0221078	0.96 (0.90-1.02)	0.213983	0.0192115	0.500257	-0.961292	0.999715	1.02 (0.38-2.72)	0.969729	17.122	21	0.703683	17.1331	22	0.755974	-0.00338153	0.0321777	0.917302
ADHD	GCST90001580	Absolute count	Monocyte	N_MONO_Trait503	CD14+ CD16+ monocyte AC	0.996925	23	0.032523	0.0881811	-0.140312	0.205358	1.03 (0.87-1.23)	0.712262	0.0346347	0.125671	-0.21168	0.28095	1.04 (0.81-1.32)	0.782856	0.139474	0.244561	-0.339865	0.618814	1.15 (0.71-1.86)	0.57425	0.0453564	0.0273065	-0.00816437	0.0988772	1.05 (0.99-1.10)	0.10648	-0.130107	0.501305	-1.11267	0.852452	0.88 (0.33-2.35)	0.797749	20.0513	21	0.518016	20.1599	22	0.57304	0.0106411	0.0322898	0.745004
ADHD	GCST90001397	Relative count	B cell	BC_Trait17	Unsw mem %B cell	0.996925	23	0.0329331	0.090026	-0.143518	0.209384	1.03 (0.87-1.23)	0.714501	-0.0256898	0.118132	-0.257229	0.205849	0.97 (0.77-1.23)	0.827845	-0.11232	0.204941	-0.514005	0.289364	0.89 (0.60-1.34)	0.589169	-0.0508333	0.0384889	-0.126272	0.0246049	0.95 (0.88-1.02)	0.200805	0.0596258	0.512245	-0.944374	1.06363	1.06 (0.39-2.90)	0.908441	9.63939	21	0.983225	9.64219	22	0.989269	-0.00174673	0.0329989	0.958286
ADHD	GCST90001615	Absolute count	TBNK	TB_Trait533	TCRgd AC	0.996925	23	-0.0318165	0.0872469	-0.20282	0.139187	0.97 (0.82-1.15)	0.715357	0.0511378	0.124442	-0.192768	0.295044	1.05 (0.82-1.34)	0.681119	0.111562	0.185614	-0.252241	0.475364	1.12 (0.78-1.61)	0.553955	-0.0061251	0.0443311	-0.0930141	0.0807639	0.99 (0.91-1.08)	0.892076	0.356615	0.500293	-0.623961	1.33719	1.43 (0.54-3.81)	0.483809	21.2371	21	0.444548	21.8661	22	0.467907	-0.0253703	0.0321702	0.439142
ADHD	GCST90001549	Relative count	Maturation stages of T cell	MT_Trait523	CM CD8br %CD8br	0.996925	23	-0.0465471	0.127668	-0.296776	0.203682	0.95 (0.74-1.23)	0.715414	-0.0327641	0.137684	-0.302625	0.237096	0.97 (0.74-1.27)	0.811907	-0.113765	0.232875	-0.5702	0.342669	0.89 (0.57-1.41)	0.630012	0.040445	0.0577873	-0.0728181	0.153708	1.04 (0.93-1.17)	0.493461	0.399943	0.73869	-1.04789	1.84778	1.49 (0.35-6.35)	0.593914	44.3484	21	0.002107	45.1444	22	0.00254409	-0.0291683	0.0475095	0.545845
ADHD	GCST90001512	Relative count	Treg	f_Treg_Trait541	CD25hi CD45RA- CD4 not Treg %T cell	0.996925	23	-0.037465	0.102924	-0.239196	0.164266	0.96 (0.79-1.18)	0.715854	-0.0147949	0.134627	-0.278664	0.249074	0.99 (0.76-1.28)	0.912493	-0.00868273	0.277157	-0.551911	0.534545	0.99 (0.58-1.71)	0.975291	0.058397	0.0538527	-0.0471544	0.163948	1.06 (0.95-1.18)	0.297896	-0.742364	0.579833	-1.87884	0.39411	0.48 (0.15-1.48)	0.2144	26.1494	21	0.200811	28.0481	22	0.174093	0.0460739	0.0373116	0.230528
ADHD	GCST90001892	MFI	Treg	Blue.585.42.Treg.trait19	CD28 on CD39+ CD4+	0.996925	23	-0.0392917	0.108182	-0.251328	0.172745	0.96 (0.78-1.19)	0.716455	-0.0295405	0.14662	-0.316916	0.257835	0.97 (0.73-1.29)	0.840326	0.0475865	0.266702	-0.475149	0.570322	1.05 (0.62-1.77)	0.860021	0.0562725	0.0256376	0.00602282	0.106522	1.06 (1.01-1.11)	0.0332547	-0.577583	0.620728	-1.79421	0.639044	0.56 (0.17-1.89)	0.36269	26.1276	21	0.201626	27.0928	22	0.207721	0.0351243	0.0398771	0.388389
ADHD	GCST90001551	Absolute count	Maturation stages of T cell	MT_Trait525	Naive CD8br AC	0.996925	23	0.0280935	0.0776268	-0.124055	0.180242	1.03 (0.88-1.20)	0.717424	-0.102429	0.0931276	-0.284959	0.0801015	0.90 (0.75-1.08)	0.271387	-0.138656	0.14352	-0.419956	0.142643	0.87 (0.66-1.15)	0.34449	-0.000640756	0.0556094	-0.109635	0.108354	1.00 (0.90-1.11)	0.99091	-0.261584	0.448491	-1.14063	0.617459	0.77 (0.32-1.85)	0.565935	34.8436	21	0.0293712	35.5577	22	0.0338475	0.0189349	0.0288616	0.51891
ADHD	GCST90001962	MFI	Treg	Blue.780.60.Treg.trait6	CD25 on CD28+ CD4+	0.996925	8	0.0662008	0.185531	-0.29744	0.429842	1.07 (0.74-1.54)	0.721228	0.238451	0.232104	-0.216473	0.693375	1.27 (0.81-2.00)	0.304258	0.344384	0.37438	-0.3894	1.07817	1.41 (0.68-2.94)	0.388236	0.0256896	0.0399644	-0.0526405	0.10402	1.03 (0.95-1.11)	0.532436	0.227569	0.974017	-1.6815	2.13664	1.26 (0.19-8.47)	0.823032	8.74908	6	0.188189	8.79087	7	0.268022	-0.0109888	0.0649163	0.871142
ADHD	GCST90002049	MFI	Myeloid cell	Red.780.60.MDSC.trait4	CD45 on Mo MDSC	0.996925	23	0.0465051	0.130578	-0.209429	0.302439	1.05 (0.81-1.35)	0.721731	0.0585414	0.175472	-0.285383	0.402466	1.06 (0.75-1.50)	0.738664	0.155378	0.313333	-0.458756	0.769511	1.17 (0.63-2.16)	0.624893	-0.012115	0.0268186	-0.0646795	0.0404495	0.99 (0.94-1.04)	0.660235	-0.388346	0.746563	-1.85161	1.07492	0.68 (0.16-2.93)	0.60838	15.4282	21	0.800871	15.7781	22	0.826742	0.0283917	0.0479921	0.56044
ADHD	GCST90001667	Relative count	Treg	Treg_Trait580	CD28+ CD45RA- CD8dim %T cell	0.996925	23	0.0383989	0.10902	-0.175281	0.252079	1.04 (0.84-1.29)	0.724675	0.0446707	0.12003	-0.190589	0.27993	1.05 (0.83-1.32)	0.709772	0.118246	0.2009	-0.275518	0.51201	1.13 (0.76-1.67)	0.562138	-0.0186773	0.0450367	-0.106949	0.0695945	0.98 (0.90-1.07)	0.684222	0.272096	0.634073	-0.970687	1.51488	1.31 (0.38-4.55)	0.672203	35.9021	21	0.0224251	36.1417	22	0.0293208	-0.0152772	0.040808	0.711884
ADHD	GCST90001445	Relative count	B cell	BC_Trait7	IgD- CD38- %B cell	0.996925	23	0.0354556	0.100937	-0.16238	0.233291	1.04 (0.85-1.26)	0.725389	0.0960522	0.138329	-0.175073	0.367177	1.10 (0.84-1.44)	0.487448	0.175517	0.230497	-0.276257	0.627292	1.19 (0.76-1.87)	0.45446	-0.000554559	0.0622583	-0.122581	0.121472	1.00 (0.88-1.13)	0.993142	0.441181	0.581043	-0.697665	1.58003	1.55 (0.50-4.86)	0.456118	27.5265	21	0.154097	28.186	22	0.169598	-0.0265345	0.0374091	0.485936
ADHD	GCST90001652	Relative count	TBNK	TB_Trait576	Granulocyte %leukocyte	0.996925	23	-0.0360329	0.102657	-0.237241	0.165175	0.96 (0.79-1.18)	0.725587	0.0123978	0.137859	-0.257807	0.282602	1.01 (0.77-1.33)	0.928342	0.195103	0.266191	-0.326631	0.716837	1.22 (0.72-2.05)	0.471331	-0.0477481	0.051865	-0.149403	0.0539072	0.95 (0.86-1.06)	0.372839	-0.374487	0.594048	-1.53882	0.789847	0.69 (0.21-2.20)	0.535234	28.3018	21	0.131798	28.7532	22	0.152044	0.0221275	0.0382351	0.568932
ADHD	GCST90001497	Relative count	Treg	f_Treg_Trait520	CD39+ secreting Treg %CD4 Treg	0.996925	23	0.0319836	0.0911903	-0.146749	0.210716	1.03 (0.86-1.23)	0.725788	0.0302812	0.123836	-0.212437	0.273	1.03 (0.81-1.31)	0.806823	0.149145	0.224121	-0.290132	0.588423	1.16 (0.75-1.80)	0.512669	0.00899731	0.0169773	-0.0242782	0.0422728	1.01 (0.98-1.04)	0.597126	0.677004	0.519395	-0.341009	1.69502	1.97 (0.71-5.45)	0.206532	15.9469	21	0.772627	17.5382	22	0.73299	-0.0422134	0.0334638	0.220975
ADHD	GCST90001874	MFI	Maturation stages of T cell	HVEM1000_150630.trait12	HVEM on TD CD8br	0.996925	23	-0.0600674	0.173639	-0.400401	0.280266	0.94 (0.67-1.32)	0.729394	0.0752312	0.211604	-0.339513	0.489975	1.08 (0.71-1.63)	0.722194	0.0556859	0.365563	-0.660817	0.772189	1.06 (0.52-2.16)	0.880316	0.00335132	0.0290878	-0.0536607	0.0603633	1.00 (0.95-1.06)	0.909424	-1.61995	0.948264	-3.47855	0.238649	0.20 (0.03-1.27)	0.102316	27.2193	21	0.163712	30.8389	22	0.0994599	0.101677	0.0608444	0.10954
ADHD	GCST90001410	Relative count	B cell	BC_Trait3	IgD- CD38br %B cell	0.996925	23	0.0343897	0.0994383	-0.160509	0.229289	1.03 (0.85-1.26)	0.729463	0.00459673	0.124823	-0.240056	0.249249	1.00 (0.79-1.28)	0.970624	0.0360822	0.194794	-0.345714	0.417878	1.04 (0.71-1.52)	0.854744	-0.0154609	0.0476884	-0.10893	0.0780083	0.98 (0.90-1.08)	0.752461	-0.0535728	0.579	-1.18841	1.08127	0.95 (0.30-2.95)	0.927157	29.2254	21	0.108694	29.2585	22	0.137626	0.00574925	0.037255	0.87883
ADHD	GCST90001747	MFI	B cell	Bcells.trait379	CD20 on IgD+ CD24-	0.996925	23	-0.0355726	0.103052	-0.237554	0.166409	0.97 (0.79-1.18)	0.72995	-0.0237	0.131147	-0.280747	0.233347	0.98 (0.76-1.26)	0.856592	0.0915894	0.254855	-0.407927	0.591106	1.10 (0.67-1.81)	0.722739	-0.0386149	0.0404991	-0.117993	0.0407633	0.96 (0.89-1.04)	0.347969	-0.202386	0.599527	-1.37746	0.972687	0.82 (0.25-2.65)	0.739034	30.0624	21	0.0907415	30.1767	22	0.114232	0.0108983	0.0385599	0.780225
ADHD	GCST90001456	Absolute count	cDC	DC_Trait534	CD11c+ HLA DR++ monocyte AC	0.996925	23	0.0385942	0.112189	-0.181297	0.258485	1.04 (0.83-1.29)	0.730839	0.195074	0.136154	-0.0717867	0.461935	1.22 (0.93-1.59)	0.151929	0.329347	0.27287	-0.205479	0.864173	1.39 (0.81-2.37)	0.240261	0.033187	0.0449936	-0.0550004	0.121374	1.03 (0.95-1.13)	0.476201	-0.749205	0.631671	-1.98728	0.48887	0.47 (0.14-1.63)	0.248842	28.4638	21	0.127481	30.6388	22	0.103746	0.0514429	0.0406097	0.21911
ADHD	GCST90002036	MFI	cDC	Red.780.60.cDC.trait2	CD80 on CD62L+ myeloid DC	0.996925	23	-0.033871	0.0985509	-0.227031	0.159289	0.97 (0.80-1.17)	0.731079	-0.0162706	0.137708	-0.286178	0.253637	0.98 (0.75-1.29)	0.905946	-0.190966	0.270467	-0.72108	0.339148	0.83 (0.49-1.40)	0.48756	-1.23e-05	0.0329781	-0.0646494	0.0646247	1.00 (0.94-1.07)	0.999706	-0.229461	0.562642	-1.33224	0.873317	0.79 (0.26-2.39)	0.687528	15.8892	21	0.775846	16.0138	22	0.815199	0.0127562	0.0361277	0.727543
ADHD	GCST90001604	Relative count	TBNK	TB_Trait510	T cell %lymphocyte	0.996925	23	0.0409356	0.119198	-0.192693	0.274564	1.04 (0.82-1.32)	0.73128	-0.0319311	0.132211	-0.291065	0.227203	0.97 (0.75-1.26)	0.809155	-0.0630994	0.230283	-0.514454	0.388255	0.94 (0.60-1.47)	0.786635	0.0366874	0.048901	-0.0591586	0.132533	1.04 (0.94-1.14)	0.467567	0.846231	0.672115	-0.471114	2.16358	2.33 (0.62-8.70)	0.221826	39.0229	21	0.00975369	41.7752	22	0.00665435	-0.0526483	0.0432597	0.237094
ADHD	GCST90001468	Absolute count	cDC	f_DC_Trait516	CD62L- myeloid DC AC	0.996925	23	0.0355019	0.103607	-0.167568	0.238571	1.04 (0.85-1.27)	0.731854	-0.0216192	0.133977	-0.284214	0.240976	0.98 (0.75-1.27)	0.871806	-0.0422039	0.222522	-0.478348	0.39394	0.96 (0.62-1.48)	0.851314	-0.0274458	0.0243683	-0.0752077	0.0203161	0.97 (0.93-1.02)	0.268418	-0.258908	0.601601	-1.43805	0.920229	0.77 (0.24-2.51)	0.671314	26.4326	21	0.190434	26.7435	22	0.221129	0.0192498	0.0387266	0.624304
ADHD	GCST90001988	MFI	Monocyte	mono.trait21	HLA DR on CD14+ CD16- monocyte	0.996925	23	0.0317167	0.092797	-0.150165	0.213599	1.03 (0.86-1.24)	0.732512	-0.0552233	0.130634	-0.311267	0.20082	0.95 (0.73-1.22)	0.672491	-0.127246	0.214299	-0.547272	0.29278	0.88 (0.58-1.34)	0.558717	-0.0198197	0.020143	-0.0593	0.0196606	0.98 (0.94-1.02)	0.328	-0.268405	0.536375	-1.3197	0.78289	0.76 (0.27-2.19)	0.621993	23.1756	21	0.33469	23.5321	22	0.372225	0.019615	0.0345102	0.575803
ADHD	GCST90001562	Relative count	Maturation stages of T cell	MT_Trait539	CD45RA+ CD8br %T cell	0.996925	23	-0.0273329	0.0800219	-0.184176	0.12951	0.97 (0.83-1.14)	0.732676	-0.0092715	0.11287	-0.230496	0.211953	0.99 (0.79-1.24)	0.934533	0.0388688	0.195228	-0.343778	0.421516	1.04 (0.71-1.52)	0.844017	-0.068088	0.0509723	-0.167994	0.0318177	0.93 (0.85-1.03)	0.197401	-0.862	0.456285	-1.75632	0.0323187	0.42 (0.17-1.03)	0.0727573	13.0468	21	0.906977	16.4992	22	0.790364	0.0545521	0.0293596	0.0772365
ADHD	GCST90001727	MFI	B cell	Bcells.trait311	CD19 on IgD+ CD38- naive	0.996925	23	0.0407483	0.119368	-0.193214	0.27471	1.04 (0.82-1.32)	0.732828	0.00301637	0.173165	-0.336387	0.34242	1.00 (0.71-1.41)	0.986102	0.0275755	0.31412	-0.588099	0.64325	1.03 (0.56-1.90)	0.93084	-0.0653875	0.0518945	-0.167101	0.0363257	0.94 (0.85-1.04)	0.239356	-0.416044	0.684829	-1.75831	0.926221	0.66 (0.17-2.52)	0.550023	21.4421	21	0.432247	21.9109	22	0.465219	0.0298203	0.0440081	0.505417
ADHD	GCST90002092	MFI	Myeloid cell	Violet.450.50.MDSC.trait13	CD11b on Gr MDSC	0.996925	9	0.0776131	0.227846	-0.368965	0.524191	1.08 (0.69-1.69)	0.733375	0.05291	0.309706	-0.554113	0.659933	1.05 (0.57-1.93)	0.86435	0.123805	0.373658	-0.608565	0.856174	1.13 (0.54-2.35)	0.748907	-0.0289352	0.0413138	-0.10991	0.0520399	0.97 (0.90-1.05)	0.509925	-0.0277382	1.17561	-2.33194	2.27647	0.97 (0.10-9.74)	0.981834	8.14039	7	0.320378	8.15015	8	0.418943	0.00746992	0.0815502	0.929583
ADHD	GCST90001521	Relative count	Myeloid cell	MDSC_Trait16	CD33br HLA DR+ CD14dim %CD33br HLA DR+	0.996925	23	-0.0404664	0.119239	-0.274175	0.193242	0.96 (0.76-1.21)	0.734329	0.0635631	0.171429	-0.272439	0.399565	1.07 (0.76-1.49)	0.710799	0.16728	0.272493	-0.366806	0.701366	1.18 (0.69-2.02)	0.545585	0.044836	0.0468346	-0.0469598	0.136632	1.05 (0.95-1.15)	0.354643	-0.0128109	0.679568	-1.34476	1.31914	0.99 (0.26-3.74)	0.985137	13.9401	21	0.872157	13.9418	22	0.90353	-0.00180706	0.0437154	0.967418
ADHD	GCST90001399	Relative count	B cell	BC_Trait19	IgD- CD27- %B cell	0.996925	23	0.0323798	0.0961058	-0.155988	0.220747	1.03 (0.86-1.25)	0.736179	0.16561	0.130695	-0.0905517	0.421771	1.18 (0.91-1.52)	0.205102	0.283983	0.244169	-0.194587	0.762553	1.33 (0.82-2.14)	0.257265	-0.0574711	0.0525252	-0.160421	0.0454784	0.94 (0.85-1.05)	0.287562	0.0661542	0.559674	-1.03081	1.16312	1.07 (0.36-3.20)	0.907032	25.5233	21	0.225211	25.5279	22	0.272503	-0.00221012	0.0360538	0.9517
ADHD	GCST90001951	MFI	Myeloid cell	Blue.780.60.MDSC.trait2	CD33 on CD66b++ myeloid cell	0.996925	23	-0.0536212	0.160683	-0.36856	0.261318	0.95 (0.69- 1.30)	0.738601	-0.00449982	0.207591	-0.411379	0.402379	1.00 (0.66- 1.50)	0.982706	0.100528	0.371136	-0.626899	0.827954	1.11 (0.53- 2.29)	0.78902	0.00625385	0.020311	-0.0335558	0.0460635	1.01 (0.97-1.05)	0.760434	0.710627	0.92447	-1.10133	2.52259	2.04 (0.33-12.46)	0.450639	29.2911	21	0.107186	30.2744	22	0.111945	-0.049939	0.0594764	0.410566
ADHD	GCST90001917	MFI	TBNK	Blue.670.LP.TBNK.trait5	CD45 on CD8br	0.996925	23	-0.0427739	0.128984	-0.295582	0.210034	0.96 (0.74-1.23)	0.740174	0.0943492	0.144325	-0.188529	0.377227	1.10 (0.83-1.46)	0.513289	0.376727	0.287346	-0.18647	0.939924	1.46 (0.83-2.56)	0.203358	-0.0435749	0.0432324	-0.12831	0.0411606	0.96 (0.88-1.04)	0.33982	-0.50167	0.746493	-1.9648	0.961456	0.61 (0.14-2.62)	0.508888	46.7948	21	0.00100068	47.6636	22	0.00120156	0.029939	0.0479487	0.539092
ADHD	GCST90001829	MFI	B cell	Bcells.trait84	BAFF-R on B cell	0.996925	23	-0.0297654	0.0898717	-0.205914	0.146383	0.97 (0.81-1.16)	0.740494	-0.0375152	0.12163	-0.275909	0.200879	0.96 (0.76-1.22)	0.757749	-0.00693958	0.180301	-0.360329	0.34645	0.99 (0.70-1.41)	0.969645	0.004356	0.0203846	-0.0355979	0.0443099	1.00 (0.97-1.05)	0.831215	-0.15802	0.511853	-1.16125	0.845211	0.85 (0.31-2.33)	0.760575	19.762	21	0.536375	19.8268	22	0.593871	0.00838154	0.0329303	0.801567
ADHD	GCST90001418	Absolute count	B cell	BC_Trait38	CD24+ CD27+ AC	0.996925	23	0.0296002	0.0895317	-0.145882	0.205082	1.03 (0.86-1.23)	0.740938	-0.0302829	0.129834	-0.284757	0.224192	0.97 (0.75-1.25)	0.815573	-0.108284	0.259614	-0.617126	0.400559	0.90 (0.54-1.49)	0.680651	-0.0255882	0.0562433	-0.135825	0.0846487	0.97 (0.87-1.09)	0.656116	0.351988	0.516469	-0.660291	1.36427	1.42 (0.52-3.91)	0.502985	21.8579	21	0.407739	22.2764	22	0.4435	-0.0210926	0.0332645	0.532872
ADHD	GCST90001767	MFI	B cell	Bcells.trait441	CD24 on IgD+ CD38- unsw mem	0.996925	23	-0.0406062	0.123603	-0.282869	0.201656	0.96 (0.75-1.22)	0.742518	0.0986475	0.176867	-0.248013	0.445308	1.10 (0.78-1.56)	0.577016	0.248612	0.305923	-0.350997	0.84822	1.28 (0.70-2.34)	0.42512	0.00599078	0.0264469	-0.0458452	0.0578268	1.01 (0.96-1.06)	0.823216	0.00169151	0.701612	-1.37347	1.37685	1.00 (0.25-3.96)	0.998099	17.6707	21	0.66974	17.6744	22	0.725108	-0.00276184	0.0450955	0.951744
ADHD	GCST90001724	MFI	B cell	Bcells.trait308	CD19 on IgD+ CD24+	0.996925	23	0.0302579	0.0927645	-0.15156	0.212076	1.03 (0.86-1.24)	0.744288	0.0931458	0.12945	-0.160576	0.346868	1.10 (0.85-1.41)	0.471802	0.245865	0.238406	-0.22141	0.71314	1.28 (0.80-2.04)	0.313611	0.0461276	0.0410135	-0.0342588	0.126514	1.05 (0.97-1.13)	0.275493	-0.794704	0.508879	-1.79211	0.202698	0.45 (0.17-1.22)	0.133309	21.5357	21	0.426677	24.3165	22	0.330859	0.0538923	0.032727	0.1145
ADHD	GCST90001995	MFI	Monocyte	mono.trait33	CX3CR1 on monocyte	0.996925	23	-0.0306194	0.0945072	-0.215854	0.154615	0.97 (0.81-1.17)	0.745946	-0.0800675	0.130603	-0.33605	0.175915	0.92 (0.71-1.19)	0.539838	-0.20166	0.236476	-0.665152	0.261832	0.82 (0.51-1.30)	0.402973	0.0219801	0.031115	-0.0390053	0.0829656	1.02 (0.96-1.09)	0.486462	-0.646676	0.53343	-1.6922	0.398848	0.52 (0.18-1.49)	0.238862	23.0687	21	0.340325	24.5806	22	0.31755	0.0402534	0.0343125	0.253875
ADHD	GCST90001997	MFI	Monocyte	mono.trait36	CX3CR1 on CD14+ CD16- monocyte	0.996925	23	-0.0304079	0.0941154	-0.214874	0.154058	0.97 (0.81-1.17)	0.746626	-0.090172	0.125405	-0.335966	0.155622	0.91 (0.71-1.17)	0.472113	-0.175865	0.201244	-0.570303	0.218574	0.84 (0.57-1.24)	0.39162	0.0141445	0.028032	-0.0407983	0.0690873	1.01 (0.96-1.07)	0.617945	-0.874616	0.515426	-1.88485	0.135619	0.42 (0.15-1.15)	0.104493	21.2433	21	0.444176	24.0434	22	0.344957	0.055165	0.0331568	0.111014
ADHD	GCST90001535	Relative count	Maturation stages of T cell	MT_ry_Trait515	CD45RA- CD4+ %CD4+	0.996925	23	0.027311	0.0850448	-0.139377	0.193999	1.03 (0.87-1.21)	0.748107	-0.0292005	0.116714	-0.257961	0.199559	0.97 (0.77-1.22)	0.802442	-0.196429	0.238271	-0.66344	0.270582	0.82 (0.52-1.31)	0.418565	-0.0208457	0.0468243	-0.112621	0.0709299	0.98 (0.89-1.07)	0.660737	-0.236357	0.48477	-1.18651	0.713792	0.79 (0.31-2.04)	0.630909	14.1267	21	0.864095	14.4319	22	0.885443	0.0172445	0.0312133	0.586458
ADHD	GCST90001474	Relative count	cDC	f_DC_Trait522	Plasmacytoid DC %DC	0.996925	23	-0.0315582	0.0986033	-0.224821	0.161704	0.97 (0.80-1.18)	0.748928	-0.124411	0.130086	-0.379378	0.130557	0.88 (0.68-1.14)	0.338883	-0.131498	0.248698	-0.618945	0.355949	0.88 (0.54-1.43)	0.602276	0.000520165	0.0298945	-0.058073	0.0591134	1.00 (0.94-1.06)	0.986256	-1.23529	0.514051	-2.24283	-0.227754	0.29 (0.11-0.80)	0.0255815	20.6668	21	0.479446	26.3242	22	0.238024	0.0787009	0.0330882	0.026951
ADHD	GCST90001826	MFI	B cell	Bcells.trait785	IgD on unsw mem	0.996925	23	0.0284998	0.089187	-0.146307	0.203306	1.03 (0.86-1.23)	0.749309	-0.0316096	0.122769	-0.272236	0.209017	0.97 (0.76-1.23)	0.796814	-0.104618	0.235725	-0.56664	0.357403	0.90 (0.57-1.43)	0.661511	-0.027679	0.0325458	-0.0914689	0.0361108	0.97 (0.91-1.04)	0.400259	-0.179806	0.507894	-1.17528	0.815666	0.84 (0.31-2.26)	0.726852	12.0368	21	0.93862	12.2103	22	0.952882	0.013609	0.032666	0.681192
ADHD	GCST90001999	MFI	Monocyte	mono.trait4	PDL-1 on CD14- CD16+ monocyte	0.996925	23	-0.0353284	0.112303	-0.255443	0.184786	0.97 (0.77-1.20)	0.75308	0.051292	0.131936	-0.207303	0.309887	1.05 (0.81-1.36)	0.697451	0.129831	0.249793	-0.359763	0.619426	1.14 (0.70-1.86)	0.608424	-0.0281505	0.0293867	-0.0857485	0.0294474	0.97 (0.92-1.03)	0.346295	-0.496842	0.646122	-1.76324	0.769557	0.61 (0.17-2.16)	0.450479	33.8321	21	0.0377665	34.6803	22	0.041829	0.0301504	0.041554	0.47611
ADHD	GCST90001991	MFI	Monocyte	mono.trait25	HLA DR on CD14+ monocyte	0.996925	23	0.0294249	0.0939394	-0.154696	0.213546	1.03 (0.86-1.24)	0.754104	-0.0254291	0.123797	-0.268072	0.217214	0.97 (0.76-1.24)	0.837253	-0.125539	0.229218	-0.574807	0.323729	0.88 (0.56-1.38)	0.589425	-0.0202436	0.0218201	-0.0630111	0.0225238	0.98 (0.94-1.02)	0.356399	-0.312253	0.541857	-1.37429	0.749788	0.73 (0.25-2.12)	0.570562	23.5642	21	0.314648	24.0246	22	0.345941	0.0223307	0.0348625	0.528752
ADHD	GCST90001762	MFI	B cell	Bcells.trait400	CD20 on IgD+	0.996925	23	-0.0299048	0.0958564	-0.217783	0.157974	0.97 (0.80-1.17)	0.75506	-0.028033	0.126799	-0.276559	0.220493	0.97 (0.76-1.25)	0.825028	0.0483783	0.21127	-0.36571	0.462467	1.05 (0.69-1.59)	0.820993	-0.0263917	0.0461298	-0.116806	0.0640226	0.97 (0.89-1.07)	0.571807	-0.0735609	0.558623	-1.16846	1.02134	0.93 (0.31-2.78)	0.896489	26.0731	21	0.203674	26.081	22	0.248222	0.00285243	0.0359324	0.93748
ADHD	GCST90001441	Relative count	B cell	BC_Trait63	IgD+ CD24- %lymphocyte	0.996925	23	-0.0316652	0.101546	-0.230695	0.167365	0.97 (0.79-1.18)	0.755169	-0.0916518	0.132218	-0.3508	0.167496	0.91 (0.70-1.18)	0.488194	-0.0610677	0.233794	-0.519303	0.397168	0.94 (0.59-1.49)	0.796365	-0.0602619	0.0673649	-0.192297	0.0717733	0.94 (0.83-1.07)	0.385152	-0.0350733	0.591484	-1.19438	1.12423	0.97 (0.30-3.08)	0.953276	29.519	21	0.102088	29.5191	22	0.13063	0.000222929	0.0380869	0.995385
ADHD	GCST90001770	MFI	B cell	Bcells.trait446	CD24 on IgD- CD38dim	0.996925	8	-0.0484285	0.156209	-0.354598	0.257741	0.95 (0.70-1.29)	0.756543	-0.0340529	0.207151	-0.440069	0.371963	0.97 (0.64-1.45)	0.869427	-0.0550159	0.248657	-0.542384	0.432353	0.95 (0.58-1.54)	0.831212	-0.00675938	0.0328649	-0.0711745	0.0576558	0.99 (0.93-1.06)	0.839126	0.632304	0.757689	-0.852767	2.11737	1.88 (0.43-8.31)	0.43595	5.41434	6	0.49187	6.25735	7	0.510042	-0.0465401	0.0506887	0.393948
ADHD	GCST90001526	Relative count	Myeloid cell	MDSC_Trait26	CD33dim HLA DR+ CD11b+ %CD33dim HLA DR+	0.996925	23	0.0375045	0.121318	-0.200278	0.275287	1.04 (0.82-1.32)	0.757212	0.0373282	0.162712	-0.281587	0.356244	1.04 (0.75-1.43)	0.818548	0.0641985	0.287416	-0.499136	0.627533	1.07 (0.61-1.87)	0.825313	0.0203175	0.0203436	-0.0195561	0.060191	1.02 (0.98-1.06)	0.330484	0.128804	0.690724	-1.22501	1.48262	1.14 (0.29-4.40)	0.85386	17.8308	21	0.659685	17.8488	22	0.714913	-0.0059704	0.0444667	0.89447
ADHD	GCST90001870	MFI	Myeloid cell	Blue.585.42.MDSC.trait1	CD34 on HSC	0.996925	23	-0.0460045	0.149524	-0.339072	0.247063	0.96 (0.71-1.28)	0.758332	-0.0437634	0.18644	-0.409185	0.321659	0.96 (0.66-1.38)	0.814417	-0.056696	0.273514	-0.592784	0.479391	0.94 (0.55-1.62)	0.837692	-0.00199973	0.0260561	-0.0530697	0.0490703	1.00 (0.95-1.05)	0.940203	-1.06592	0.843529	-2.71924	0.587393	0.34 (0.07-1.80)	0.220205	27.9668	21	0.141096	29.9754	22	0.119063	0.0666256	0.0542502	0.232991
ADHD	GCST90002043	MFI	Myeloid cell	Red.780.60.MDSC.trait11	CD45 on CD33br HLA DR+ CD14dim	0.996925	23	-0.0402018	0.13163	-0.298196	0.217793	0.96 (0.74-1.24)	0.760049	-0.0139569	0.178682	-0.364174	0.336261	0.99 (0.69-1.40)	0.937741	-0.0233317	0.291458	-0.594589	0.547925	0.98 (0.55-1.73)	0.93692	-0.0278974	0.0524784	-0.130755	0.0749604	0.97 (0.88-1.08)	0.611451	-0.861556	0.752397	-2.33626	0.613143	0.42 (0.10-1.85)	0.265059	12.0187	21	0.939112	13.248	22	0.926013	0.0536435	0.048382	0.280075
ADHD	GCST90001915	MFI	TBNK	Blue.670.LP.TBNK.trait3	CD45 on T cell	0.996925	23	0.0346479	0.113823	-0.188445	0.257741	1.04 (0.83-1.29)	0.760822	0.286603	0.14198	0.00832322	0.564884	1.33 (1.01-1.76)	0.0435265	0.420921	0.248706	-0.0665432	0.908386	1.52 (0.94-2.48)	0.104678	-0.138845	0.0962052	-0.327407	0.0497178	0.87 (0.72-1.05)	0.182849	-0.434604	0.656599	-1.72154	0.85233	0.65 (0.18-2.35)	0.515233	32.1772	21	0.0561744	32.9846	22	0.0620902	0.0306191	0.0421807	0.475911
ADHD	GCST90002106	MFI	cDC	Violet.510.50.cDC.trait4	HLA DR on DC	0.996925	23	0.0300108	0.0992345	-0.164489	0.22451	1.03 (0.85-1.25)	0.762329	0.0950572	0.136067	-0.171634	0.361748	1.10 (0.84-1.44)	0.484797	0.163203	0.271333	-0.368609	0.695015	1.18 (0.69-2.00)	0.553663	0.00996228	0.0152629	-0.019953	0.0398776	1.01 (0.98-1.04)	0.515316	-0.122777	0.566194	-1.23252	0.986963	0.88 (0.29-2.68)	0.830422	17.7011	21	0.667836	17.7762	22	0.719173	0.00997477	0.0363919	0.786691
ADHD	GCST90001906	MFI	cDC	Blue.670.LP.cDC.trait4	CD86 on granulocyte	0.996925	23	-0.0301029	0.100562	-0.227205	0.166999	0.97 (0.80-1.18)	0.764676	0.0938476	0.147476	-0.195204	0.3829	1.10 (0.82-1.47)	0.524541	0.112175	0.253022	-0.383748	0.608097	1.12 (0.68-1.84)	0.661849	-0.0342535	0.0540948	-0.140279	0.0717723	0.97 (0.87-1.07)	0.537576	0.918829	0.570491	-0.199333	2.03699	2.51 (0.82-7.67)	0.122198	19.4183	21	0.558326	22.2727	22	0.443717	-0.0619164	0.036648	0.105919
ADHD	GCST90001605	Relative count	TBNK	TB_Trait511	T cell %leukocyte	0.996925	23	0.0339317	0.113517	-0.188562	0.256425	1.03 (0.83-1.29)	0.765007	-0.044539	0.139163	-0.317299	0.228221	0.96 (0.73-1.26)	0.748931	-0.0721416	0.278044	-0.617108	0.472825	0.93 (0.54-1.60)	0.797692	-0.0147844	0.0537977	-0.120228	0.0906592	0.99 (0.89-1.09)	0.788133	0.723562	0.644324	-0.539314	1.98644	2.06 (0.58-7.29)	0.274122	35.9957	21	0.0218895	38.0217	22	0.0182195	-0.0450861	0.0414707	0.289279
ADHD	GCST90001412	Absolute count	B cell	BC_Trait32	IgD+ CD24+ AC	0.996925	23	0.0258845	0.087329	-0.14528	0.197049	1.03 (0.86-1.22)	0.766923	0.0305458	0.123997	-0.212489	0.27358	1.03 (0.81-1.31)	0.805417	0.0839096	0.210916	-0.329485	0.497304	1.09 (0.72-1.64)	0.694586	-0.059491	0.0541879	-0.165699	0.0467171	0.94 (0.85-1.05)	0.289574	0.0294046	0.500773	-0.95211	1.01092	1.03 (0.39-2.75)	0.953732	21.328	21	0.439076	21.328	22	0.500551	-0.000230257	0.0322467	0.99437
ADHD	GCST90001971	Morphological parameter	TBNK	FSC.TBNK.trait2	FSC-A on lymphocyte	0.996925	23	0.0321336	0.109827	-0.183127	0.247394	1.03 (0.83-1.28)	0.76984	-0.0182486	0.131508	-0.276004	0.239507	0.98 (0.76-1.27)	0.889636	-0.0192923	0.220482	-0.451437	0.412853	0.98 (0.64-1.51)	0.931065	0.0387608	0.064945	-0.0885314	0.166053	1.04 (0.92-1.18)	0.57244	0.225	0.64003	-1.02946	1.47946	1.25 (0.36-4.39)	0.728682	34.3264	21	0.0334271	34.4795	22	0.0438749	-0.0125839	0.0411136	0.762561
ADHD	GCST90001743	MFI	B cell	Bcells.trait335	CD20 on B cell	0.996925	23	-0.0277591	0.0953102	-0.214567	0.159049	0.97 (0.81-1.17)	0.770861	-0.093086	0.121544	-0.331312	0.14514	0.91 (0.72-1.16)	0.443758	-0.113532	0.202737	-0.510897	0.283832	0.89 (0.60-1.33)	0.581138	0.0123408	0.0379815	-0.0621029	0.0867845	1.01 (0.94-1.09)	0.747295	-0.0439399	0.555472	-1.13267	1.04479	0.96 (0.32-2.84)	0.937699	25.7166	21	0.217461	25.7177	22	0.264001	0.0010572	0.0357285	0.976674
ADHD	GCST90001402	Relative count	B cell	BC_Trait21	Sw mem %B cell	0.996925	23	0.0279216	0.0963242	-0.160874	0.216717	1.03 (0.85-1.24)	0.771915	-0.0472286	0.129402	-0.300856	0.206399	0.95 (0.74-1.23)	0.715129	-0.0941093	0.211747	-0.509134	0.320915	0.91 (0.60-1.38)	0.661065	-0.0487618	0.0548112	-0.156192	0.0586681	0.95 (0.86-1.06)	0.399624	0.414852	0.554435	-0.67184	1.50155	1.51 (0.51-4.49)	0.462612	24.5243	21	0.268356	25.1112	22	0.291789	-0.0253104	0.035703	0.486173
ADHD	GCST90001633	Absolute count	TBNK	TB_Trait551	CD8dim NKT AC	0.996925	23	0.0323309	0.112944	-0.189039	0.253701	1.03 (0.83-1.29)	0.774682	0.0735322	0.129713	-0.180706	0.32777	1.08 (0.83-1.39)	0.570794	0.119302	0.243352	-0.357668	0.596271	1.13 (0.70-1.82)	0.628816	-0.0425535	0.0370004	-0.115074	0.0299672	0.96 (0.89-1.03)	0.259506	0.825623	0.635175	-0.41932	2.07057	2.28 (0.66-7.93)	0.207745	33.5994	21	0.0399792	36.1743	22	0.0290854	-0.0518377	0.0408621	0.218466
ADHD	GCST90001802	MFI	B cell	Bcells.trait565	CD27 on IgD- CD38-	0.996925	23	0.0264768	0.0926474	-0.155112	0.208066	1.03 (0.86-1.23)	0.775046	0.157728	0.131025	-0.0990818	0.414538	1.17 (0.91-1.51)	0.228668	0.344694	0.272106	-0.188634	0.878021	1.41 (0.83-2.41)	0.218488	0.0496234	0.0281159	-0.00548364	0.10473	1.05 (0.99-1.11)	0.0846716	-0.119944	0.539147	-1.17667	0.936783	0.89 (0.31-2.55)	0.826097	23.7697	21	0.304351	23.8558	22	0.354832	0.00956674	0.0346791	0.785349
ADHD	GCST90001636	Absolute count	TBNK	TB_Trait554	DN (CD4-CD8-) NKT AC	0.996925	8	-0.063639	0.222765	-0.500259	0.372981	0.94 (0.61- 1.45)	0.775125	-0.234612	0.221772	-0.669285	0.200061	0.79 (0.51- 1.22)	0.290103	-0.32694	0.258763	-0.834116	0.180237	0.72 (0.43- 1.20)	0.246871	-0.0328618	0.0380576	-0.107455	0.0417312	0.97 (0.90-1.04)	0.395773	0.331466	1.15837	-1.93893	2.60186	1.39 (0.14-13.49)	0.784386	14.1676	6	0.0278185	14.4545	7	0.0436636	-0.0270585	0.0776342	0.73934
ADHD	GCST90001916	MFI	TBNK	Blue.670.LP.TBNK.trait4	CD45 on CD4+	0.996925	23	0.0269821	0.0947975	-0.158821	0.212785	1.03 (0.85-1.24)	0.775928	0.157551	0.134332	-0.105739	0.420842	1.17 (0.90-1.52)	0.240855	0.298107	0.255676	-0.203018	0.799231	1.35 (0.82-2.22)	0.256118	-0.0058232	0.0444384	-0.0929225	0.0812761	0.99 (0.91-1.08)	0.897915	-0.275842	0.549571	-1.353	0.801318	0.76 (0.26-2.23)	0.620945	22.1882	21	0.388734	22.5192	22	0.42929	0.0197612	0.035308	0.581619
ADHD	GCST90001778	MFI	B cell	Bcells.trait490	CD25 on IgD+ CD24+	0.996925	23	-0.0247284	0.0876206	-0.196465	0.147008	0.98 (0.82-1.16)	0.777774	0.0312972	0.118407	-0.200781	0.263375	1.03 (0.82-1.30)	0.791535	0.0218092	0.190045	-0.350679	0.394298	1.02 (0.70-1.48)	0.909678	-0.0330316	0.0331784	-0.0980613	0.031998	0.97 (0.91-1.03)	0.328632	0.389821	0.499054	-0.588326	1.36797	1.48 (0.56-3.93)	0.44345	14.3264	21	0.855173	15.0384	22	0.860585	-0.0270846	0.0320993	0.408304
ADHD	GCST90002032	MFI	Treg	Red.660.20.Treg.trait5	CD39 on CD39+ CD4+	0.996925	23	0.0296828	0.105406	-0.176913	0.236279	1.03 (0.84-1.27)	0.778247	-0.0263541	0.145106	-0.310762	0.258054	0.97 (0.73-1.29)	0.855881	-0.250732	0.301419	-0.841513	0.340049	0.78 (0.43-1.41)	0.414438	0.019854	0.0173938	-0.0142378	0.0539458	1.02 (0.99-1.06)	0.25621	-1.01324	0.570667	-2.13175	0.105262	0.36 (0.12-1.11)	0.0903033	21.225	21	0.445278	24.7077	22	0.311256	0.0680863	0.0366789	0.0775008
ADHD	GCST90001746	MFI	B cell	Bcells.trait378	CD20 on IgD+ CD24+	0.996925	23	0.0246301	0.0875926	-0.147051	0.196312	1.02 (0.86-1.22)	0.778565	-0.0532291	0.11976	-0.287959	0.181501	0.95 (0.75-1.20)	0.656707	-0.184783	0.204099	-0.584817	0.21525	0.83 (0.56-1.24)	0.375082	0.0655049	0.0414357	-0.0157091	0.146719	1.07 (0.98-1.16)	0.126996	-0.216168	0.498891	-1.19399	0.761659	0.81 (0.30-2.14)	0.669218	18.6166	21	0.609721	18.857	22	0.654144	0.0157321	0.032088	0.629018
ADHD	GCST90002034	MFI	Treg	Red.660.20.Treg.trait7	CD39 on monocyte	0.996925	23	-0.0276563	0.0993414	-0.222365	0.167053	0.97 (0.80-1.18)	0.780708	-0.000660193	0.135408	-0.266061	0.26474	1.00 (0.77-1.30)	0.99611	-0.169573	0.228584	-0.617597	0.278451	0.84 (0.54-1.32)	0.466029	-0.0395579	0.0478796	-0.133402	0.0542861	0.96 (0.88-1.06)	0.426251	0.0395932	0.567181	-1.07208	1.15127	1.04 (0.34-3.16)	0.945008	13.7428	21	0.880393	13.7573	22	0.90987	-0.00438707	0.0364285	0.905288
ADHD	GCST90001970	Morphological parameter	TBNK	FSC.TBNK.trait12	FSC-A on HLA DR+ NK	0.996925	23	0.0306021	0.111487	-0.187912	0.249117	1.03 (0.83-1.28)	0.783708	0.0683121	0.144155	-0.214232	0.350856	1.07 (0.81-1.42)	0.635586	-0.0396067	0.289062	-0.606168	0.526954	0.96 (0.55-1.69)	0.892263	0.0130629	0.026122	-0.0381362	0.0642621	1.01 (0.96-1.07)	0.621774	-1.06851	0.604707	-2.25374	0.116716	0.34 (0.11-1.12)	0.0917618	24.7553	21	0.257918	28.7728	22	0.151463	0.0716799	0.0388279	0.0790234
ADHD	GCST90001612	Relative count	TBNK	TB_Trait526	CD8dim %leukocyte	0.996925	23	0.02967	0.10812	-0.182245	0.241585	1.03 (0.83-1.27)	0.783764	0.0242458	0.136705	-0.243696	0.292187	1.02 (0.78-1.34)	0.859227	0.303324	0.25463	-0.19575	0.802398	1.35 (0.82-2.23)	0.246255	-0.0153685	0.0375721	-0.0890099	0.0582729	0.98 (0.91-1.06)	0.6887	1.06176	0.587801	-0.090327	2.21385	2.89 (0.91-9.15)	0.0852203	28.1504	21	0.135937	32.4144	22	0.0706	-0.0674594	0.0378238	0.0889622
ADHD	GCST90001408	Relative count	B cell	BC_Trait27	Naive-mature B cell %B cell	0.996925	23	0.024365	0.0894252	-0.150908	0.199638	1.02 (0.86-1.22)	0.785267	-0.0110951	0.127732	-0.261449	0.239259	0.99 (0.77-1.27)	0.930781	0.00127643	0.247701	-0.484217	0.48677	1.00 (0.62-1.63)	0.995935	-0.0172756	0.0405468	-0.0967473	0.0621961	0.98 (0.91-1.06)	0.675406	-0.0979158	0.508871	-1.0953	0.899472	0.91 (0.33-2.46)	0.849264	14.2401	21	0.859067	14.2997	22	0.890503	0.00799887	0.0327693	0.809525
ADHD	GCST90001942	MFI	Treg	Blue.780.60.CD25.trait8	CD25 on CD39+ secreting Treg	0.996925	23	0.0262325	0.0969742	-0.163837	0.216302	1.03 (0.85-1.24)	0.786768	0.000822997	0.129478	-0.252954	0.2546	1.00 (0.78-1.29)	0.994928	0.0255218	0.211237	-0.388503	0.439547	1.03 (0.68-1.55)	0.90493	0.0213533	0.0677483	-0.111433	0.15414	1.02 (0.89-1.17)	0.760685	-0.643074	0.546406	-1.71403	0.427882	0.53 (0.18-1.53)	0.252397	23.5925	21	0.31322	25.3316	22	0.281482	0.0436805	0.0351075	0.227138
ADHD	GCST90001660	Absolute count	Treg	Treg_Trait514	CD39+ CD4+ AC	0.996925	23	0.0247743	0.092365	-0.156261	0.20581	1.03 (0.86-1.23)	0.788529	-0.0335124	0.123552	-0.275674	0.208649	0.97 (0.76-1.23)	0.786205	-0.110479	0.241286	-0.5834	0.362442	0.90 (0.56-1.44)	0.651532	0.00696578	0.0177512	-0.0278266	0.0417581	1.01 (0.97-1.04)	0.695382	0.410412	0.526178	-0.620897	1.44172	1.51 (0.54-4.23)	0.444102	18.1187	21	0.641483	18.6729	22	0.665432	-0.0252383	0.0339014	0.464847
ADHD	GCST90001983	MFI	Monocyte	mono.trait14	CD14 on CD14+ CD16+ monocyte	0.996925	23	-0.0232979	0.0873089	-0.194423	0.147828	0.98 (0.82-1.16)	0.789589	-0.0152137	0.122845	-0.255991	0.225563	0.98 (0.77-1.25)	0.901439	-0.0647871	0.200411	-0.457593	0.328018	0.94 (0.63-1.39)	0.749542	0.0204894	0.0466957	-0.0710341	0.112013	1.02 (0.93-1.12)	0.667071	-0.121365	0.49685	-1.09519	0.852461	0.89 (0.33-2.35)	0.809394	17.4702	21	0.682241	17.5104	22	0.734591	0.00640805	0.0319609	0.843021
ADHD	GCST90001490	Relative count	Treg	f_Treg_Trait513	CD39+ activated Treg %activated Treg	0.996925	11	0.0336842	0.126845	-0.214931	0.2823	1.03 (0.81-1.33)	0.790582	0.081266	0.169979	-0.251893	0.414425	1.08 (0.78-1.51)	0.632583	0.105061	0.216957	-0.320176	0.530297	1.11 (0.73-1.70)	0.638642	-0.00911987	0.0154989	-0.0394976	0.0212579	0.99 (0.96-1.02)	0.557134	0.597019	0.638516	-0.654473	1.84851	1.82 (0.52-6.35)	0.37419	8.06228	9	0.527882	8.87264	10	0.544232	-0.0396286	0.0440222	0.391466
ADHD	GCST90001619	Relative count	TBNK	TB_Trait537	HLA DR+ T cell%T cell	0.996925	23	0.0222405	0.084106	-0.142607	0.187088	1.02 (0.87-1.21)	0.791446	0.118664	0.118171	-0.112951	0.35028	1.13 (0.89-1.42)	0.315296	0.295995	0.222055	-0.139232	0.731221	1.34 (0.87-2.08)	0.196179	0.012042	0.0406147	-0.0675628	0.0916468	1.01 (0.93-1.10)	0.769765	0.317041	0.486036	-0.63559	1.26967	1.37 (0.53-3.56)	0.521285	22.9573	21	0.346258	23.3723	22	0.38097	-0.0192692	0.0312758	0.544445
ADHD	GCST90001425	Relative count	B cell	BC_Trait47	IgD- CD38br %lymphocyte	0.996925	23	0.0234419	0.0888604	-0.150724	0.197608	1.02 (0.86-1.22)	0.791929	-0.0721167	0.119579	-0.306492	0.162258	0.93 (0.74-1.18)	0.54645	-0.130606	0.199087	-0.520816	0.259604	0.88 (0.59-1.30)	0.51861	-0.0500803	0.054045	-0.156009	0.0558479	0.95 (0.86-1.06)	0.367881	0.0739493	0.517572	-0.940492	1.08839	1.08 (0.39-2.97)	0.887749	24.5129	21	0.268878	24.5243	22	0.320358	-0.00330114	0.0333021	0.921977
ADHD	GCST90001587	Relative count	Monocyte	N_MONO_Trait517	CD16+ monocyte %monocyte	0.996925	23	-0.0231494	0.0879609	-0.195553	0.149254	0.98 (0.82-1.16)	0.792413	0.0218518	0.123696	-0.220593	0.264297	1.02 (0.80-1.30)	0.859778	0.0254638	0.2324	-0.430041	0.480969	1.03 (0.65-1.62)	0.913745	0.00633382	0.0370568	-0.0662975	0.0789652	1.01 (0.94-1.08)	0.866003	0.301193	0.50686	-0.692252	1.29464	1.35 (0.50-3.65)	0.558704	21.8957	21	0.405541	22.3363	22	0.439977	-0.0212133	0.032634	0.522716
ADHD	GCST90001438	Absolute count	B cell	BC_Trait6	IgD- CD38dim AC	0.996925	23	0.0226978	0.0867365	-0.147306	0.192701	1.02 (0.86-1.21)	0.793563	0.0552683	0.120734	-0.181371	0.291907	1.06 (0.83-1.34)	0.647119	-0.065657	0.217089	-0.491151	0.359837	0.94 (0.61-1.43)	0.765155	0.13233	0.102287	-0.0681519	0.332812	1.14 (0.93-1.39)	0.231862	0.41514	0.497594	-0.560144	1.39042	1.51 (0.57-4.02)	0.413505	21.5079	21	0.428328	22.1652	22	0.450065	-0.0256705	0.0320421	0.432017
ADHD	GCST90001459	Relative count	cDC	f_DC_Trait503	Myeloid DC %DC	0.996925	23	0.0245733	0.0940181	-0.159702	0.208849	1.02 (0.85-1.23)	0.793809	0.190707	0.129318	-0.0627553	0.44417	1.21 (0.94-1.56)	0.140288	0.252016	0.254843	-0.247477	0.751509	1.29 (0.78-2.12)	0.333462	0.00543192	0.031134	-0.0555906	0.0664545	1.01 (0.95-1.07)	0.862798	0.987553	0.526041	-0.0434865	2.01859	2.68 (0.96-7.53)	0.0744343	19.3904	21	0.560109	22.848	22	0.410357	-0.0629731	0.0338667	0.0770336
ADHD	GCST90002010	MFI	Monocyte	mono.trait54	HLA DR on monocyte	0.996925	23	0.0253017	0.0971765	-0.165164	0.215768	1.03 (0.85-1.24)	0.794579	-0.0983376	0.131324	-0.355732	0.159057	0.91 (0.70-1.17)	0.453966	-0.135923	0.212172	-0.551779	0.279933	0.87 (0.58-1.32)	0.528382	-0.0183008	0.0217243	-0.0608805	0.0242788	0.98 (0.94-1.02)	0.402235	-0.407357	0.55776	-1.50057	0.685853	0.67 (0.22-1.99)	0.473249	25.1291	21	0.241614	25.8721	22	0.257213	0.0282758	0.0358842	0.439517
ADHD	GCST90002030	MFI	Treg	Red.660.20.Treg.trait2	CD39 on CD39+ activated Treg	0.996925	23	-0.02533	0.0974149	-0.216263	0.165603	0.97 (0.81-1.18)	0.794847	-0.0533779	0.134447	-0.316893	0.210137	0.95 (0.73-1.23)	0.691353	-0.082134	0.232595	-0.53802	0.373752	0.92 (0.58-1.45)	0.727359	0.0162152	0.014847	-0.0128848	0.0453152	1.02 (0.99-1.05)	0.276627	-0.498179	0.555703	-1.58736	0.590998	0.61 (0.20-1.81)	0.380156	14.8477	21	0.830516	15.5947	22	0.83548	0.0308847	0.0357344	0.397196
ADHD	GCST90001885	MFI	TBNK	Blue.585.42.TBNK.trait3	CD16-CD56 on HLA DR+ NK	0.996925	23	0.0248408	0.0956329	-0.1626	0.212281	1.03 (0.85-1.24)	0.795055	0.0815571	0.139627	-0.192112	0.355226	1.08 (0.83-1.43)	0.559148	0.103814	0.22494	-0.337067	0.544696	1.11 (0.71-1.72)	0.648956	0.0178606	0.0366787	-0.0540297	0.089751	1.02 (0.95-1.09)	0.632173	0.779631	0.546515	-0.291538	1.8508	2.18 (0.75-6.36)	0.168408	18.9651	21	0.587378	20.9328	22	0.524894	-0.0492077	0.0350797	0.175306
ADHD	GCST90001517	Absolute count	Myeloid cell	MDSC_Trait12	CD33br HLA DR+ AC	0.996925	23	0.0306487	0.118001	-0.200633	0.261931	1.03 (0.82-1.30)	0.79507	0.0935102	0.166544	-0.232916	0.419937	1.10 (0.79-1.52)	0.574474	0.208528	0.328553	-0.435435	0.852491	1.23 (0.65-2.35)	0.532178	0.0147996	0.0420785	-0.0676743	0.0972734	1.01 (0.93-1.10)	0.729137	-0.47054	0.678899	-1.80118	0.860102	0.62 (0.17-2.36)	0.495846	21.5526	21	0.425672	22.1297	22	0.452169	0.0327683	0.0436978	0.461643
ADHD	GCST90001775	MFI	B cell	Bcells.trait453	CD25 on B cell	0.996925	23	-0.022966	0.0888582	-0.197128	0.151196	0.98 (0.82-1.16)	0.796054	-0.0657845	0.120939	-0.302826	0.171257	0.94 (0.74-1.19)	0.586479	-0.0967943	0.229876	-0.547352	0.353764	0.91 (0.58-1.42)	0.677788	-0.0137773	0.0339209	-0.0802624	0.0527077	0.99 (0.92-1.05)	0.689163	0.0234252	0.506007	-0.968348	1.0152	1.02 (0.38-2.76)	0.963513	19.0072	21	0.584675	19.0159	22	0.644345	-0.00303128	0.0325495	0.926684
ADHD	GCST90001470	Absolute count	cDC	f_DC_Trait518	CD62L- plasmacytoid DC AC	0.996925	23	0.0262712	0.101901	-0.173455	0.225997	1.03 (0.84-1.25)	0.796553	0.0189842	0.131671	-0.239091	0.27706	1.02 (0.79-1.32)	0.885359	-0.0711691	0.238755	-0.53913	0.396792	0.93 (0.58-1.49)	0.768436	0.0292336	0.0420503	-0.0531849	0.111652	1.03 (0.95-1.12)	0.495803	-0.558734	0.58168	-1.69883	0.581359	0.57 (0.18-1.79)	0.347708	28.7391	21	0.120407	30.1671	22	0.11446	0.038197	0.0373938	0.318651
ADHD	GCST90001758	MFI	B cell	Bcells.trait395	CD20 on memory B cell	0.996925	23	-0.0235664	0.0923721	-0.204616	0.157483	0.98 (0.81-1.17)	0.798627	-0.0600572	0.121876	-0.298933	0.178819	0.94 (0.74-1.20)	0.622172	-0.0391934	0.211113	-0.452974	0.374588	0.96 (0.64-1.45)	0.854419	0.00181763	0.0311702	-0.059276	0.0629113	1.00 (0.94-1.06)	0.953841	-0.28112	0.535455	-1.33061	0.768372	0.75 (0.26-2.16)	0.605074	24.1548	21	0.285618	24.4294	22	0.325131	0.0168269	0.0344397	0.630196
ADHD	GCST90001760	MFI	B cell	Bcells.trait398	CD20 on unsw mem	0.996925	23	-0.0223252	0.0878379	-0.194488	0.149837	0.98 (0.82-1.16)	0.799369	-0.0515088	0.120447	-0.287585	0.184567	0.95 (0.75-1.20)	0.668908	-0.0659192	0.191509	-0.441276	0.309438	0.94 (0.64-1.36)	0.733957	-0.00844849	0.0313901	-0.069973	0.053076	0.99 (0.93-1.05)	0.789724	-0.362737	0.500283	-1.34329	0.617818	0.70 (0.26-1.85)	0.476415	20.8573	21	0.467687	21.335	22	0.500122	0.0222401	0.0321772	0.497026
ADHD	GCST90002003	MFI	Monocyte	mono.trait44	CCR2 on CD14- CD16-	0.996925	23	-0.0221232	0.0871989	-0.193033	0.148787	0.98 (0.82-1.16)	0.79972	-0.0227729	0.121676	-0.261258	0.215712	0.98 (0.77-1.24)	0.851535	0.00845382	0.216131	-0.415163	0.43207	1.01 (0.66-1.54)	0.969152	-0.0307718	0.0480838	-0.125016	0.0634725	0.97 (0.88-1.07)	0.5353	-0.185632	0.496102	-1.15799	0.786729	0.83 (0.31-2.20)	0.712022	17.1625	21	0.701211	17.2746	22	0.748029	0.0106823	0.0319067	0.741098
ADHD	GCST90001500	Relative count	Treg	f_Treg_Trait523	Activated & resting Treg %CD4+	0.996925	23	-0.0239286	0.0948025	-0.209742	0.161884	0.98 (0.81-1.18)	0.800728	0.0141821	0.126108	-0.23299	0.261354	1.01 (0.79-1.30)	0.910459	0.139334	0.24095	-0.332928	0.611596	1.15 (0.72-1.84)	0.568956	-0.0112845	0.0277663	-0.0657065	0.0431376	0.99 (0.94-1.04)	0.68837	-0.477041	0.54386	-1.54301	0.588924	0.62 (0.21-1.80)	0.390335	24.41	21	0.273621	25.2424	22	0.285622	0.0296162	0.0349962	0.406943
ADHD	GCST90001544	Relative count	Maturation stages of T cell	MT_Trait510	EM CD4+ %T cell	0.996925	23	-0.0206086	0.0843512	-0.185937	0.14472	0.98 (0.83-1.16)	0.806984	0.0675218	0.114453	-0.156807	0.29185	1.07 (0.85-1.34)	0.555224	0.158441	0.245161	-0.322075	0.638957	1.17 (0.72-1.89)	0.524787	-0.0317992	0.045943	-0.121847	0.058249	0.97 (0.89-1.06)	0.497678	-0.210242	0.480771	-1.15255	0.732068	0.81 (0.32-2.08)	0.666356	14.0474	21	0.867555	14.2079	22	0.893936	0.0124029	0.0309569	0.692724
ADHD	GCST90001783	MFI	B cell	Bcells.trait495	CD25 on IgD+ CD38br	0.996925	23	0.0232473	0.0959908	-0.164895	0.211389	1.02 (0.85-1.24)	0.808639	0.0576099	0.122077	-0.18166	0.29688	1.06 (0.83-1.35)	0.636987	0.0848103	0.189528	-0.286665	0.456286	1.09 (0.75-1.58)	0.658903	0.0213919	0.0436569	-0.0641756	0.106959	1.02 (0.94-1.11)	0.631722	0.213369	0.557934	-0.880181	1.30692	1.24 (0.41-3.69)	0.705987	26.3769	21	0.192441	26.5274	22	0.229729	-0.0124188	0.035878	0.732682
ADHD	GCST90002089	MFI	cDC	Violet.450.50.cDC.trait3	CD11c on monocyte	0.996925	23	0.0235415	0.0991538	-0.1708	0.217883	1.02 (0.84-1.24)	0.812328	-0.0649515	0.135614	-0.330756	0.200853	0.94 (0.72-1.22)	0.631979	-0.0787312	0.215566	-0.50124	0.343777	0.92 (0.61-1.41)	0.718427	-0.00525145	0.031817	-0.0676128	0.0571099	0.99 (0.93-1.06)	0.870971	0.292749	0.566116	-0.816839	1.40234	1.34 (0.44-4.06)	0.610477	14.8635	21	0.829738	15.0968	22	0.858051	-0.01756	0.0363561	0.634092
ADHD	GCST90001868	MFI	Treg	Blue.530.30.Treg.trait8	CD3 on CD4 Treg	0.996925	8	-0.0476243	0.201786	-0.443124	0.347876	0.95 (0.64-1.42)	0.813421	-0.176687	0.247805	-0.662386	0.309012	0.84 (0.52-1.36)	0.475841	-0.17224	0.401965	-0.960092	0.615611	0.84 (0.38-1.85)	0.681167	-0.0169764	0.0219486	-0.0599957	0.0260429	0.98 (0.94-1.03)	0.442562	-0.887836	1.00202	-2.8518	1.07613	0.41 (0.06-2.93)	0.409697	8.60912	6	0.196783	9.66238	7	0.208527	0.0572725	0.066847	0.424464
ADHD	GCST90001463	Relative count	cDC	f_DC_Trait509	CD62L- DC %DC	0.996925	23	0.0266846	0.11346	-0.195696	0.249066	1.03 (0.82-1.28)	0.814061	0.1037	0.138865	-0.168475	0.375876	1.11 (0.84-1.46)	0.455202	0.154523	0.241142	-0.318115	0.627161	1.17 (0.73-1.87)	0.528273	-0.0192105	0.0273626	-0.0728412	0.0344202	0.98 (0.93-1.04)	0.487278	0.664262	0.646903	-0.603669	1.93219	1.94 (0.55-6.90)	0.316182	30.892	21	0.0754744	32.3663	22	0.0713623	-0.0416929	0.0416471	0.328175
ADHD	GCST90001639	Absolute count	TBNK	TB_Trait560	CD3- lymphocyte AC	0.996925	23	0.0234382	0.0997784	-0.172127	0.219004	1.02 (0.84-1.24)	0.814285	0.138159	0.126387	-0.109559	0.385877	1.15 (0.90-1.47)	0.274331	0.194263	0.232355	-0.261153	0.649679	1.21 (0.77-1.91)	0.41211	-0.0110335	0.0546047	-0.118059	0.0959917	0.99 (0.89-1.10)	0.843558	-0.753477	0.555986	-1.84321	0.336257	0.47 (0.16-1.40)	0.189751	25.1654	21	0.240073	27.5796	22	0.190034	0.0507918	0.0357844	0.170461
ADHD	GCST90001702	MFI	B cell	Bcells.trait112	BAFF-R on CD24+ CD27+	0.996925	23	-0.0211106	0.0898921	-0.197299	0.155078	0.98 (0.82-1.17)	0.81433	0.00437355	0.122141	-0.235023	0.24377	1.00 (0.79-1.28)	0.971436	0.00644049	0.188113	-0.36226	0.375141	1.01 (0.70-1.46)	0.972997	0.00806255	0.0226626	-0.0363562	0.0524813	1.01 (0.96-1.05)	0.722658	-0.377524	0.512044	-1.38113	0.626081	0.69 (0.25-1.87)	0.469105	20.624	21	0.482102	21.1239	22	0.513092	0.02329	0.0329401	0.487313
ADHD	GCST90001759	MFI	B cell	Bcells.trait397	CD20 on naive-mature B cell	0.996925	23	-0.0229084	0.0981828	-0.215347	0.16953	0.98 (0.81-1.18)	0.81551	-0.0653458	0.122383	-0.305217	0.174526	0.94 (0.74-1.19)	0.593381	-0.0723946	0.21802	-0.499715	0.354925	0.93 (0.61-1.43)	0.742991	-0.00406173	0.0351089	-0.0728753	0.0647518	1.00 (0.93-1.07)	0.908696	-0.179085	0.571245	-1.29872	0.940555	0.84 (0.27-2.56)	0.756994	27.2782	21	0.161833	27.3784	22	0.197206	0.0102026	0.036738	0.78395
ADHD	GCST90001666	Absolute count	Treg	Treg_Trait579	CD28+ CD45RA+ CD8dim AC	0.996925	23	-0.0226197	0.097612	-0.213939	0.1687	0.98 (0.81-1.18)	0.816747	-0.104086	0.113369	-0.326289	0.118117	0.90 (0.72-1.13)	0.358556	-0.231	0.204159	-0.631151	0.169152	0.79 (0.53-1.18)	0.270041	-0.0289992	0.0357349	-0.0990397	0.0410413	0.97 (0.91-1.04)	0.424441	0.524998	0.55666	-0.566057	1.61605	1.69 (0.57-5.03)	0.356344	31.5668	21	0.0647285	33.0677	22	0.060928	-0.0357804	0.0358077	0.329055
ADHD	GCST90001436	Relative count	B cell	BC_Trait58	Memory B cell %lymphocyte	0.996925	23	-0.0201094	0.0881553	-0.192894	0.152675	0.98 (0.82-1.16)	0.819558	0.0397904	0.125544	-0.206275	0.285856	1.04 (0.81-1.33)	0.751286	0.0658624	0.226135	-0.377363	0.509088	1.07 (0.69-1.66)	0.773587	0.0654046	0.0495912	-0.0317942	0.162603	1.07 (0.97-1.18)	0.204703	0.25756	0.50164	-0.725655	1.24077	1.29 (0.48-3.46)	0.613006	18.0506	21	0.645797	18.3668	22	0.684033	-0.0181627	0.0323023	0.579883
ADHD	GCST90001432	Relative count	B cell	BC_Trait54	Unsw Mem %lymphocyte	0.996925	23	0.0201087	0.0882572	-0.152875	0.193093	1.02 (0.86-1.21)	0.819769	0.0589438	0.122203	-0.180575	0.298462	1.06 (0.83-1.35)	0.629563	0.0975127	0.207369	-0.308931	0.503957	1.10 (0.73-1.66)	0.642814	-0.0105124	0.0395498	-0.0880299	0.0670052	0.99 (0.92-1.07)	0.793589	0.219881	0.502175	-0.764382	1.20414	1.25 (0.47-3.33)	0.66596	16.4249	21	0.745325	16.5882	22	0.785663	-0.0130722	0.0323487	0.690222
ADHD	GCST90001910	MFI	TBNK	Blue.670.LP.TBNK.trait10	CD45 on B cell	0.996925	23	-0.026252	0.11628	-0.254161	0.201657	0.97 (0.78-1.22)	0.821384	-0.00290681	0.133432	-0.264434	0.258621	1.00 (0.77-1.30)	0.98262	-0.0234038	0.252471	-0.518247	0.471439	0.98 (0.60-1.60)	0.926982	0.0231635	0.0474175	-0.0697748	0.116102	1.02 (0.93-1.12)	0.631093	-0.595409	0.66729	-1.9033	0.71248	0.55 (0.15-2.04)	0.382354	34.0275	21	0.0359942	35.2437	22	0.0365322	0.0371443	0.0428747	0.396091
ADHD	GCST90001668	Relative count	Treg	Treg_Trait581	CD28+ CD45RA- CD8dim %CD8dim	0.996925	23	-0.025412	0.113256	-0.247393	0.196569	0.97 (0.78-1.22)	0.822464	-0.00608609	0.128989	-0.258905	0.246733	0.99 (0.77-1.28)	0.962367	-0.0739566	0.191865	-0.450013	0.3021	0.93 (0.64-1.35)	0.703598	0.0160933	0.0325485	-0.0477018	0.0798883	1.02 (0.95-1.08)	0.627715	-0.540828	0.651103	-1.81699	0.735334	0.58 (0.16-2.09)	0.415525	34.89	21	0.0290299	35.9641	22	0.0306361	0.0336774	0.041884	0.430369
ADHD	GCST90001514	Absolute count	Myeloid cell	MDSC_Trait1	HSC AC	0.996925	23	-0.0257862	0.114934	-0.251058	0.199485	0.97 (0.78-1.22)	0.822481	-0.169864	0.158106	-0.479752	0.140023	0.84 (0.62-1.15)	0.282656	-0.29836	0.272325	-0.832118	0.235398	0.74 (0.44-1.27)	0.285103	0.043208	0.0264721	-0.00867726	0.0950933	1.04 (0.99-1.10)	0.12661	-0.518507	0.660365	-1.81282	0.775809	0.60 (0.16-2.17)	0.441116	21.4516	21	0.431676	22.0385	22	0.457595	0.0322403	0.0425372	0.456914
ADHD	GCST90001690	Absolute count	Treg	Treg_Trait605	CD28+ CD45RA+ CD8br AC	0.996925	23	0.0178733	0.0797078	-0.138354	0.1741	1.02 (0.87-1.19)	0.822575	-0.0232036	0.0954233	-0.210233	0.163826	0.98 (0.81-1.18)	0.807877	-0.0628783	0.182938	-0.421436	0.295679	0.94 (0.66-1.34)	0.734324	0.0228015	0.0653327	-0.10525	0.150854	1.02 (0.90-1.16)	0.730559	-0.314677	0.459327	-1.21496	0.585604	0.73 (0.30-1.80)	0.500785	34.0863	21	0.0354761	34.9641	22	0.0390812	0.0217329	0.0295529	0.470235
ADHD	GCST90002117	MFI	TBNK	Violet.510.50.TBNK.trait6	HLA DR on HLA DR+ NK	0.996925	23	-0.0256461	0.115133	-0.251306	0.200014	0.97 (0.78-1.22)	0.823728	0.0217054	0.13985	-0.252401	0.295812	1.02 (0.78-1.34)	0.87666	0.059073	0.22876	-0.389296	0.507442	1.06 (0.68-1.66)	0.798628	0.0355952	0.024754	-0.0129227	0.0841131	1.04 (0.99-1.09)	0.155642	-0.607077	0.660623	-1.9019	0.687745	0.54 (0.15-1.99)	0.368559	29.2123	21	0.108998	30.3239	22	0.110802	0.0379259	0.0424259	0.381489
ADHD	GCST90001543	Relative count	Maturation stages of T cell	MT_Trait509	EM CD4+ %CD4+	0.996925	23	0.0186836	0.086202	-0.150272	0.187639	1.02 (0.86-1.21)	0.82841	0.0447434	0.118301	-0.187126	0.276613	1.05 (0.83-1.32)	0.705269	0.238719	0.234936	-0.221756	0.699194	1.27 (0.80-2.01)	0.320626	0.0598956	0.0541626	-0.0462632	0.166054	1.06 (0.95-1.18)	0.282599	-0.177138	0.491378	-1.14024	0.785962	0.84 (0.32-2.19)	0.722079	11.9488	21	0.940989	12.1127	22	0.955008	0.0128072	0.0316389	0.689723
ADHD	GCST90001505	Relative count	Treg	f_Treg_Trait534	CD25hi %CD4+	0.996925	23	-0.0213905	0.100094	-0.217575	0.174794	0.98 (0.80-1.19)	0.830778	0.00595299	0.138896	-0.266284	0.27819	1.01 (0.77-1.32)	0.965814	0.00706418	0.276805	-0.535473	0.549602	1.01 (0.59-1.73)	0.97987	-0.0207658	0.0407818	-0.100698	0.0591664	0.98 (0.90-1.06)	0.61985	-0.586703	0.570335	-1.70456	0.531154	0.56 (0.18-1.70)	0.315325	25.4631	21	0.227666	26.6922	22	0.223152	0.0369506	0.0367007	0.325487
ADHD	GCST90001635	Relative count	TBNK	TB_Trait553	CD8dim NKT %lymphocyte	0.996925	23	0.0257071	0.120402	-0.210281	0.261695	1.03 (0.81-1.30)	0.830928	-0.0146035	0.135541	-0.280263	0.251056	0.99 (0.76-1.29)	0.9142	-0.0619968	0.266979	-0.585275	0.461282	0.94 (0.56-1.59)	0.818517	-0.0414638	0.0295727	-0.0994262	0.0164985	0.96 (0.91-1.02)	0.17082	0.984117	0.669572	-0.328243	2.29648	2.68 (0.72-9.94)	0.156447	37.183	21	0.0160378	40.9259	22	0.00840999	-0.0626288	0.0430756	0.16075
ADHD	GCST90001525	Absolute count	Myeloid cell	MDSC_Trait25	CD33dim HLA DR+ CD11b+ AC	0.996925	23	-0.0242954	0.116848	-0.253318	0.204727	0.98 (0.78-1.23)	0.835289	-0.00855453	0.174553	-0.350678	0.333569	0.99 (0.70-1.40)	0.960913	-0.0656564	0.301887	-0.657356	0.526043	0.94 (0.52-1.69)	0.829834	-0.0318894	0.0316052	-0.0938356	0.0300569	0.97 (0.91-1.03)	0.32898	-0.966538	0.665165	-2.27026	0.337185	0.38 (0.10-1.40)	0.160982	19.0228	21	0.583679	21.0933	22	0.514979	0.0616315	0.0428314	0.164909
ADHD	GCST90001745	MFI	B cell	Bcells.trait355	CD20 on CD24+ CD27+	0.996925	23	0.0184161	0.0885965	-0.155233	0.192065	1.02 (0.86-1.21)	0.835334	0.023873	0.125959	-0.223006	0.270752	1.02 (0.80-1.31)	0.849677	-0.0521319	0.197157	-0.438559	0.334296	0.95 (0.64-1.40)	0.793919	-0.00467333	0.0295287	-0.0625495	0.0532028	1.00 (0.94-1.05)	0.875087	-0.190271	0.514413	-1.19852	0.817979	0.83 (0.30-2.27)	0.715176	22.2355	21	0.386047	22.4153	22	0.435344	0.0136343	0.0330864	0.684456
ADHD	GCST90001405	Absolute count	B cell	BC_Trait24	PB/PC AC	0.996925	23	0.0178216	0.0857375	-0.150224	0.185867	1.02 (0.86-1.20)	0.835336	0.0509488	0.117723	-0.179789	0.281687	1.05 (0.84-1.33)	0.665172	0.0537836	0.188681	-0.316031	0.423599	1.06 (0.73-1.53)	0.778272	-0.00916464	0.053877	-0.114764	0.0964342	0.99 (0.89-1.10)	0.868321	-0.154883	0.487967	-1.1113	0.801533	0.86 (0.33-2.23)	0.754071	14.6007	21	0.842444	14.7299	22	0.873566	0.0112883	0.0313982	0.722796
ADHD	GCST90002027	MFI	Maturation stages of T cell	Red.660.20.MT.trait6	CD4 on CD45RA+ CD4+	0.996925	23	-0.0205449	0.0989336	-0.214455	0.173365	0.98 (0.81-1.19)	0.835491	-0.0578802	0.140971	-0.334182	0.218422	0.94 (0.72-1.24)	0.681378	0.0316736	0.23466	-0.428261	0.491608	1.03 (0.65-1.63)	0.893858	0.0161811	0.0307027	-0.0439962	0.0763583	1.02 (0.96-1.08)	0.603974	-0.277131	0.564905	-1.38434	0.830083	0.76 (0.25-2.29)	0.628811	20.8473	21	0.468303	21.0601	22	0.517024	0.0167423	0.0362906	0.649297
ADHD	GCST90001649	Relative count	TBNK	TB_Trait570	HLA DR+ NK %NK	0.996925	23	-0.0193146	0.0933321	-0.202245	0.163616	0.98 (0.82-1.18)	0.836053	0.10554	0.129953	-0.149168	0.360249	1.11 (0.86-1.43)	0.41671	0.182008	0.233408	-0.275472	0.639487	1.20 (0.76-1.90)	0.443827	0.0236636	0.0243126	-0.023989	0.0713163	1.02 (0.98-1.07)	0.335383	0.718099	0.518894	-0.298934	1.73513	2.05 (0.74-5.67)	0.180922	21.1825	21	0.447846	23.2845	22	0.385817	-0.0482336	0.0334131	0.163618
ADHD	GCST90001779	MFI	B cell	Bcells.trait491	CD25 on IgD+ CD24-	0.996925	23	-0.0182235	0.0885274	-0.191737	0.15529	0.98 (0.83-1.17)	0.836907	-0.0276449	0.124925	-0.272498	0.217209	0.97 (0.76-1.24)	0.824865	-0.027338	0.203671	-0.426534	0.371858	0.97 (0.65-1.45)	0.894444	-0.0245858	0.0331184	-0.0894979	0.0403264	0.98 (0.91-1.04)	0.465723	0.18208	0.504203	-0.806157	1.17032	1.20 (0.45-3.22)	0.721613	12.9257	21	0.911205	13.0885	22	0.930663	-0.0130862	0.0324288	0.690632
ADHD	GCST90001782	MFI	B cell	Bcells.trait494	CD25 on IgD+ CD38- unsw mem	0.996925	23	0.0266126	0.129371	-0.226955	0.280181	1.03 (0.80-1.32)	0.83702	-0.0321163	0.162247	-0.350121	0.285889	0.97 (0.70-1.33)	0.843087	-0.00548344	0.288337	-0.570625	0.559658	0.99 (0.57-1.75)	0.984999	-0.0362278	0.0266439	-0.0884498	0.0159941	0.96 (0.92-1.02)	0.187104	0.65172	0.738487	-0.795715	2.09916	1.92 (0.45-8.16)	0.387493	25.5426	21	0.224428	26.4421	22	0.233186	-0.0408161	0.0474645	0.399539
ADHD	GCST90002050	MFI	Myeloid cell	Red.780.60.MDSC.trait5	CD45 on CD33dim HLA DR-	0.996925	23	-0.0340383	0.165996	-0.35939	0.291314	0.97 (0.70-1.34)	0.837529	-0.167718	0.183774	-0.527914	0.192478	0.85 (0.59-1.21)	0.361436	-0.237357	0.270815	-0.768154	0.29344	0.79 (0.46-1.34)	0.390252	-0.0194564	0.0335856	-0.0852842	0.0463714	0.98 (0.92-1.05)	0.574053	-1.47443	0.917591	-3.27291	0.324047	0.23 (0.04-1.38)	0.12302	30.6408	21	0.0798466	34.3497	22	0.0452453	0.0940726	0.0590047	0.125804
ADHD	GCST90001717	MFI	B cell	Bcells.trait157	BAFF-R on unsw mem	0.996925	23	-0.0188128	0.0918823	-0.198902	0.161277	0.98 (0.82-1.18)	0.837768	-0.0712234	0.119906	-0.306238	0.163792	0.93 (0.74-1.18)	0.552515	-0.00987753	0.191959	-0.386117	0.366362	0.99 (0.68-1.44)	0.959426	0.00988999	0.0197478	-0.0288157	0.0485957	1.01 (0.97-1.05)	0.617493	-0.324092	0.531436	-1.36571	0.717523	0.72 (0.26-2.05)	0.548509	22.6627	21	0.362225	23.0301	22	0.400033	0.0199483	0.0341871	0.56577
ADHD	GCST90001728	MFI	B cell	Bcells.trait312	CD19 on IgD+ CD38- unsw mem	0.996925	23	0.0279031	0.136751	-0.240129	0.295935	1.03 (0.79-1.34)	0.838319	0.0342148	0.173011	-0.304887	0.373316	1.03 (0.74-1.45)	0.843232	0.112996	0.301548	-0.478039	0.70403	1.12 (0.62-2.02)	0.711458	1.4e-05	0.0360301	-0.0706051	0.0706331	1.00 (0.93-1.07)	0.999698	-0.68296	0.778715	-2.20924	0.843321	0.51 (0.11-2.32)	0.390391	27.4696	21	0.155844	28.5946	22	0.156804	0.0464099	0.0500445	0.36427
ADHD	GCST90001565	Relative count	Maturation stages of T cell	MT_Trait544	CM DN (CD4-CD8-) %T cell	0.996925	23	-0.0197167	0.0966794	-0.209208	0.169775	0.98 (0.81-1.19)	0.838401	0.0219826	0.115229	-0.203866	0.247831	1.02 (0.82-1.28)	0.848703	0.0903385	0.20832	-0.317969	0.498646	1.09 (0.73-1.65)	0.668764	-0.10719	0.0668289	-0.238175	0.0237944	0.90 (0.79-1.02)	0.159846	0.355139	0.558371	-0.739268	1.44955	1.43 (0.48-4.26)	0.53163	32.8588	21	0.0478059	33.5864	22	0.0540876	-0.0244767	0.0358951	0.502757
ADHD	GCST90001794	MFI	B cell	Bcells.trait511	CD25 on IgD+	0.996925	23	-0.0179218	0.0888425	-0.192053	0.156209	0.98 (0.83-1.17)	0.840131	0.004243	0.119722	-0.230413	0.238899	1.00 (0.79-1.27)	0.971729	0.197101	0.194722	-0.184555	0.578757	1.22 (0.83-1.78)	0.322439	0.0166927	0.0360733	-0.0540109	0.0873963	1.02 (0.95-1.09)	0.648543	0.0829974	0.505957	-0.908678	1.07467	1.09 (0.40-2.93)	0.871268	16.5036	21	0.740723	16.5446	22	0.787967	-0.00659405	0.0325455	0.84139
ADHD	GCST90001579	Absolute count	Monocyte	N_MONO_Trait501	CD14- CD16+ monocyte AC	0.996925	23	0.0176482	0.0876782	-0.154201	0.189498	1.02 (0.86-1.21)	0.840477	0.0331044	0.126674	-0.215177	0.281386	1.03 (0.81-1.32)	0.793834	0.111065	0.232594	-0.34482	0.566949	1.12 (0.71-1.76)	0.637713	-0.0192848	0.0399881	-0.0976615	0.059092	0.98 (0.91-1.06)	0.63577	0.0640136	0.498456	-0.91296	1.04099	1.07 (0.40-2.83)	0.899036	15.6191	21	0.790654	15.6281	22	0.833906	-0.00303316	0.0320999	0.925615
ADHD	GCST90001427	Relative count	B cell	BC_Trait49	IgD- CD38- %lymphocyte	0.996925	23	0.0174322	0.089027	-0.157061	0.191925	1.02 (0.85-1.21)	0.844761	0.124282	0.120459	-0.111819	0.360382	1.13 (0.89-1.43)	0.302199	0.178912	0.206629	-0.22608	0.583904	1.20 (0.80-1.79)	0.39591	-0.0196848	0.0412388	-0.100513	0.0611432	0.98 (0.90-1.06)	0.638866	0.533471	0.506654	-0.459571	1.52651	1.70 (0.63-4.60)	0.304339	18.0727	21	0.644398	19.1432	22	0.636473	-0.0337412	0.0326121	0.312615
ADHD	GCST90001411	Relative count	B cell	BC_Trait31	IgD+ CD24+ %B cell	0.996925	23	0.0175593	0.0904752	-0.159772	0.194891	1.02 (0.85-1.22)	0.846114	-0.00258823	0.120028	-0.237843	0.232666	1.00 (0.79-1.26)	0.982796	-0.131356	0.222929	-0.568297	0.305584	0.88 (0.57-1.36)	0.56171	0.0151496	0.0543979	-0.0914703	0.12177	1.02 (0.91-1.13)	0.785797	-0.112679	0.514826	-1.12174	0.89638	0.89 (0.33-2.45)	0.828866	10.8307	21	0.965983	10.8967	22	0.976191	0.00852251	0.0331648	0.799699
ADHD	GCST90001480	Absolute count	Treg	f_Treg_Trait503	Resting Treg AC	0.996925	23	-0.0162814	0.0844869	-0.181876	0.149313	0.98 (0.83-1.16)	0.847187	-0.0222358	0.120283	-0.257991	0.21352	0.98 (0.77-1.24)	0.853338	-0.0926168	0.220214	-0.524236	0.339002	0.91 (0.59-1.40)	0.678144	-0.0598535	0.041953	-0.142081	0.0223745	0.94 (0.87-1.02)	0.167108	0.108669	0.483664	-0.839313	1.05665	1.11 (0.43-2.88)	0.824402	21.1882	21	0.447506	21.2576	22	0.504868	-0.00817135	0.0311395	0.795561
ADHD	GCST90001433	Relative count	B cell	BC_Trait55	IgD- CD27- %lymphocyte	0.996925	23	0.0172074	0.0895271	-0.158266	0.192681	1.02 (0.85-1.21)	0.847583	0.119217	0.119389	-0.114785	0.353219	1.13 (0.89-1.42)	0.318007	0.171421	0.206458	-0.233236	0.576078	1.19 (0.79-1.78)	0.41529	-0.0201996	0.0523476	-0.122801	0.0824018	0.98 (0.88-1.09)	0.705008	0.378848	0.509391	-0.619557	1.37725	1.46 (0.54-3.96)	0.465281	11.2889	21	0.95686	11.809	22	0.961198	-0.0236644	0.0328138	0.478755
ADHD	GCST90001939	MFI	Treg	Blue.780.60.CD25.trait5	CD25 on activated Treg	0.996925	23	0.0202117	0.105601	-0.186766	0.227189	1.02 (0.83-1.26)	0.848215	0.000426068	0.129014	-0.252441	0.253293	1.00 (0.78-1.29)	0.997365	-0.0121337	0.234405	-0.471568	0.447301	0.99 (0.62-1.56)	0.959184	-0.0194819	0.0407887	-0.0994278	0.0604639	0.98 (0.91-1.06)	0.641495	-0.972963	0.575881	-2.10169	0.155763	0.38 (0.12-1.17)	0.105913	26.2792	21	0.196001	30.1193	22	0.115594	0.0648257	0.0370062	0.0944095
ADHD	GCST90001417	Relative count	B cell	BC_Trait37	CD24+ CD27+ %B cell	0.996925	23	0.0179	0.0947528	-0.167815	0.203615	1.02 (0.85-1.23)	0.850161	-0.0948164	0.128571	-0.346816	0.157183	0.91 (0.71-1.17)	0.460841	-0.200099	0.219768	-0.630845	0.230647	0.82 (0.53-1.26)	0.372427	-0.0146582	0.0472963	-0.107359	0.0780425	0.99 (0.90-1.08)	0.76062	0.194923	0.550495	-0.884048	1.27389	1.22 (0.41-3.57)	0.726805	24.5786	21	0.265875	24.7035	22	0.311462	-0.0115796	0.0354491	0.747164
ADHD	GCST90001391	Relative count	B cell	BC_Trait1	IgD+ %B cell	0.996925	23	-0.0187057	0.099055	-0.212854	0.175442	0.98 (0.81-1.19)	0.850217	-0.0264399	0.127453	-0.276248	0.223368	0.97 (0.76-1.25)	0.83566	-0.0471573	0.195853	-0.43103	0.336716	0.95 (0.65-1.40)	0.811957	0.0608786	0.0547924	-0.0465145	0.168272	1.06 (0.95-1.18)	0.295335	-0.475653	0.567952	-1.58884	0.637533	0.62 (0.20-1.89)	0.411749	26.519	21	0.187345	27.3625	22	0.19778	0.029886	0.036568	0.422949
ADHD	GCST90002084	Morphological parameter	TBNK	SSC.TBNK.trait7	SSC-A on NKT	0.996925	23	-0.0178416	0.0958583	-0.205724	0.170041	0.98 (0.81-1.19)	0.852347	-0.0632157	0.136366	-0.330493	0.204062	0.94 (0.72-1.23)	0.642953	-0.0291384	0.254412	-0.527785	0.469508	0.97 (0.59-1.60)	0.909855	-0.0179592	0.0439768	-0.104154	0.0682353	0.98 (0.90-1.07)	0.689642	-0.0524606	0.551749	-1.13389	1.02897	0.95 (0.32-2.80)	0.925152	21.3655	21	0.436827	21.3696	22	0.498006	0.00225858	0.0354397	0.949788
ADHD	GCST90001761	MFI	B cell	Bcells.trait399	CD20 on sw mem	0.996925	23	0.0170405	0.0935728	-0.166362	0.200443	1.02 (0.85-1.22)	0.855497	-0.0266199	0.124515	-0.27067	0.21743	0.97 (0.76-1.24)	0.830712	-0.0550905	0.223532	-0.493214	0.383033	0.95 (0.61-1.47)	0.807616	0.00834816	0.0283107	-0.0471408	0.0638371	1.01 (0.95-1.07)	0.769652	-0.0703037	0.54519	-1.13888	0.998269	0.93 (0.32-2.71)	0.898622	24.6315	21	0.263478	24.6625	22	0.313483	0.00570685	0.0350681	0.872282
ADHD	GCST90002046	MFI	Myeloid cell	Red.780.60.MDSC.trait15	CD45 on CD33- HLA DR+	0.996925	23	0.0234054	0.128756	-0.228956	0.275767	1.02 (0.80-1.32)	0.855754	0.00172756	0.184513	-0.359918	0.363373	1.00 (0.70-1.44)	0.99253	-0.0209635	0.323929	-0.655865	0.613938	0.98 (0.52-1.85)	0.948984	0.0263751	0.0315721	-0.0355061	0.0882563	1.03 (0.97-1.09)	0.425117	-0.418915	0.734935	-1.85939	1.02156	0.66 (0.16-2.78)	0.574724	19.8099	21	0.533326	20.1836	22	0.571554	0.0288872	0.0472549	0.547559
ADHD	GCST90001786	MFI	B cell	Bcells.trait501	CD25 on IgD- CD27-	0.996925	23	-0.0157352	0.0877274	-0.187681	0.156211	0.98 (0.83-1.17)	0.857651	-0.00654538	0.114044	-0.230071	0.21698	0.99 (0.79-1.24)	0.954232	0.122085	0.20835	-0.28628	0.53045	1.13 (0.75-1.70)	0.563865	-0.053851	0.0449006	-0.141856	0.0341542	0.95 (0.87-1.03)	0.250302	-0.202514	0.499562	-1.18166	0.776628	0.82 (0.31-2.17)	0.689296	10.0475	21	0.978288	10.1918	22	0.984481	0.0122026	0.0321301	0.707917
ADHD	GCST90001715	MFI	B cell	Bcells.trait154	BAFF-R on memory B cell	0.996925	23	-0.0159978	0.0897882	-0.191983	0.159987	0.98 (0.83-1.17)	0.858588	-0.000412678	0.123049	-0.241589	0.240763	1.00 (0.79-1.27)	0.997324	0.0187694	0.188831	-0.351338	0.388877	1.02 (0.70-1.48)	0.921722	0.00273465	0.0215632	-0.0395292	0.0449985	1.00 (0.96-1.05)	0.899318	-0.26392	0.516461	-1.27618	0.748343	0.77 (0.28-2.11)	0.61467	21.4114	21	0.434076	21.6539	22	0.480704	0.0162007	0.0332245	0.630876
ADHD	GCST90001755	MFI	B cell	Bcells.trait390	CD20 on IgD- CD38-	0.996925	23	0.0181956	0.105336	-0.188263	0.224654	1.02 (0.83-1.25)	0.862857	-0.0132836	0.120312	-0.249095	0.222528	0.99 (0.78-1.25)	0.912084	-0.0307551	0.198901	-0.420602	0.359092	0.97 (0.66-1.43)	0.878527	0.00768569	0.0302154	-0.0515365	0.0669079	1.01 (0.95-1.07)	0.800747	-0.663292	0.595158	-1.8298	0.503217	0.52 (0.16-1.65)	0.277666	29.6324	21	0.0996272	31.5414	22	0.0855579	0.0445218	0.0382778	0.257826
ADHD	GCST90001911	MFI	TBNK	Blue.670.LP.TBNK.trait11	CD45 on NK	0.996925	23	-0.0164487	0.0975774	-0.2077	0.174803	0.98 (0.81-1.19)	0.866135	0.0169125	0.137644	-0.25287	0.286695	1.02 (0.78-1.33)	0.902209	-0.00499701	0.251046	-0.497047	0.487053	1.00 (0.61-1.63)	0.984299	-0.051869	0.050031	-0.14993	0.0461917	0.95 (0.86-1.05)	0.318758	-0.270944	0.567103	-1.38247	0.840577	0.76 (0.25-2.32)	0.63775	22.2812	21	0.383462	22.5017	22	0.430308	0.0166082	0.036436	0.653199
ADHD	GCST90001539	Relative count	Maturation stages of T cell	MT_Trait505	CM CD4+ %T cell	0.996925	23	-0.0156018	0.0929739	-0.197831	0.166627	0.98 (0.82-1.18)	0.866734	-0.0260328	0.129451	-0.279757	0.227691	0.97 (0.76-1.26)	0.840619	-0.0404229	0.231191	-0.493558	0.412712	0.96 (0.61-1.51)	0.8628	0.0224875	0.0531451	-0.081677	0.126652	1.02 (0.92-1.14)	0.678625	-0.364412	0.530008	-1.40323	0.674404	0.69 (0.25-1.96)	0.499254	19.2537	21	0.568872	19.7005	22	0.601766	0.022813	0.0341262	0.511103
ADHD	GCST90001752	MFI	B cell	Bcells.trait384	CD20 on IgD+ CD38dim	0.996925	23	0.0162916	0.0974909	-0.174791	0.207374	1.02 (0.84-1.23)	0.867284	-0.0109271	0.1218	-0.249654	0.2278	0.99 (0.78-1.26)	0.928515	0.00984213	0.196699	-0.375689	0.395373	1.01 (0.69-1.48)	0.960545	-0.0226028	0.0365224	-0.0941867	0.048981	0.98 (0.91-1.05)	0.53969	0.0296054	0.568286	-1.08423	1.14345	1.03 (0.34-3.14)	0.958945	27.0383	21	0.169589	27.039	22	0.209748	-0.000869846	0.0365516	0.981239
ADHD	GCST90001465	Relative count	cDC	f_DC_Trait513	CD86+ myeloid DC %DC	0.996925	23	-0.0162636	0.0974471	-0.20726	0.174733	0.98 (0.81-1.19)	0.867451	0.0194754	0.139284	-0.253521	0.292472	1.02 (0.78-1.34)	0.888798	0.0292808	0.253526	-0.46763	0.526192	1.03 (0.63-1.69)	0.909101	-0.00993462	0.0222389	-0.0535228	0.0336536	0.99 (0.95-1.03)	0.657266	0.204989	0.566547	-0.905443	1.31542	1.23 (0.40-3.73)	0.7211	23.5278	21	0.316494	23.7041	22	0.362928	-0.0144689	0.0364751	0.695607
ADHD	GCST90002051	MFI	Myeloid cell	Red.780.60.MDSC.trait7	CD45 on basophil	0.996925	23	0.0283177	0.170165	-0.305206	0.361842	1.03 (0.74-1.44)	0.867832	-0.215815	0.192569	-0.593251	0.16162	0.81 (0.55-1.18)	0.262408	-0.310895	0.294398	-0.887915	0.266125	0.73 (0.41-1.30)	0.302411	-0.00349028	0.0262267	-0.0548946	0.0479141	1.00 (0.95-1.05)	0.896335	-1.60114	0.927341	-3.41873	0.216445	0.20 (0.03-1.24)	0.0989234	31.3257	21	0.0684055	36.0769	22	0.029795	0.10646	0.0596525	0.0887688
ADHD	GCST90001629	Relative count	TBNK	TB_Trait547	HLA DR+ CD8br %lymphocyte	0.996925	23	0.0163833	0.0986137	-0.1769	0.209666	1.02 (0.84-1.23)	0.86805	0.0207535	0.131053	-0.23611	0.277617	1.02 (0.79-1.32)	0.874173	-0.385214	0.287648	-0.949003	0.178576	0.68 (0.39-1.20)	0.194183	-0.0256322	0.0371202	-0.0983877	0.0471234	0.97 (0.91-1.05)	0.494847	0.225272	0.573104	-0.898012	1.34856	1.25 (0.41-3.85)	0.698227	28.7664	21	0.119723	28.9542	22	0.146174	-0.0136513	0.0368719	0.714914
ADHD	GCST90001809	MFI	B cell	Bcells.trait597	CD38 on CD20-	0.996925	23	-0.0142182	0.0856588	-0.18211	0.153673	0.99 (0.83-1.17)	0.868168	0.0749539	0.114578	-0.14962	0.299528	1.08 (0.86-1.35)	0.513002	0.119292	0.182928	-0.239246	0.47783	1.13 (0.79-1.61)	0.521076	-0.0412083	0.0563417	-0.151638	0.0692214	0.96 (0.86-1.07)	0.479826	0.0491004	0.487812	-0.907012	1.00521	1.05 (0.40-2.73)	0.92078	20.4109	21	0.495382	20.4283	22	0.556266	-0.00413539	0.0313644	0.896358
ADHD	GCST90001918	MFI	TBNK	Blue.670.LP.TBNK.trait6	CD45 on HLA DR+ T cell	0.996925	23	0.0173434	0.105203	-0.188854	0.22354	1.02 (0.83-1.25)	0.869057	0.125211	0.143597	-0.156239	0.40666	1.13 (0.86-1.50)	0.383229	0.166571	0.288195	-0.398292	0.731434	1.18 (0.67-2.08)	0.569146	-0.0169336	0.0406603	-0.0966278	0.0627606	0.98 (0.91-1.06)	0.686826	-0.011158	0.614136	-1.21487	1.19255	0.99 (0.30-3.30)	0.985676	26.3647	21	0.192882	26.3675	22	0.236238	0.00185915	0.0394397	0.962848
ADHD	GCST90001406	Relative count	B cell	BC_Trait25	Memory B cell %B cell	0.996925	23	-0.0146478	0.0892924	-0.189661	0.160365	0.99 (0.83-1.17)	0.869697	-0.0113646	0.121476	-0.249458	0.226728	0.99 (0.78-1.25)	0.925463	0.00592482	0.232065	-0.448922	0.460771	1.01 (0.64-1.59)	0.979862	-0.0132474	0.0459855	-0.103379	0.0768843	0.99 (0.90-1.08)	0.776986	0.0560887	0.508136	-0.939859	1.05204	1.06 (0.39-2.86)	0.913155	15.5798	21	0.792778	15.5998	22	0.835241	-0.00462718	0.0327221	0.888895
ADHD	GCST90002059	MFI	TBNK	Red.780.60.TBNK.trait2	CD8 on NKT	0.996925	23	0.0165969	0.102125	-0.183569	0.216763	1.02 (0.83-1.24)	0.8709	-0.035989	0.135139	-0.300862	0.228884	0.96 (0.74-1.26)	0.79	-0.313943	0.271751	-0.846576	0.21869	0.73 (0.43-1.24)	0.260378	-0.00491482	0.0471431	-0.0973153	0.0874856	1.00 (0.91-1.09)	0.918447	-0.410111	0.589113	-1.56477	0.744552	0.66 (0.21-2.11)	0.493969	25.1585	21	0.240366	25.8069	22	0.260064	0.0278277	0.0378247	0.470052
ADHD	GCST90001428	Relative count	B cell	BC_Trait5	IgD- CD38dim %B cell	0.996925	23	0.014867	0.0914999	-0.164473	0.194207	1.01 (0.85-1.21)	0.870927	0.023653	0.124302	-0.219979	0.267285	1.02 (0.80-1.31)	0.849085	0.00104106	0.200412	-0.391766	0.393848	1.00 (0.68-1.48)	0.995902	0.0630947	0.0464696	-0.0279858	0.154175	1.07 (0.97-1.17)	0.19764	0.230952	0.530764	-0.809346	1.27125	1.26 (0.45-3.57)	0.667906	23.0839	21	0.339521	23.2719	22	0.386515	-0.0141376	0.0341853	0.683392
ADHD	GCST90001588	Relative count	TBNK	RATIO_CD3_B	T/B	0.996925	23	0.0158693	0.0978071	-0.175833	0.207571	1.02 (0.84-1.23)	0.871108	0.0151243	0.130857	-0.241355	0.271604	1.02 (0.79-1.31)	0.907986	0.0109754	0.248173	-0.475444	0.497395	1.01 (0.62-1.64)	0.965124	-0.04484	0.0447662	-0.132582	0.0429017	0.96 (0.88-1.04)	0.326506	0.0668846	0.570477	-1.05125	1.18502	1.07 (0.35-3.27)	0.907781	26.5189	21	0.18735	26.5293	22	0.22965	-0.00333513	0.0367165	0.928485
ADHD	GCST90001923	MFI	Treg	Blue.670.LP.Treg.trait10	CD127 on CD45RA- CD4 not Treg	0.996925	23	-0.0151546	0.097772	-0.206788	0.176478	0.98 (0.81-1.19)	0.876822	-0.00617953	0.137262	-0.275212	0.262853	0.99 (0.76-1.30)	0.964091	-1.94e-05	0.261909	-0.513362	0.513323	1.00 (0.60-1.67)	0.999942	-0.00167411	0.0424175	-0.0848124	0.0814641	1.00 (0.92-1.08)	0.96962	-0.222291	0.558374	-1.3167	0.872121	0.80 (0.27-2.39)	0.694571	17.885	21	0.65627	18.027	22	0.704388	0.0135087	0.0358525	0.710114
ADHD	GCST90001703	MFI	B cell	Bcells.trait137	BAFF-R on IgD+ CD24+	0.996925	23	-0.0144169	0.0934725	-0.197623	0.168789	0.99 (0.82-1.18)	0.877423	-0.0520694	0.127954	-0.30286	0.198721	0.95 (0.74-1.22)	0.684054	-0.0230089	0.184885	-0.385384	0.339366	0.98 (0.68-1.40)	0.90209	0.0132525	0.021404	-0.0286993	0.0552042	1.01 (0.97-1.06)	0.537128	-0.330999	0.540459	-1.3903	0.7283	0.72 (0.25-2.07)	0.546821	23.4031	21	0.322868	23.7976	22	0.357925	0.0206864	0.0347667	0.558197
ADHD	GCST90002000	MFI	Monocyte	mono.trait41	PDL-1 on CD14- CD16-	0.996925	23	0.0139125	0.0903488	-0.163171	0.190996	1.01 (0.85-1.21)	0.87762	0.02059	0.124325	-0.223086	0.264266	1.02 (0.80-1.30)	0.86846	0.0350503	0.208897	-0.374387	0.444488	1.04 (0.69-1.56)	0.868283	0.00477547	0.0585099	-0.109904	0.119455	1.00 (0.90-1.13)	0.936106	-0.54228	0.511539	-1.5449	0.460337	0.58 (0.21-1.58)	0.301143	23.0681	21	0.340359	24.4081	22	0.326207	0.0363222	0.0328861	0.281879
ADHD	GCST90001520	Absolute count	Myeloid cell	MDSC_Trait15	CD33br HLA DR+ CD14dim AC	0.996925	23	-0.0180961	0.118132	-0.249634	0.213442	0.98 (0.78-1.24)	0.878252	0.0732256	0.168526	-0.257086	0.403537	1.08 (0.77-1.50)	0.663921	0.251222	0.307773	-0.352012	0.854457	1.29 (0.70-2.35)	0.423103	-0.0361066	0.0444039	-0.123138	0.050925	0.96 (0.88-1.05)	0.433385	-0.30305	0.673003	-1.62214	1.01604	0.74 (0.20-2.76)	0.657112	19.2903	21	0.566521	19.4753	22	0.615823	0.0186268	0.0433096	0.671515
ADHD	GCST90001920	MFI	TBNK	Blue.670.LP.TBNK.trait8	CD45 on HLA DR+ CD4+	0.996925	23	-0.0194832	0.128397	-0.271142	0.232176	0.98 (0.76-1.26)	0.879391	0.257088	0.155123	-0.0469536	0.561129	1.29 (0.95-1.75)	0.097456	0.406826	0.31475	-0.210084	1.02374	1.50 (0.81-2.78)	0.209582	-0.061631	0.0655441	-0.190097	0.0668354	0.94 (0.83-1.07)	0.363006	0.071855	0.749378	-1.39693	1.54064	1.07 (0.25-4.67)	0.92452	40.0444	21	0.00734487	40.0736	22	0.0105996	-0.00595756	0.0481215	0.902649
ADHD	GCST90001407	Absolute count	B cell	BC_Trait26	Memory B cell AC	0.996925	23	0.0131858	0.0892776	-0.161798	0.18817	1.01 (0.85-1.21)	0.882584	0.0912839	0.125938	-0.155554	0.338122	1.10 (0.86-1.40)	0.468554	0.180842	0.231293	-0.272492	0.634177	1.20 (0.76-1.89)	0.442622	-0.0280684	0.0530155	-0.131979	0.0758419	0.97 (0.88-1.08)	0.608054	0.21661	0.507968	-0.779007	1.21223	1.24 (0.46-3.36)	0.674138	18.2839	21	0.630972	18.4494	22	0.679035	-0.0133091	0.0327166	0.688272
ADHD	GCST90001610	Relative count	TBNK	TB_Trait522	CD4+ CD8dim %lymphocyte	0.996925	23	-0.0128975	0.08765	-0.184692	0.158897	0.99 (0.83-1.17)	0.883015	-0.0419696	0.122357	-0.28179	0.197851	0.96 (0.75-1.22)	0.731592	-0.0838949	0.232666	-0.53992	0.37213	0.92 (0.58-1.45)	0.721852	0.0732167	0.0419005	-0.00890837	0.155342	1.08 (0.99-1.17)	0.0890958	-0.0935699	0.49962	-1.07283	0.885686	0.91 (0.34-2.42)	0.853237	18.6133	21	0.609933	18.6402	22	0.66743	0.00527171	0.0321424	0.871291
ADHD	GCST90001900	MFI	Treg	Blue.585.42.Treg.trait7	CD28 on resting Treg	0.996925	8	-0.037088	0.254144	-0.535211	0.461035	0.96 (0.59-1.59)	0.883974	-0.23691	0.249343	-0.725622	0.251803	0.79 (0.48-1.29)	0.342043	-0.332975	0.297628	-0.916325	0.250375	0.72 (0.40-1.28)	0.300158	0.00929948	0.0213058	-0.0324598	0.0510588	1.01 (0.97-1.05)	0.665616	-1.29149	1.23069	-3.70364	1.12066	0.27 (0.02-3.07)	0.33441	12.8523	6	0.0454416	15.1756	7	0.0338127	0.0854517	0.0820508	0.337802
ADHD	GCST90001586	Relative count	Monocyte	N_MONO_Trait516	CD14+ CD16- monocyte %monocyte	0.996925	23	0.0125127	0.0872738	-0.158544	0.183569	1.01 (0.85-1.20)	0.885996	-0.0423546	0.1236	-0.284611	0.199902	0.96 (0.75-1.22)	0.731843	-0.0161456	0.220646	-0.448613	0.416321	0.98 (0.64-1.52)	0.942329	-0.00934424	0.0360653	-0.0800323	0.0613438	0.99 (0.92-1.06)	0.798504	-0.342388	0.496242	-1.31502	0.630246	0.71 (0.27-1.88)	0.497773	20.8264	21	0.46959	21.3542	22	0.49895	0.0232123	0.0319508	0.475553
ADHD	GCST90001496	Relative count	Treg	f_Treg_Trait519	CD39+ secreting Treg %secreting Treg	0.996925	23	0.0132246	0.09235	-0.167781	0.194231	1.01 (0.85-1.21)	0.886132	0.0663155	0.131644	-0.191707	0.324338	1.07 (0.83-1.38)	0.614438	0.12099	0.232096	-0.333919	0.575899	1.13 (0.72-1.78)	0.607372	0.00454079	0.0172058	-0.0291827	0.0382642	1.00 (0.97-1.04)	0.792295	0.691487	0.525986	-0.339445	1.72242	2.00 (0.71-5.60)	0.202805	18.031	21	0.647041	19.7467	22	0.598879	-0.0443886	0.0338882	0.204394
ADHD	GCST90001655	Relative count	Treg	Treg_Trait507	CD28+ DN (CD4-CD8-) %T cell	0.996925	23	-0.014424	0.100754	-0.211902	0.183054	0.99 (0.81-1.20)	0.886164	-0.0587249	0.122832	-0.299476	0.182026	0.94 (0.74-1.20)	0.632586	-0.0995197	0.269438	-0.627617	0.428578	0.91 (0.53-1.54)	0.71539	-0.0335536	0.0400659	-0.112083	0.0449756	0.97 (0.89-1.05)	0.414669	0.50643	0.576439	-0.623391	1.63625	1.66 (0.54-5.14)	0.389588	32.2846	21	0.0547768	33.5796	22	0.0541728	-0.0340508	0.0371003	0.369144
ADHD	GCST90001681	Absolute count	Treg	Treg_Trait596	CD25++ CD8br AC	0.996925	23	0.0178694	0.127393	-0.231821	0.26756	1.02 (0.79-1.31)	0.888447	0.122506	0.146367	-0.164372	0.409385	1.13 (0.85-1.51)	0.402603	0.264239	0.288067	-0.300373	0.828851	1.30 (0.74-2.29)	0.368941	0.00725339	0.0580897	-0.106602	0.121109	1.01 (0.90-1.13)	0.902288	0.519594	0.73397	-0.918987	1.95818	1.68 (0.40-7.09)	0.486777	39.2204	21	0.00923705	40.1209	22	0.0104655	-0.032788	0.0472197	0.49506
ADHD	GCST90001658	Relative count	Treg	Treg_Trait512	CD39+ CD4+ %T cell	0.996925	23	0.0122098	0.0880905	-0.160448	0.184867	1.01 (0.85-1.20)	0.889762	-0.0371894	0.117926	-0.268324	0.193946	0.96 (0.76-1.21)	0.752487	-0.0539081	0.194157	-0.434456	0.32664	0.95 (0.65-1.39)	0.783872	0.0184465	0.0165618	-0.0140146	0.0509076	1.02 (0.99-1.05)	0.267301	0.308303	0.501806	-0.675238	1.29184	1.36 (0.51-3.64)	0.54556	19.5198	21	0.551835	19.879	22	0.590609	-0.01938	0.0323344	0.555344
ADHD	GCST90001415	Relative count	B cell	BC_Trait35	IgD+ CD24- %B cell	0.996925	23	-0.0124972	0.0906993	-0.190268	0.165274	0.99 (0.83-1.18)	0.890409	-0.0147047	0.120825	-0.251521	0.222111	0.99 (0.78-1.25)	0.903135	0.0320862	0.198213	-0.356412	0.420584	1.03 (0.70-1.52)	0.87288	0.0378937	0.057169	-0.0741575	0.149945	1.04 (0.93-1.16)	0.522419	-0.338378	0.516124	-1.34998	0.673226	0.71 (0.26-1.96)	0.519192	20.8293	21	0.469411	21.2407	22	0.50591	0.0213208	0.033242	0.528214
ADHD	GCST90001606	Relative count	TBNK	TB_Trait514	CD4+ %leukocyte	0.996925	23	-0.0120116	0.0874905	-0.183493	0.15947	0.99 (0.83-1.17)	0.890801	-0.0742961	0.122009	-0.313434	0.164841	0.93 (0.73-1.18)	0.542565	-0.110483	0.209585	-0.52127	0.300303	0.90 (0.59-1.35)	0.603364	-0.0576088	0.0740137	-0.202676	0.0874581	0.94 (0.82-1.09)	0.461855	0.48297	0.498621	-0.494327	1.46027	1.62 (0.61-4.31)	0.343763	17.4198	21	0.685365	18.4366	22	0.679813	-0.0323603	0.0320924	0.324767
ADHD	GCST90002097	MFI	Myeloid cell	Violet.450.50.MDSC.trait9	CD11b on CD33br HLA DR+ CD14dim	0.996925	23	0.0173213	0.128104	-0.233763	0.268406	1.02 (0.79-1.31)	0.892444	0.0149773	0.164429	-0.307304	0.337258	1.02 (0.74-1.40)	0.927424	0.0702071	0.281373	-0.481285	0.621699	1.07 (0.62-1.86)	0.805277	0.0402106	0.0326891	-0.0238602	0.104281	1.04 (0.98-1.11)	0.24046	0.441541	0.732265	-0.993699	1.87678	1.56 (0.37-6.53)	0.552979	13.3483	21	0.895934	13.6945	22	0.911965	-0.0277076	0.0470898	0.56254
ADHD	GCST90001634	Relative count	TBNK	TB_Trait552	CD8dim NKT %T cell	0.996925	23	0.0159959	0.120244	-0.219681	0.251673	1.02 (0.80-1.29)	0.89417	0.0365038	0.139565	-0.237043	0.310051	1.04 (0.79-1.36)	0.793665	-0.0168226	0.250997	-0.508777	0.475132	0.98 (0.60-1.61)	0.947169	-0.0471402	0.030548	-0.107014	0.0127338	0.95 (0.90-1.01)	0.133637	0.881108	0.674845	-0.441588	2.2038	2.41 (0.64-9.06)	0.205797	37.4334	21	0.0150043	40.4558	22	0.00955925	-0.0565318	0.0434147	0.206972
ADHD	GCST90002075	Morphological parameter	TBNK	SSC.TBNK.trait10	SSC-A on B cell	0.996925	23	-0.0125214	0.0968054	-0.20226	0.177217	0.99 (0.82-1.19)	0.897084	-0.0680728	0.133714	-0.330152	0.194006	0.93 (0.72-1.21)	0.610687	-0.103571	0.209905	-0.514985	0.307843	0.90 (0.60-1.36)	0.626607	0.0327437	0.0490063	-0.0633086	0.128796	1.03 (0.94-1.14)	0.525446	-0.163258	0.552395	-1.24595	0.919436	0.85 (0.29-2.51)	0.77048	19.3298	21	0.56399	19.4067	22	0.620101	0.00983604	0.0354878	0.784362
ADHD	GCST90001894	MFI	Treg	Blue.585.42.Treg.trait20	CD28 on CD28+ CD4+	0.996925	23	-0.0129781	0.100724	-0.210398	0.184442	0.99 (0.81-1.20)	0.897478	-0.0626509	0.138424	-0.333962	0.208661	0.94 (0.72-1.23)	0.650837	-0.256902	0.26779	-0.78177	0.267966	0.77 (0.46-1.31)	0.347811	0.0101734	0.0317383	-0.0520336	0.0723804	1.01 (0.95-1.08)	0.750938	-0.00827813	0.588579	-1.16189	1.14534	0.99 (0.31-3.14)	0.988911	23.4177	21	0.322118	23.4178	22	0.378469	-0.000306676	0.0378116	0.993605
ADHD	GCST90001694	Relative count	Treg	Treg_Trait611	CD28- DN (CD4-CD8-) %T cell	0.996925	23	0.0145292	0.112792	-0.206543	0.235601	1.01 (0.81-1.27)	0.897505	-0.0318516	0.139464	-0.305201	0.241498	0.97 (0.74-1.27)	0.819346	-0.0500965	0.288941	-0.616421	0.516228	0.95 (0.54-1.68)	0.863938	-0.0270555	0.0431822	-0.111693	0.0575815	0.97 (0.89-1.06)	0.538824	0.752072	0.637594	-0.497611	2.00176	2.12 (0.61-7.40)	0.251371	30.812	21	0.0768435	32.8377	22	0.0641942	-0.0482045	0.041026	0.253156
ADHD	GCST90001597	Relative count	TBNK	TB_ry_Trait525	CD8dim %T cell	0.996925	23	0.0130216	0.102809	-0.188484	0.214528	1.01 (0.83-1.24)	0.899211	0.0908697	0.128125	-0.160256	0.341996	1.10 (0.85-1.41)	0.478185	0.176957	0.220096	-0.254431	0.608345	1.19 (0.78-1.84)	0.429999	-0.0158253	0.0418704	-0.0978912	0.0662406	0.98 (0.91-1.07)	0.71113	0.88771	0.56774	-0.225061	2.00048	2.43 (0.80-7.39)	0.13286	26.8595	21	0.175551	29.9918	22	0.118664	-0.0571438	0.0365157	0.13255
ADHD	GCST90001435	Relative count	B cell	BC_Trait57	PB/PC %lymphocyte	0.996925	23	-0.0109414	0.0873904	-0.182226	0.160344	0.99 (0.83-1.17)	0.900364	-0.108097	0.121241	-0.34573	0.129536	0.90 (0.71-1.14)	0.372615	-0.178944	0.21011	-0.59076	0.232872	0.84 (0.55-1.26)	0.403575	0.115558	0.0814839	-0.0441505	0.275266	1.12 (0.96-1.32)	0.189824	-0.13274	0.497344	-1.10754	0.842054	0.88 (0.33-2.32)	0.792151	18.0887	21	0.643384	18.1506	22	0.697023	0.00796236	0.032007	0.805956
ADHD	GCST90002077	Morphological parameter	TBNK	SSC.TBNK.trait12	SSC-A on HLA DR+ NK	0.996925	23	-0.0120597	0.0967669	-0.201723	0.177603	0.99 (0.82-1.19)	0.900819	-0.00311679	0.135769	-0.269224	0.262991	1.00 (0.76-1.30)	0.981685	-0.045162	0.240462	-0.516467	0.426143	0.96 (0.60-1.53)	0.852744	-0.0445372	0.0350915	-0.113317	0.024242	0.96 (0.89-1.02)	0.214827	-0.486777	0.552904	-1.57047	0.596915	0.61 (0.21-1.82)	0.388607	16.6721	21	0.730781	17.4326	22	0.739051	0.0309543	0.0354961	0.393044
ADHD	GCST90001550	Relative count	Maturation stages of T cell	MT_Trait524	CM CD8br %T cell	0.996925	23	-0.0149817	0.12341	-0.256865	0.226901	0.99 (0.77-1.25)	0.903376	-0.0317661	0.128313	-0.28326	0.219728	0.97 (0.75-1.25)	0.80447	-0.116002	0.21796	-0.543203	0.311199	0.89 (0.58-1.37)	0.599911	-0.0740389	0.0706505	-0.212514	0.064436	0.93 (0.81-1.07)	0.312412	0.062588	0.720125	-1.34886	1.47403	1.06 (0.26-4.37)	0.931564	43.4768	21	0.0027312	43.5016	22	0.0040915	-0.00506865	0.0463261	0.913914
ADHD	GCST90002104	MFI	cDC	Violet.510.50.cDC.trait2	HLA DR on myeloid DC	0.996925	23	0.011772	0.0994499	-0.18315	0.206694	1.01 (0.83-1.23)	0.905774	0.0931574	0.140388	-0.182004	0.368319	1.10 (0.83-1.45)	0.506966	0.11731	0.275814	-0.423286	0.657906	1.12 (0.65-1.93)	0.674733	0.00712434	0.0163299	-0.0248824	0.039131	1.01 (0.98-1.04)	0.663718	-0.514489	0.567444	-1.62668	0.597702	0.60 (0.20-1.82)	0.374864	18.6729	21	0.606117	19.5602	22	0.610527	0.0343526	0.0364676	0.356903
ADHD	GCST90001511	Relative count	Treg	f_Treg_Trait540	CD25hi CD45RA- CD4 not Treg %CD4+	0.996925	23	-0.0118604	0.101217	-0.210246	0.186525	0.99 (0.81-1.21)	0.906719	0.00703914	0.134648	-0.256871	0.270949	1.01 (0.77-1.31)	0.958307	0.0451648	0.296801	-0.536566	0.626895	1.05 (0.58-1.87)	0.880438	-0.0383349	0.0439487	-0.124474	0.0478045	0.96 (0.88-1.05)	0.398888	-0.736983	0.56826	-1.85077	0.376807	0.48 (0.16-1.46)	0.208731	25.0849	21	0.243505	27.0917	22	0.207765	0.0473957	0.0365668	0.208992
ADHD	GCST90001602	Relative count	TBNK	TB_Trait508	Lymphocyte %leukocyte	0.996925	23	0.0113556	0.0984606	-0.181627	0.204338	1.01 (0.83-1.23)	0.908182	-0.0190337	0.129711	-0.273267	0.2352	0.98 (0.76-1.27)	0.883338	-0.0999477	0.239549	-0.569464	0.369569	0.90 (0.57-1.45)	0.680552	-0.0457643	0.0657806	-0.174694	0.0831656	0.96 (0.84-1.09)	0.499862	0.344331	0.569529	-0.771947	1.46061	1.41 (0.46-4.31)	0.55193	26.5309	21	0.186925	26.9765	22	0.212122	-0.0217691	0.0366567	0.558946
ADHD	GCST90001924	MFI	Treg	Blue.670.LP.Treg.trait11	CD127 on CD28+ CD4+	0.996925	23	0.011199	0.0981576	-0.18119	0.203588	1.01 (0.83-1.23)	0.909165	-0.0498955	0.134027	-0.312588	0.212797	0.95 (0.73-1.24)	0.709685	-0.203326	0.235085	-0.664094	0.257441	0.82 (0.51-1.29)	0.396424	-0.0406637	0.0373701	-0.113909	0.0325818	0.96 (0.89-1.03)	0.299803	0.0127376	0.560608	-1.08605	1.11153	1.01 (0.34-3.04)	0.982087	16.1083	21	0.763536	16.1083	22	0.810475	-0.000100342	0.035995	0.997802
ADHD	GCST90001764	MFI	B cell	Bcells.trait418	CD24 on CD24+ CD27+	0.996925	7	0.0186705	0.164961	-0.304653	0.341993	1.02 (0.74-1.41)	0.909887	-0.0585932	0.206267	-0.462877	0.34569	0.94 (0.63-1.41)	0.776361	-0.0606028	0.257118	-0.564555	0.443349	0.94 (0.57-1.56)	0.821505	-0.0134937	0.0295935	-0.071497	0.0445095	0.99 (0.93-1.05)	0.653092	0.0350377	0.782007	-1.4977	1.56777	1.04 (0.22-4.80)	0.965997	4.036	5	0.544245	4.03646	6	0.671743	-0.0011521	0.0538076	0.983746
ADHD	GCST90001902	MFI	Treg	Blue.585.42.Treg.trait9	CD28 on activated Treg	0.996925	23	0.0139718	0.124311	-0.229679	0.257622	1.01 (0.79-1.29)	0.910511	-0.0558497	0.137645	-0.325635	0.213935	0.95 (0.72-1.24)	0.684926	0.0609248	0.243426	-0.41619	0.53804	1.06 (0.66-1.71)	0.804693	0.0510521	0.0399271	-0.0272051	0.129309	1.05 (0.97-1.14)	0.221817	-0.423958	0.719988	-1.83513	0.987219	0.65 (0.16-2.68)	0.56225	38.4079	21	0.0115404	39.106	22	0.0137225	0.0285724	0.046249	0.543353
ADHD	GCST90001828	MFI	B cell	Bcells.trait787	IgD on transitional	0.996925	23	-0.00952756	0.088795	-0.183566	0.164511	0.99 (0.83-1.18)	0.914552	-0.0340292	0.118929	-0.26713	0.199071	0.97 (0.77-1.22)	0.774778	-0.0708044	0.187708	-0.438713	0.297104	0.93 (0.64-1.35)	0.709636	-0.0782249	0.0446268	-0.165693	0.0092435	0.92 (0.85-1.01)	0.0949407	-0.385263	0.505695	-1.37642	0.605899	0.68 (0.25-1.83)	0.454622	17.2508	21	0.695793	17.8205	22	0.716578	0.0245453	0.0325218	0.45879
ADHD	GCST90001558	Relative count	Maturation stages of T cell	MT_Trait532	TD CD8br %CD8br	0.996925	23	0.0103531	0.0993572	-0.184387	0.205093	1.01 (0.83-1.23)	0.91701	-0.0718963	0.132256	-0.331117	0.187325	0.93 (0.72-1.21)	0.586706	-0.114272	0.242709	-0.58998	0.361437	0.89 (0.55-1.44)	0.642405	0.0627215	0.053877	-0.0428774	0.16832	1.06 (0.96-1.18)	0.252965	-0.651572	0.561053	-1.75124	0.448092	0.52 (0.17-1.57)	0.258536	25.7843	21	0.214794	27.5475	22	0.191165	0.0432513	0.0360921	0.244127
ADHD	GCST90002023	MFI	Maturation stages of T cell	Red.660.20.MT.trait2	CD4 on CM CD4 +	0.996925	23	-0.0103085	0.0989477	-0.204246	0.183629	0.99 (0.82-1.20)	0.917025	-0.0486409	0.140073	-0.323184	0.225902	0.95 (0.72-1.25)	0.728401	0.0677193	0.224774	-0.372838	0.508276	1.07 (0.69-1.66)	0.766032	0.00984545	0.0348929	-0.0585445	0.0782354	1.01 (0.94-1.08)	0.781436	-0.259004	0.56495	-1.36631	0.848297	0.77 (0.26-2.34)	0.651335	17.8803	21	0.656567	18.0802	22	0.701223	0.0162284	0.0362954	0.659366
ADHD	GCST90001887	MFI	Treg	Blue.585.42.Treg.trait11	CD28 on secreting Treg	0.996925	23	-0.0117235	0.116924	-0.240894	0.217447	0.99 (0.79-1.24)	0.920133	-0.0771034	0.140154	-0.351806	0.197599	0.93 (0.70-1.22)	0.582229	-0.0928739	0.276605	-0.635019	0.449271	0.91 (0.53-1.57)	0.74023	0.00903139	0.0284232	-0.0466781	0.0647409	1.01 (0.95-1.07)	0.754333	-0.640071	0.668928	-1.95117	0.671028	0.53 (0.14-1.96)	0.349525	30.7268	21	0.0783269	32.0587	22	0.0764013	0.0409978	0.0429709	0.350896
ADHD	GCST90001784	MFI	B cell	Bcells.trait496	CD25 on IgD+ CD38dim	0.996925	23	-0.00885374	0.0890636	-0.183418	0.165711	0.99 (0.83-1.18)	0.920813	-0.147187	0.127048	-0.396202	0.101828	0.86 (0.67-1.11)	0.246655	-0.248976	0.222857	-0.685776	0.187824	0.78 (0.50-1.21)	0.275961	0.00180246	0.0353261	-0.0674366	0.0710415	1.00 (0.93-1.07)	0.959813	0.0784441	0.507267	-0.915799	1.07269	1.08 (0.40-2.92)	0.878581	16.3635	21	0.748892	16.3941	22	0.795859	-0.00570374	0.0326282	0.862903
ADHD	GCST90001941	MFI	Treg	Blue.780.60.CD25.trait7	CD25 on secreting Treg	0.996925	23	0.00903804	0.0956753	-0.178486	0.196562	1.01 (0.84-1.22)	0.924739	0.0314671	0.130133	-0.223594	0.286528	1.03 (0.80-1.33)	0.808929	0.051606	0.238972	-0.41678	0.519992	1.05 (0.66-1.68)	0.831017	-0.0244169	0.0536616	-0.129594	0.0807598	0.98 (0.88-1.08)	0.665098	-0.61769	0.540996	-1.67804	0.442662	0.54 (0.19-1.56)	0.266404	22.872	21	0.350839	24.3801	22	0.327626	0.0409065	0.0347639	0.252483
ADHD	GCST90001763	MFI	B cell	Bcells.trait401	CD20 on transitional	0.996925	23	0.00867625	0.0920998	-0.171839	0.189192	1.01 (0.84-1.21)	0.924946	0.0584714	0.129206	-0.194773	0.311715	1.06 (0.82-1.37)	0.650878	0.128421	0.208832	-0.280889	0.537732	1.14 (0.76-1.71)	0.544896	0.00687983	0.0402474	-0.072005	0.0857647	1.01 (0.93-1.09)	0.86629	0.329589	0.532102	-0.713332	1.37251	1.39 (0.49-3.95)	0.54231	23.4419	21	0.320875	23.8609	22	0.354563	-0.0209642	0.0342204	0.546704
ADHD	GCST90001693	Absolute count	Treg	Treg_Trait608	CD28+ CD45RA- CD8br AC	0.996925	23	0.00843869	0.0917887	-0.171467	0.188345	1.01 (0.84-1.21)	0.926749	-0.0263186	0.134752	-0.290432	0.237795	0.97 (0.75-1.27)	0.845149	0.345906	0.25379	-0.151522	0.843333	1.41 (0.86-2.32)	0.186683	0.0143268	0.0309556	-0.0463462	0.0749999	1.01 (0.95-1.08)	0.649727	0.606893	0.523273	-0.418722	1.63251	1.83 (0.66-5.12)	0.259147	16.7196	21	0.727954	18.0692	22	0.70188	-0.0391192	0.0336744	0.258397
ADHD	GCST90001865	MFI	Treg	Blue.530.30.Treg.trait5	CD3 on CD28- CD8br	0.996925	23	-0.00955844	0.106652	-0.218597	0.19948	0.99 (0.80-1.22)	0.928587	-0.0879232	0.146774	-0.375601	0.199754	0.92 (0.69-1.22)	0.549149	-0.220017	0.267112	-0.743556	0.303522	0.80 (0.48-1.35)	0.418957	-0.0108181	0.0346318	-0.0786964	0.0570602	0.99 (0.92-1.06)	0.75971	-0.138644	0.622633	-1.359	1.08172	0.87 (0.26-2.95)	0.825941	26.0182	21	0.205757	26.0731	22	0.248557	0.00842002	0.0399854	0.835247
ADHD	GCST90001437	Relative count	B cell	BC_Trait59	Naive-mature B cell %lymphocyte	0.996925	23	0.00799735	0.0894828	-0.167389	0.183384	1.01 (0.85-1.20)	0.928785	0.0267934	0.128145	-0.224371	0.277958	1.03 (0.80-1.32)	0.834381	0.0486678	0.227868	-0.397954	0.49529	1.05 (0.67-1.64)	0.832843	-0.0323292	0.0601763	-0.150275	0.0856163	0.97 (0.86-1.09)	0.598493	0.223073	0.509147	-0.774856	1.221	1.25 (0.46-3.39)	0.665766	20.1388	21	0.512485	20.3229	22	0.562848	-0.0140737	0.032798	0.672219
ADHD	GCST90001400	Absolute count	B cell	BC_Trait2	IgD+ AC	0.996925	23	-0.00981045	0.110222	-0.225845	0.206224	0.99 (0.80-1.23)	0.929077	-0.0766505	0.132577	-0.336502	0.183201	0.93 (0.71-1.20)	0.563158	0.405664	0.305571	-0.193255	1.00458	1.50 (0.82-2.73)	0.197935	0.000931058	0.0587839	-0.114285	0.116148	1.00 (0.89-1.12)	0.987877	-0.0259018	0.641827	-1.28388	1.23208	0.97 (0.28-3.43)	0.96819	34.119	21	0.0351902	34.1201	22	0.0477603	0.00105302	0.0413473	0.979922
ADHD	GCST90001912	MFI	TBNK	Blue.670.LP.TBNK.trait12	CD45 on HLA DR+ NK	0.996925	23	-0.00936649	0.112032	-0.22895	0.210217	0.99 (0.80-1.23)	0.93337	0.0054946	0.144307	-0.277348	0.288337	1.01 (0.76-1.33)	0.969627	0.0770036	0.276723	-0.465374	0.619381	1.08 (0.63-1.86)	0.783404	-0.0434511	0.0569019	-0.154979	0.0680766	0.96 (0.86-1.07)	0.487652	-0.500727	0.646079	-1.76704	0.765588	0.61 (0.17-2.15)	0.446965	28.9035	21	0.116336	29.7248	22	0.125308	0.0320376	0.0414753	0.448456
ADHD	GCST90002035	MFI	cDC	Red.780.60.cDC.trait1	CD80 on myeloid DC	0.996925	23	0.00820988	0.0983709	-0.184597	0.201017	1.01 (0.83-1.22)	0.933487	-0.0749746	0.145069	-0.359309	0.20936	0.93 (0.70-1.23)	0.605281	-0.263343	0.295443	-0.842412	0.315726	0.77 (0.43-1.37)	0.382387	0.0377241	0.0349454	-0.0307688	0.106217	1.04 (0.97-1.11)	0.29461	-0.153484	0.561639	-1.2543	0.947328	0.86 (0.29-2.58)	0.787309	19.4607	21	0.555612	19.5462	22	0.611401	0.010545	0.0360616	0.772838
ADHD	GCST90001469	Relative count	cDC	f_DC_Trait517	CD62L- myeloid DC %DC	0.996925	23	-0.00916526	0.110749	-0.226233	0.207902	0.99 (0.80-1.23)	0.934045	0.15553	0.146743	-0.132086	0.443146	1.17 (0.88-1.56)	0.289197	0.314302	0.257851	-0.191085	0.819689	1.37 (0.83-2.27)	0.23578	-0.0387009	0.025004	-0.0877088	0.010307	0.96 (0.92-1.01)	0.129752	0.233712	0.644193	-1.02891	1.49633	1.26 (0.36-4.47)	0.720382	31.2724	21	0.0692428	31.4908	22	0.0865016	-0.0158788	0.0414634	0.705599
ADHD	GCST90001819	MFI	B cell	Bcells.trait650	CD38 on transitional	0.996925	23	0.00719412	0.0880163	-0.165318	0.179706	1.01 (0.85-1.20)	0.934857	-0.0515792	0.119034	-0.284885	0.181727	0.95 (0.75-1.20)	0.664786	-0.119562	0.209722	-0.530618	0.291494	0.89 (0.59-1.34)	0.574388	-0.0259956	0.0312141	-0.0871753	0.0351841	0.97 (0.92-1.04)	0.412835	0.0887746	0.501212	-0.893602	1.07115	1.09 (0.41-2.92)	0.861112	19.1527	21	0.575348	19.18	22	0.634189	-0.0053277	0.0322235	0.870261
ADHD	GCST90001540	Absolute count	Maturation stages of T cell	MT_Trait506	Naive CD4+ AC	0.996925	23	0.0069505	0.0851608	-0.159965	0.173866	1.01 (0.85-1.19)	0.934952	0.00574978	0.115083	-0.219813	0.231313	1.01 (0.80-1.26)	0.960153	-0.0776385	0.216875	-0.502713	0.347436	0.93 (0.60-1.42)	0.723765	0.00646882	0.0449895	-0.0817107	0.0946483	1.01 (0.92-1.10)	0.887184	0.127088	0.485461	-0.824417	1.07859	1.14 (0.44-2.94)	0.796036	17.9962	21	0.649242	18.0594	22	0.702459	-0.00785784	0.0312602	0.803973
ADHD	GCST90001914	MFI	TBNK	Blue.670.LP.TBNK.trait2	CD45 on lymphocyte	0.996925	23	0.00919996	0.11797	-0.22202	0.24042	1.01 (0.80-1.27)	0.937839	0.168444	0.142459	-0.110776	0.447664	1.18 (0.90-1.56)	0.237047	0.385392	0.259104	-0.122451	0.893235	1.47 (0.88-2.44)	0.151101	-0.0426734	0.0534394	-0.147415	0.0620679	0.96 (0.86-1.06)	0.447614	-0.357753	0.684171	-1.69873	0.983221	0.70 (0.18-2.67)	0.606517	33.9794	21	0.0364237	34.4596	22	0.0440826	0.0239436	0.0439511	0.591645
ADHD	GCST90001404	Relative count	B cell	BC_Trait23	PB/PC %B cell	0.996925	23	0.00737459	0.097933	-0.184574	0.199323	1.01 (0.83-1.22)	0.939974	-0.1209	0.127354	-0.370513	0.128714	0.89 (0.69-1.14)	0.342457	-0.204962	0.223673	-0.643362	0.233438	0.81 (0.53-1.26)	0.369423	0.0392405	0.0440106	-0.0470202	0.125501	1.04 (0.95-1.13)	0.390128	-0.152715	0.569405	-1.26875	0.963318	0.86 (0.28-2.62)	0.791162	27.5938	21	0.152052	27.701	22	0.185803	0.0104639	0.0366388	0.777986
ADHD	GCST90002052	MFI	Myeloid cell	Red.780.60.MDSC.trait8	CD45 on Im MDSC	0.996925	23	0.0137552	0.185518	-0.349861	0.377371	1.01 (0.70-1.46)	0.940895	0.0223711	0.206059	-0.381505	0.426247	1.02 (0.68-1.53)	0.913547	0.0487112	0.366523	-0.669673	0.767096	1.05 (0.51-2.15)	0.89548	-0.0159896	0.0293437	-0.0735032	0.0415239	0.98 (0.93-1.04)	0.599056	-1.27094	1.04738	-3.32381	0.78193	0.28 (0.04-2.19)	0.238432	39.9003	21	0.00764715	42.8491	22	0.00492507	0.0839211	0.0673638	0.226562
ADHD	GCST90001789	MFI	B cell	Bcells.trait504	CD25 on IgD- CD38dim	0.996925	23	-0.00617306	0.0865493	-0.17581	0.163464	0.99 (0.84-1.18)	0.94314	-0.00645147	0.115717	-0.233256	0.220353	0.99 (0.79-1.25)	0.955539	0.0224229	0.198166	-0.365983	0.410829	1.02 (0.69-1.51)	0.910936	-0.0258665	0.0268121	-0.0784182	0.0266852	0.97 (0.92-1.03)	0.343919	-0.228885	0.492936	-1.19504	0.737271	0.80 (0.30-2.09)	0.64719	14.9953	21	0.823188	15.2059	22	0.853251	0.0145512	0.0317064	0.650995
ADHD	GCST90001584	Relative count	Monocyte	N_MONO_Trait514	CD14- CD16+ monocyte %monocyte	0.996925	23	-0.00615886	0.0868599	-0.176404	0.164087	0.99 (0.84-1.18)	0.943473	0.0513591	0.12143	-0.186643	0.289361	1.05 (0.83-1.34)	0.672329	0.126353	0.205114	-0.275672	0.528377	1.13 (0.76-1.70)	0.544209	-0.0146179	0.0405688	-0.0941327	0.0648968	0.99 (0.91-1.07)	0.722381	0.362965	0.493934	-0.605147	1.33108	1.44 (0.55-3.79)	0.470562	20.2629	21	0.504669	20.8392	22	0.530695	-0.024137	0.031795	0.456204
ADHD	GCST90001769	MFI	B cell	Bcells.trait445	CD24 on IgD- CD38-	0.996925	23	0.00564528	0.0903402	-0.171422	0.182712	1.01 (0.84-1.20)	0.950173	-0.0453521	0.122027	-0.284525	0.193821	0.96 (0.75-1.21)	0.710149	-0.0888746	0.18942	-0.460138	0.282389	0.91 (0.63-1.33)	0.643548	0.0169555	0.0458922	-0.0729932	0.106904	1.02 (0.93-1.11)	0.715665	-0.234318	0.523953	-1.26127	0.79263	0.79 (0.28-2.21)	0.659301	22.2703	21	0.384082	22.4998	22	0.430419	0.015677	0.0336987	0.646567
ADHD	GCST90001889	MFI	Treg	Blue.585.42.Treg.trait13	CD28 on activated & secreting Treg	0.996925	23	0.00708696	0.116177	-0.220621	0.234795	1.01 (0.80-1.26)	0.951358	0.00199345	0.140704	-0.273786	0.277773	1.00 (0.76-1.32)	0.988696	0.0749027	0.273579	-0.461313	0.611118	1.08 (0.63-1.84)	0.786802	0.0105417	0.0331608	-0.0544536	0.0755369	1.01 (0.95-1.08)	0.753704	-0.381898	0.673401	-1.70176	0.937968	0.68 (0.18-2.55)	0.576646	32.5811	21	0.0510729	33.1152	22	0.0602714	0.0253798	0.0432577	0.563652
ADHD	GCST90001439	Relative count	B cell	BC_Trait61	IgD+ CD24+ %lymphocyte	0.996925	23	0.00509887	0.0888511	-0.169049	0.179247	1.01 (0.84-1.20)	0.954237	-0.0278155	0.12533	-0.273463	0.217832	0.97 (0.76-1.24)	0.824362	-0.160745	0.207038	-0.56654	0.24505	0.85 (0.57-1.28)	0.445778	-0.0559789	0.0530732	-0.160002	0.0480444	0.95 (0.85-1.05)	0.314156	0.153342	0.505558	-0.837551	1.14423	1.17 (0.43-3.14)	0.764637	19.9399	21	0.525069	20.0286	22	0.581248	-0.00970039	0.0325667	0.768735
ADHD	GCST90001644	Relative count	TBNK	TB_Trait565	B cell %lymphocyte	0.996925	23	0.0050301	0.0921485	-0.175581	0.185641	1.01 (0.84-1.20)	0.956468	-0.0454425	0.12861	-0.297518	0.206633	0.96 (0.74-1.23)	0.723837	-0.116382	0.26686	-0.639429	0.406664	0.89 (0.53-1.50)	0.667002	-0.0447644	0.0384672	-0.12016	0.0306313	0.96 (0.89-1.03)	0.254365	0.316638	0.533035	-0.728111	1.36139	1.37 (0.48-3.90)	0.558839	23.4683	21	0.319529	23.8623	22	0.354488	-0.0203728	0.0343089	0.558985
ADHD	GCST90001992	MFI	Monocyte	mono.trait28	CCR2 on CD14+ CD16+ monocyte	0.996925	23	-0.00496554	0.0913962	-0.184102	0.174171	1.00 (0.83-1.19)	0.956672	0.00450002	0.124537	-0.239592	0.248592	1.00 (0.79-1.28)	0.971175	0.200216	0.23035	-0.251271	0.651702	1.22 (0.78-1.92)	0.394133	-0.0225279	0.0571415	-0.134525	0.0894693	0.98 (0.87-1.09)	0.698946	-0.421244	0.524286	-1.44885	0.606357	0.66 (0.23-1.83)	0.430709	23.6297	21	0.311345	24.3617	22	0.328562	0.0271876	0.0337088	0.428971
ADHD	GCST90001442	Relative count	B cell	BC_Trait64	CD24+ CD27+ %lymphocyte	0.996925	23	0.00487575	0.0911899	-0.173856	0.183608	1.00 (0.84-1.20)	0.957359	-0.013773	0.126798	-0.262297	0.234751	0.99 (0.77-1.26)	0.913503	-0.0610491	0.245919	-0.543051	0.420952	0.94 (0.58-1.52)	0.806244	-0.0418756	0.0480974	-0.136147	0.0523954	0.96 (0.87-1.05)	0.395414	0.403493	0.523713	-0.622985	1.42997	1.50 (0.54-4.18)	0.449617	23.0425	21	0.341719	23.6984	22	0.363236	-0.0260739	0.0337234	0.448038
ADHD	GCST90001594	Absolute count	TBNK	TB_ry_Trait518	DP (CD4+CD8+) AC	0.996925	23	0.00472784	0.0884329	-0.168601	0.178056	1.00 (0.84-1.19)	0.957363	-0.124271	0.130906	-0.380847	0.132305	0.88 (0.68-1.14)	0.342461	-0.260797	0.230251	-0.712089	0.190496	0.77 (0.49-1.21)	0.26955	-0.00182416	0.0397595	-0.0797528	0.0761045	1.00 (0.92-1.08)	0.964309	0.374015	0.50418	-0.614177	1.36221	1.45 (0.54-3.90)	0.466407	18.6006	21	0.610746	19.1541	22	0.635795	-0.024126	0.0324281	0.465129
ADHD	GCST90002096	MFI	Myeloid cell	Violet.450.50.MDSC.trait6	CD11b on basophil	0.996925	23	0.00703311	0.13594	-0.259408	0.273475	1.01 (0.77-1.31)	0.958738	-0.254249	0.18641	-0.619612	0.111114	0.78 (0.54-1.12)	0.172591	-0.326603	0.277022	-0.869565	0.21636	0.72 (0.42-1.24)	0.251001	-0.029877	0.0325415	-0.0936582	0.0339043	0.97 (0.91-1.03)	0.373083	-0.193922	0.793489	-1.74916	1.36132	0.82 (0.17-3.90)	0.8093	23.0099	21	0.343453	23.0824	22	0.397091	0.0131332	0.0510567	0.799506
ADHD	GCST90001628	Relative count	TBNK	TB_Trait546	HLA DR+ CD8br %T cell	0.996925	23	0.00463737	0.089822	-0.171414	0.180688	1.00 (0.84-1.20)	0.958825	0.000199233	0.128858	-0.252362	0.252761	1.00 (0.78-1.29)	0.998766	-0.340957	0.264497	-0.859371	0.177458	0.71 (0.42-1.19)	0.210762	-0.061648	0.0415951	-0.143174	0.0198785	0.94 (0.87-1.02)	0.150335	0.0374887	0.523642	-0.98885	1.06383	1.04 (0.37-2.90)	0.943604	24.7113	21	0.259883	24.7161	22	0.310843	-0.00214691	0.0336898	0.949791
ADHD	GCST90001840	MFI	Maturation stages of T cell	Blue.530.30.MT.trait12	CD3 on TD CD8br	0.996925	23	-0.0050749	0.101547	-0.204108	0.193958	0.99 (0.82-1.21)	0.960142	-0.0710555	0.143623	-0.352557	0.210446	0.93 (0.70-1.23)	0.620787	-0.10258	0.246407	-0.585538	0.380378	0.90 (0.56-1.46)	0.681222	0.0438619	0.0362859	-0.0272585	0.114982	1.04 (0.97-1.12)	0.241574	0.430165	0.585765	-0.717934	1.57826	1.54 (0.49-4.85)	0.470848	23.1824	21	0.334329	23.8112	22	0.357205	-0.0283828	0.0376088	0.458819
ADHD	GCST90001478	Relative count	Treg	f_Treg_Trait501	CD4 Treg %CD4	0.996925	23	0.00564783	0.117277	-0.224215	0.23551	1.01 (0.80-1.27)	0.96159	0.0584136	0.137166	-0.210432	0.32726	1.06 (0.81-1.39)	0.67021	0.156265	0.275123	-0.382977	0.695507	1.17 (0.68-2.00)	0.575798	0.00182657	0.0391665	-0.0749399	0.078593	1.00 (0.93-1.08)	0.963462	-0.0616352	0.683974	-1.40223	1.27895	0.94 (0.25-3.59)	0.929051	36.4566	21	0.019418	36.474	22	0.0269966	0.00439876	0.0440225	0.921355
ADHD	GCST90001653	Relative count	Treg	Treg_Trait505	CD28- DN (CD4-CD8-) %DN	0.996925	23	0.00457493	0.0976732	-0.186865	0.196014	1.00 (0.83-1.22)	0.962641	0.081106	0.126596	-0.167021	0.329233	1.08 (0.85-1.39)	0.521737	0.192108	0.208624	-0.216795	0.601011	1.21 (0.81-1.82)	0.367125	-0.00294261	0.045771	-0.0926537	0.0867685	1.00 (0.91-1.09)	0.949489	0.555493	0.556941	-0.536111	1.6471	1.74 (0.59-5.19)	0.329925	24.6383	21	0.26317	25.8227	22	0.259372	-0.0359893	0.0358191	0.326454
ADHD	GCST90001656	Relative count	Treg	Treg_Trait508	CD28+ DN (CD4-CD8-) %DN	0.996925	23	-0.00457493	0.0976732	-0.196014	0.186865	1.00 (0.82-1.21)	0.962641	-0.081106	0.126538	-0.329121	0.166909	0.92 (0.72-1.18)	0.521548	-0.192108	0.207136	-0.598095	0.213879	0.83 (0.55-1.24)	0.363758	0.00294261	0.0482236	-0.0915756	0.0974608	1.00 (0.91-1.10)	0.952055	-0.555493	0.556941	-1.6471	0.536111	0.57 (0.19-1.71)	0.329925	24.6383	21	0.26317	25.8227	22	0.259372	0.0359893	0.0358191	0.326454
ADHD	GCST90001791	MFI	B cell	Bcells.trait508	CD25 on naive-mature B cell	0.996925	23	0.00417758	0.0892188	-0.170691	0.179046	1.00 (0.84-1.20)	0.962653	-0.0224772	0.119144	-0.255999	0.211045	0.98 (0.77-1.23)	0.850363	-0.0667609	0.209873	-0.478112	0.34459	0.94 (0.62-1.41)	0.753408	-0.0308334	0.0299107	-0.0894583	0.0277915	0.97 (0.91-1.03)	0.312482	0.216223	0.508149	-0.779748	1.21219	1.24 (0.46-3.36)	0.674792	15.4008	21	0.802316	15.5805	22	0.836147	-0.0138532	0.0326822	0.675967
ADHD	GCST90001471	Relative count	cDC	f_DC_Trait519	CD62L- plasmacytoid DC %DC	0.996925	23	-0.00464039	0.0997083	-0.200069	0.190788	1.00 (0.82-1.21)	0.96288	0.0125687	0.132445	-0.247024	0.272162	1.01 (0.78-1.31)	0.924397	0.0663672	0.223999	-0.37267	0.505405	1.07 (0.69-1.66)	0.769792	0.0401011	0.0401021	-0.038499	0.118701	1.04 (0.96-1.13)	0.333182	-0.12652	0.581924	-1.26709	1.01405	0.88 (0.28-2.76)	0.829982	27.7414	21	0.147638	27.8012	22	0.182362	0.00795888	0.0374127	0.833587
ADHD	GCST90002005	MFI	Monocyte	mono.trait47	CD16 on CD14+ CD16+ monocyte	0.996925	23	0.00414974	0.0894042	-0.171082	0.179382	1.00 (0.84-1.20)	0.962979	-0.0148187	0.126173	-0.262117	0.23248	0.99 (0.77-1.26)	0.906506	-0.0740853	0.250034	-0.564152	0.415981	0.93 (0.57-1.52)	0.769779	0.00934055	0.0267649	-0.0431187	0.0617998	1.01 (0.96-1.06)	0.728693	-0.128103	0.508709	-1.12517	0.868967	0.88 (0.32-2.38)	0.803628	16.7226	21	0.727781	16.7923	22	0.774718	0.00864213	0.0327244	0.794286
ADHD	GCST90002008	MFI	Monocyte	mono.trait52	CCR2 on monocyte	0.996925	23	-0.00405475	0.0874333	-0.175424	0.167314	1.00 (0.84-1.18)	0.963011	-0.0208908	0.122676	-0.261336	0.219554	0.98 (0.77-1.25)	0.86478	-0.0622661	0.228424	-0.509977	0.385444	0.94 (0.60-1.47)	0.78771	0.00311031	0.0443528	-0.0838211	0.0900418	1.00 (0.92-1.09)	0.945019	-0.529778	0.497471	-1.50482	0.445266	0.59 (0.22-1.56)	0.298994	15.2299	21	0.81124	16.3823	22	0.796468	0.0343517	0.0319997	0.295227
ADHD	GCST90001713	MFI	B cell	Bcells.trait150	BAFF-R on IgD- CD38br	0.996925	23	0.00396921	0.0880742	-0.168656	0.176595	1.00 (0.84-1.19)	0.964054	0.0337406	0.123485	-0.20829	0.275771	1.03 (0.81-1.32)	0.784671	-0.118619	0.22486	-0.559345	0.322106	0.89 (0.57-1.38)	0.603108	0.0211226	0.0443306	-0.0657654	0.108011	1.02 (0.94-1.11)	0.639167	0.0680419	0.50152	-0.914938	1.05102	1.07 (0.40-2.86)	0.893373	20.0282	21	0.519477	20.045	22	0.580224	-0.00418433	0.0322433	0.897981
ADHD	GCST90001611	Relative count	TBNK	TB_Trait523	CD4+ CD8dim %leukocyte	0.996925	23	-0.00391171	0.087984	-0.17636	0.168537	1.00 (0.84-1.18)	0.964538	-0.0386368	0.120532	-0.274879	0.197605	0.96 (0.76-1.22)	0.748549	-0.0739749	0.216538	-0.498389	0.350439	0.93 (0.61-1.42)	0.735874	0.0766454	0.0453499	-0.0122403	0.165531	1.08 (0.99-1.18)	0.101044	0.0455701	0.501519	-0.937407	1.02855	1.05 (0.39-2.80)	0.928462	18.4236	21	0.622063	18.4336	22	0.67999	-0.00323348	0.0322644	0.921122
ADHD	GCST90002107	MFI	Myeloid cell	Violet.510.50.MDSC.trait1	HLA DR on HSC	0.996925	8	0.0108272	0.245281	-0.469923	0.491577	1.01 (0.63- 1.63)	0.964791	0.110121	0.310197	-0.497865	0.718107	1.12 (0.61- 2.05)	0.722587	0.0951433	0.409341	-0.707166	0.897452	1.10 (0.49- 2.45)	0.822853	-0.0318047	0.0250087	-0.0808217	0.0172124	0.97 (0.92-1.02)	0.208816	-0.0549994	1.29152	-2.58637	2.47637	0.95 (0.08-11.90)	0.967414	8.77263	6	0.186775	8.7766	7	0.269096	0.00449062	0.0862332	0.960159
ADHD	GCST90001434	Relative count	B cell	BC_Trait56	Sw mem %lymphocyte	0.996925	23	0.00404843	0.0935848	-0.179378	0.187475	1.00 (0.84-1.21)	0.965495	0.0815002	0.129798	-0.172903	0.335904	1.08 (0.84-1.40)	0.530068	0.127058	0.208751	-0.282094	0.53621	1.14 (0.75-1.71)	0.548986	0.0651843	0.0681051	-0.0683016	0.19867	1.07 (0.93-1.22)	0.357396	0.728109	0.520867	-0.292791	1.74901	2.07 (0.75-5.75)	0.176742	21.8081	21	0.410638	23.8788	22	0.353612	-0.0473704	0.0335464	0.172573
ADHD	GCST90002004	MFI	Monocyte	mono.trait46	CCR2 on CD14+ CD16- monocyte	0.996925	23	0.003686	0.0864969	-0.165848	0.17322	1.00 (0.85-1.19)	0.966009	0.0679365	0.115995	-0.159413	0.295286	1.07 (0.85-1.34)	0.558086	0.0461866	0.219355	-0.383749	0.476123	1.05 (0.68-1.61)	0.835171	0.0236517	0.0342074	-0.0433948	0.0906983	1.02 (0.96-1.09)	0.496533	-0.384924	0.492122	-1.34948	0.579634	0.68 (0.26-1.79)	0.442843	18.4258	21	0.621921	19.0693	22	0.641048	0.0253945	0.031658	0.43145
ADHD	GCST90001848	MFI	TBNK	Blue.530.30.TBNK.trait5	CD3 on NKT	0.996925	23	-0.00392652	0.0944504	-0.189049	0.181196	1.00 (0.83-1.20)	0.96684	0.00373132	0.13552	-0.261889	0.269351	1.00 (0.77-1.31)	0.978034	0.343782	0.255122	-0.156256	0.843821	1.41 (0.86-2.33)	0.191527	-0.0563508	0.0397859	-0.134331	0.0216295	0.95 (0.87-1.02)	0.180186	0.580515	0.539079	-0.476079	1.63711	1.79 (0.62-5.14)	0.293757	17.307	21	0.692334	18.5196	22	0.674773	-0.0381175	0.034615	0.28328
ADHD	GCST90002029	MFI	Treg	Red.660.20.Treg.trait1	CD39 on CD39+ CD8br	0.996925	23	0.00416922	0.106101	-0.203788	0.212127	1.00 (0.82-1.24)	0.968655	0.00645634	0.131917	-0.252101	0.265014	1.01 (0.78-1.30)	0.960965	0.0160173	0.211412	-0.398351	0.430385	1.02 (0.67-1.54)	0.940292	0.0453467	0.0346817	-0.0226294	0.113323	1.05 (0.98-1.12)	0.202484	-0.597295	0.605991	-1.78504	0.590448	0.55 (0.17-1.80)	0.335526	25.2514	21	0.23644	26.4734	22	0.231913	0.0392136	0.0388989	0.324887
ADHD	GCST90002028	MFI	TBNK	Red.660.20.TBNK.trait2	CD19 on B cell	0.996925	23	-0.00407377	0.104442	-0.208781	0.200633	1.00 (0.81-1.22)	0.968886	-0.0764458	0.134793	-0.34064	0.187748	0.93 (0.71-1.21)	0.570622	-0.068757	0.209417	-0.479214	0.3417	0.93 (0.62-1.41)	0.74577	0.0102359	0.0446668	-0.077311	0.0977828	1.01 (0.93-1.10)	0.821647	-0.979181	0.570436	-2.09723	0.138874	0.38 (0.12-1.15)	0.100778	22.8483	21	0.352121	26.1283	22	0.246216	0.0636308	0.0366479	0.097165
ADHD	GCST90001721	MFI	B cell	Bcells.trait255	CD19 on CD20-	0.996925	23	-0.00330984	0.0867191	-0.173279	0.16666	1.00 (0.84-1.18)	0.969554	-0.10646	0.116079	-0.333974	0.121053	0.90 (0.72-1.13)	0.359068	-0.233917	0.205915	-0.637509	0.169676	0.79 (0.53-1.18)	0.268186	-0.0152729	0.0618409	-0.136481	0.105935	0.98 (0.87-1.11)	0.809106	-0.295558	0.493781	-1.26337	0.672253	0.74 (0.28-1.96)	0.555868	17.7802	21	0.662866	18.1417	22	0.697556	0.0190842	0.0317435	0.55414
ADHD	GCST90001820	MFI	B cell	Bcells.trait775	IgD on IgD+ CD24+	0.996925	23	-0.0028154	0.0892416	-0.177729	0.172098	1.00 (0.84-1.19)	0.974832	-0.0511789	0.119511	-0.285421	0.183063	0.95 (0.75-1.20)	0.66848	-0.0961397	0.190757	-0.470023	0.277744	0.91 (0.62-1.32)	0.619278	0.00273477	0.0336437	-0.0632068	0.0686763	1.00 (0.94-1.07)	0.935641	-0.372488	0.508257	-1.36867	0.623695	0.69 (0.25-1.87)	0.471737	12.494	21	0.925313	13.0398	22	0.932045	0.0241513	0.0326893	0.468199
ADHD	GCST90001799	MFI	B cell	Bcells.trait539	CD27 on T cell	0.996925	23	0.00333256	0.113361	-0.218856	0.225521	1.00 (0.80-1.25)	0.976547	-0.0979152	0.160659	-0.412807	0.216976	0.91 (0.66-1.24)	0.542219	-0.206502	0.317195	-0.828204	0.4152	0.81 (0.44-1.51)	0.521773	0.00545676	0.0333352	-0.0598801	0.0707937	1.01 (0.94-1.07)	0.87249	0.492792	0.643101	-0.767686	1.75327	1.64 (0.46-5.77)	0.452041	17.8839	21	0.656337	18.4818	22	0.677072	-0.0319631	0.0413387	0.44802
ADHD	GCST90001705	MFI	B cell	Bcells.trait139	BAFF-R on IgD+ CD38-	0.996925	23	-0.00260747	0.0897205	-0.17846	0.173245	1.00 (0.84-1.19)	0.976815	0.0492916	0.119475	-0.184879	0.283462	1.05 (0.83-1.33)	0.679922	0.10036	0.207401	-0.306147	0.506867	1.11 (0.74-1.66)	0.633243	0.00934499	0.0225502	-0.0348534	0.0535434	1.01 (0.97-1.06)	0.679397	-0.0456945	0.521146	-1.06714	0.975752	0.96 (0.34-2.65)	0.930961	21.8308	21	0.409317	21.8381	22	0.469586	0.00281556	0.033526	0.933867
ADHD	GCST90002012	MFI	Monocyte	mono.trait7	CX3CR1 on CD14- CD16+ monocyte	0.996925	23	-0.00295087	0.10272	-0.204281	0.198379	1.00 (0.82-1.22)	0.977082	-0.072226	0.130963	-0.328913	0.184461	0.93 (0.72-1.20)	0.581291	-0.272948	0.237401	-0.738254	0.192359	0.76 (0.48-1.21)	0.2626	0.0282333	0.041191	-0.0525011	0.108968	1.03 (0.95-1.12)	0.500236	-0.718218	0.577149	-1.84943	0.412994	0.49 (0.16-1.51)	0.227054	28.2282	21	0.133797	30.3585	22	0.110009	0.0467235	0.037115	0.221887
ADHD	GCST90001563	Absolute count	Maturation stages of T cell	MT_Trait542	CM DN (CD4-CD8-) AC	0.996925	23	-0.00277814	0.097205	-0.1933	0.187744	1.00 (0.82-1.21)	0.977199	-0.02183	0.120953	-0.258897	0.215237	0.98 (0.77-1.24)	0.856772	0.275509	0.23814	-0.191245	0.742263	1.32 (0.83-2.10)	0.259712	-0.336288	0.274664	-0.87463	0.202054	0.71 (0.42-1.22)	0.233766	0.401895	0.56046	-0.696605	1.5004	1.49 (0.50-4.48)	0.481224	34.4602	21	0.0323324	35.3428	22	0.0356651	-0.0264223	0.0360275	0.471427
ADHD	GCST90001827	MFI	B cell	Bcells.trait786	IgD on IgD+	0.996925	23	0.00223135	0.0898857	-0.173945	0.178407	1.00 (0.84-1.20)	0.980195	-0.0864344	0.121313	-0.324207	0.151338	0.92 (0.72-1.16)	0.476159	-0.147449	0.203133	-0.545591	0.250692	0.86 (0.58-1.28)	0.475568	-0.00153371	0.0448689	-0.0894767	0.0864093	1.00 (0.91-1.09)	0.973215	-0.650113	0.511901	-1.65344	0.353212	0.52 (0.19-1.42)	0.217978	12.9843	21	0.909174	14.6599	22	0.876415	0.0426247	0.0329283	0.209557
ADHD	GCST90001585	Relative count	Monocyte	N_MONO_Trait515	CD14+ CD16+ monocyte %monocyte	0.996925	23	0.00215681	0.0892218	-0.172718	0.177032	1.00 (0.84-1.19)	0.980714	-0.0516637	0.122587	-0.291934	0.188607	0.95 (0.75-1.21)	0.67343	-0.0816846	0.229108	-0.530737	0.367367	0.92 (0.59-1.44)	0.724838	-0.00785847	0.0219146	-0.0508111	0.0350942	0.99 (0.95-1.04)	0.721993	-0.0401878	0.507212	-1.03432	0.953947	0.96 (0.36-2.60)	0.937598	19.2959	21	0.566163	19.3031	22	0.626544	0.00277064	0.0326698	0.933218
ADHD	GCST90001426	Relative count	B cell	BC_Trait48	IgD- CD38dim %lymphocyte	0.996925	23	-0.00220919	0.092075	-0.182676	0.178258	1.00 (0.83-1.20)	0.980858	-0.0427299	0.12262	-0.283065	0.197605	0.96 (0.75-1.22)	0.727484	-0.0413799	0.212765	-0.458399	0.37564	0.96 (0.63-1.46)	0.84758	-0.00729311	0.0516373	-0.108502	0.093916	0.99 (0.90-1.10)	0.889562	0.558023	0.521638	-0.464389	1.58043	1.75 (0.63-4.86)	0.296874	23.2471	21	0.330946	24.5647	22	0.318342	-0.0366589	0.0336023	0.287648
ADHD	GCST90002033	MFI	Treg	Red.660.20.Treg.trait6	CD39 on granulocyte	0.996925	23	-0.00210419	0.0989937	-0.196132	0.191923	1.00 (0.82-1.21)	0.983042	-0.095049	0.143599	-0.376503	0.186405	0.91 (0.69-1.20)	0.508032	-0.248641	0.282243	-0.801837	0.304554	0.78 (0.45-1.36)	0.387869	-0.044492	0.0450613	-0.132812	0.0438281	0.96 (0.88-1.04)	0.336551	0.165612	0.565247	-0.942271	1.2735	1.18 (0.39-3.57)	0.772405	19.1568	21	0.575083	19.2476	22	0.629993	-0.0109403	0.0363017	0.766096
ADHD	GCST90001960	MFI	Treg	Blue.780.60.Treg.trait4	CD25 on CD4+	0.996925	23	-0.00185316	0.0961434	-0.190294	0.186588	1.00 (0.83-1.21)	0.984622	0.0264057	0.135763	-0.23969	0.292501	1.03 (0.79-1.34)	0.845786	-0.206361	0.24744	-0.691344	0.278621	0.81 (0.50-1.32)	0.413254	0.0281194	0.039738	-0.049767	0.106006	1.03 (0.95-1.11)	0.497095	-0.432236	0.548904	-1.50809	0.643616	0.65 (0.22-1.90)	0.439815	19.7583	21	0.536611	20.3926	22	0.558497	0.028079	0.035258	0.434718
ADHD	GCST90002083	Morphological parameter	TBNK	SSC.TBNK.trait6	SSC-A on HLA DR+ T cell	0.996925	23	-0.00189313	0.0995472	-0.197006	0.193219	1.00 (0.82-1.21)	0.984827	-0.0744946	0.136428	-0.341893	0.192904	0.93 (0.71-1.21)	0.585041	-0.230483	0.297301	-0.813192	0.352227	0.79 (0.44-1.42)	0.446445	0.0276572	0.0446077	-0.059774	0.115088	1.03 (0.94-1.12)	0.543022	0.908318	0.546651	-0.163118	1.97975	2.48 (0.85-7.24)	0.111449	20.8772	21	0.466463	23.7376	22	0.361133	-0.0593719	0.0351051	0.105576
ADHD	GCST90001996	MFI	Monocyte	mono.trait35	CX3CR1 on CD14+ CD16+ monocyte	0.996925	23	-0.0018763	0.102284	-0.202354	0.198601	1.00 (0.82-1.22)	0.985364	-0.0187398	0.125968	-0.265638	0.228158	0.98 (0.77-1.26)	0.881738	0.00622341	0.197161	-0.380213	0.392659	1.01 (0.68-1.48)	0.975104	-0.0226974	0.0312917	-0.0840291	0.0386344	0.98 (0.92-1.04)	0.474974	-0.51369	0.585039	-1.66037	0.632986	0.60 (0.19-1.88)	0.389855	27.7828	21	0.14642	28.8276	22	0.14985	0.0334346	0.0376237	0.384254
ADHD	GCST90002112	MFI	Myeloid cell	Violet.510.50.MDSC.trait7	HLA DR on CD33- HLA DR+	0.996925	23	-0.00197048	0.146421	-0.288956	0.285015	1.00 (0.75-1.33)	0.989263	-0.0324713	0.178417	-0.382169	0.317226	0.97 (0.68-1.37)	0.855585	-0.0807618	0.299129	-0.667054	0.50553	0.92 (0.51-1.66)	0.789684	0.00136592	0.0156215	-0.0292522	0.031984	1.00 (0.97-1.03)	0.930569	-0.902286	0.831055	-2.53115	0.726581	0.41 (0.08-2.07)	0.289913	26.6372	21	0.183187	28.1731	22	0.170015	0.0588374	0.0534696	0.283616
ADHD	GCST90001416	Absolute count	B cell	BC_Trait36	IgD+ CD24- AC	0.996925	23	0.00131155	0.10874	-0.211819	0.214442	1.00 (0.81-1.24)	0.990377	-0.0119972	0.135249	-0.277085	0.253091	0.99 (0.76-1.29)	0.929316	0.332959	0.272893	-0.201912	0.86783	1.40 (0.82-2.38)	0.235343	0.0749256	0.0531052	-0.0291605	0.179012	1.08 (0.97-1.20)	0.181757	-0.0923648	0.632963	-1.33297	1.14824	0.91 (0.26-3.15)	0.885373	33.0408	21	0.0457661	33.0764	22	0.0608071	0.00612975	0.0407736	0.881934
ADHD	GCST90001780	MFI	B cell	Bcells.trait492	CD25 on IgD+ CD38-	0.996925	23	0.00093172	0.0880994	-0.171743	0.173606	1.00 (0.84-1.19)	0.991562	0.0339604	0.117913	-0.197149	0.26507	1.03 (0.82-1.30)	0.773337	0.0159294	0.198812	-0.373742	0.405601	1.02 (0.69-1.50)	0.936864	-0.0370753	0.0339953	-0.103706	0.0295555	0.96 (0.90-1.03)	0.288414	0.0666005	0.501739	-0.916808	1.05001	1.07 (0.40-2.86)	0.895663	15.4485	21	0.799792	15.4662	22	0.841466	-0.00429036	0.032271	0.8955
ADHD	GCST90002105	MFI	cDC	Violet.510.50.cDC.trait3	HLA DR on plasmacytoid DC	0.996925	23	0.000945207	0.0973157	-0.189794	0.191684	1.00 (0.83-1.21)	0.99225	0.0548004	0.142125	-0.223764	0.333365	1.06 (0.80-1.40)	0.699808	0.158934	0.272963	-0.376074	0.693941	1.17 (0.69-2.00)	0.566316	0.00297587	0.01392	-0.0243073	0.030259	1.00 (0.98-1.03)	0.831075	-0.104997	0.555096	-1.19298	0.982991	0.90 (0.30-2.67)	0.851791	18.2189	21	0.635111	18.2565	22	0.690676	0.00691868	0.0356898	0.848152
ADHD	GCST90001751	MFI	B cell	Bcells.trait383	CD20 on IgD+ CD38br	0.996925	23	-0.000687035	0.0945645	-0.186033	0.184659	1.00 (0.83-1.20)	0.994203	0.0609879	0.130224	-0.194251	0.316227	1.06 (0.82-1.37)	0.639548	0.0929311	0.218547	-0.335421	0.521283	1.10 (0.72-1.68)	0.674805	0.0209745	0.0342957	-0.0462451	0.0881941	1.02 (0.95-1.09)	0.546129	0.211642	0.549229	-0.864848	1.28813	1.24 (0.42-3.63)	0.703858	25.4714	21	0.227323	25.6585	22	0.266633	-0.0138715	0.0353239	0.698502
ADHD	GCST90001974	Morphological parameter	TBNK	FSC.TBNK.trait5	FSC-A on CD8br	0.996925	23	-0.000713804	0.110186	-0.216678	0.215251	1.00 (0.81-1.24)	0.994831	0.0480353	0.129637	-0.206053	0.302123	1.05 (0.81-1.35)	0.710982	0.140441	0.243992	-0.337783	0.618664	1.15 (0.71-1.86)	0.570729	-0.0216482	0.0470155	-0.113799	0.0705022	0.98 (0.89-1.07)	0.652802	0.248488	0.641264	-1.00839	1.50537	1.28 (0.36-4.51)	0.702287	37.6328	21	0.0142256	37.912	22	0.0187428	-0.0162567	0.0411856	0.697032
ADHD	GCST90001810	MFI	B cell	Bcells.trait619	CD38 on CD3- CD19-	0.996925	23	-0.000755164	0.120052	-0.236057	0.234546	1.00 (0.79-1.26)	0.994981	0.0299858	0.175771	-0.314525	0.374497	1.03 (0.73-1.45)	0.864542	0.0660443	0.30706	-0.535793	0.667882	1.07 (0.59-1.95)	0.831681	0.043266	0.0501977	-0.0551215	0.141654	1.04 (0.95-1.15)	0.408928	-0.174841	0.681221	-1.51003	1.16035	0.84 (0.22-3.19)	0.79994	19.7383	21	0.537885	19.8057	22	0.59519	0.0113677	0.0437873	0.79769
ADHD	GCST90001430	Relative count	B cell	BC_Trait51	IgD+ CD38dim %lymphocyte	0.996925	23	0.000542109	0.0973955	-0.190353	0.191437	1.00 (0.83-1.21)	0.995559	-0.00823518	0.124375	-0.25201	0.23554	0.99 (0.78-1.27)	0.947209	0.0754609	0.215354	-0.346632	0.497554	1.08 (0.71-1.64)	0.729368	-0.106032	0.0669184	-0.237192	0.0251283	0.90 (0.79-1.03)	0.128767	0.0737832	0.567023	-1.03758	1.18515	1.08 (0.35-3.27)	0.897707	27.1588	21	0.165657	27.1811	22	0.204428	-0.00479173	0.0365196	0.896858
ADHD	GCST90002113	MFI	TBNK	Violet.510.50.TBNK.trait2	HLA DR on HLA DR+ T cell	0.999106	23	-0.000109496	0.0977678	-0.191734	0.191515	1.00 (0.83-1.21)	0.999106	0.0564065	0.134505	-0.207224	0.320037	1.06 (0.81-1.38)	0.865458	0.102601	0.289995	-0.465789	0.670991	1.11 (0.63-1.96)	0.726854	-0.0778764	0.0506539	-0.177158	0.0214052	0.93 (0.84-1.02)	0.148167	-0.211759	0.569024	-1.32705	0.903528	0.81 (0.27-2.47)	0.713514	24.0141	21	0.292374	24.1774	22	0.338002	0.0137985	0.0365233	0.709371
